# Supplementary material for: A streamlined platform for analyzing tera-scale DDA and DIA mass spectrometry data enables highly sensitive immunopeptidomics
Source: Nat Commun. 2022 Jun 7;13:3108. doi: 10.1038/s41467-022-30867-7 (PMC9174175; doi:10.1038/s41467-022-30867-7)
Supplement: Supplementary file 4 — Supplementary Data 1 [file 41467_2022_30867_MOESM4_ESM.xlsx]

## Sheet: supp_table_ss1
Supplementary Data 1. Peptide-spectrum matches with different peptide identifications by Pak et al. [3] and PEAKS Online.
File.scan	z	RT	Peptide by Pak et al	NetMHCpan rank	Peptide by PEAKS Online	NetMHCpan rank	PEAKS Online score
20200317_QE_HFX2_LC3_DDA_RA957_R03.31579	2	46.5825	_ETAPAAPAAAPPAEK_	0.3257	ETAPAAPAAPAPAEK	0.5607	46.87
20200317_QE_HFX2_LC3_DDA_RA957_R01.66418	1	95.1642	_PITETEAYQLL_	31.4667	IPITETEAYQL	0.1307	45.15
20200317_QE_HFX2_LC3_DDA_RA957_R03.60558	2	86.9925	_LNEDLSSWTAADTAAQITQRK_	45.5	FQKWAAVVVPSGEE	85	44.36
20200317_QE_HFX2_LC3_DDA_RA957_R01.36296	2	52.0788	_MVVDLDM(ox)LLQ_	6.4547	MVVDSSNTALR	0.0754	43.42
20200317_QE_HFX2_LC3_DDA_RA957_R01.48388	1	68.2078	_LNSQLLDAIQ_	40.8333	KLAENIDAQL	0.0812	41.61
20200317_QE_HFX2_LC3_DDA_RA957_R03.57611	1	82.4766	_PFSAPSQAL_	1.4416	SPFPASQAL	0.0024	40.42
20200317_QE_HFX2_LC3_DDA_RA957_R03.54135	3	77.2463	_FREPSQADIAL_	0.0208	DTQFVRFDNDAASPRM	22.194	39.73
20200317_QE_HFX2_LC3_DDA_RA957_R03.40280	1	57.8398	_GGPASSAYAL_	0.6248	YPNGTSAAL	0.0014	39
20200317_QE_HFX2_LC3_DDA_RA957_R01.23999	2	36.3205	_EAALRHEATVAA_	8.1416	EAALTYEASKR	0.4072	38.46
20200317_QE_HFX2_LC3_DDA_RA957_R03.39996	1	57.6348	_ANLESAGAGL_	5.9668	NAIEGGTQL	0.0515	37.61
20200317_QE_HFX2_LC3_DDA_RA957_R03.54854	2	78.19	_FPAKPGSLTL_	0.0035	FPAPGKTVTL	0.0026	37.47
20200317_QE_HFX2_LC3_DDA_RA957_R02.67456	3	95.7408	_DLLLLKDHPF_	18.3488	EVILIDPFHK	0.1666	36.45
20200317_QE_HFX2_LC3_DDA_RA957_R02.61098	1	86.1796	_LKEMSLQPL_	1.4296	KIMESLPQI	0.0037	36.39
20200317_QE_HFX2_LC3_DDA_RA957_R01.53265	1	75.0664	_HLSDALVEV_	0.0086	HLSDAIVEV	0.0053	36.34
20200317_QE_HFX2_LC3_DDA_RA957_R03.52570	1	74.9739	_HLSDALVEV_	0.0086	HLSDAIVEV	0.0053	35.67
20200317_QE_HFX2_LC3_DDA_RA957_R01.54961	2	77.4955	_IGLDM(ox)AVAGL_	5.1292	KLMDEVAGI	0.007	35.57
20200317_QE_HFX2_LC3_DDA_RA957_R03.66426	3	95.609	_DLLLLKDHPF_	18.3488	EVILIDPFHK	0.1666	35.07
20200317_QE_HFX2_LC3_DDA_RA957_R01.49678	1	69.9617	_LHNIESPM(ox)L_	0.0428	HLLNESPM(+15.99)L	0.0911	35.05
20200317_QE_HFX2_LC3_DDA_RA957_R01.26933	2	40.0877	_THLELPQSTW_	0.9816	THLEPSRDGSL	0.0855	35.03
20200317_QE_HFX2_LC3_DDA_RA957_R02.56656	2	79.6301	_IGYLKPGLSRE_	18	AVYGLDGIRLR	0.504	34.88
20200317_QE_HFX2_LC3_DDA_RA957_R03.16607	3	26.8709	_VEEKSLHRFK_	11.6707	EVESIKRHFK	0.2973	34.84
20200317_QE_HFX2_LC3_DDA_RA957_R02.40725	2	57.8154	_SYAIYVSIGA_	20.46	YSAYLVAEK	0.1955	34.71
20200317_QE_HFX2_LC3_DDA_RA957_R02.27961	2	41.4092	_LDYDRRAIR_	4.7674	EVYRDGVIAR	0.0058	34.48
20200317_QE_HFX2_LC3_DDA_RA957_R03.29683	1	44.1205	_TPAPAPTGP_	1.4607	TPAPPGPAT	0.2279	34.39
20200317_QE_HFX2_LC3_DDA_RA957_R02.55166	3	77.4728	_FREPSQADIAL_	0.0208	DTQFVRFDNDAASPRM	22.194	34.18
20200317_QE_HFX2_LC3_DDA_RA957_R01.53955	2	76.0631	_ISDLKIQAV_	0.3287	KLSEVLQAV	0.0023	33.96
20200317_QE_HFX2_LC3_DDA_RA957_R02.27520	1	40.8475	_TEAPAAPAA_	2.2322	ETAPAAPAA	2.4465	33.87
20200317_QE_HFX2_LC3_DDA_RA957_R01.48296	1	68.1523	_AGSIHGALQAI_	7.8398	HQLSQLQAL	0.0298	33.8
20200317_QE_HFX2_LC3_DDA_RA957_R02.67877	2	95.8035	_DLLLLKDHPF_	18.3488	EVILIDPFHK	0.1666	33.78
20200317_QE_HFX2_LC3_DDA_RA957_R02.60171	1	84.7291	_LPSSLYAPA_	1.7616	SLSPIYPAA	0.1565	33.77
20200317_QE_HFX2_LC3_DDA_RA957_R03.26954	1	40.6297	_TEAPAAPAA_	2.2322	ETAPAAPAA	2.4465	33.42
20200317_QE_HFX2_LC3_DDA_RA957_R03.14893	2	24.5726	_TTVTVLQGEIF_	17.5978	TTVTSSKISQR	0.1247	33.38
20200317_QE_HFX2_LC3_DDA_RA957_R02.43855	1	61.9793	_IPSNSSSAL_	0.0111	SPLNSSSAL	0.0239	33.33
20200317_QE_HFX2_LC3_DDA_RA957_R01.75715	1	112.419	_LDQPNDIIF_	6.5705	LPIDGANDLF	0.2257	33.21
20200317_QE_HFX2_LC3_DDA_RA957_R02.53566	1	75.2304	_HLSDALVEV_	0.0086	HLSDAIVEV	0.0053	33.15
20200317_QE_HFX2_LC3_DDA_RA957_R02.10843	3	18.8484	_HAGSLLNHR_	0.2983	HAGSLINHR	0.1653	33.09
20200317_QE_HFX2_LC3_DDA_RA957_R03.60736	2	87.3484	_LVSALTGLVNV_	3.0784	KLLEGTIVNV	0.0071	32.96
20200317_QE_HFX2_LC3_DDA_RA957_R02.63164	1	89.3195	_EHISNLLSI_	0.0207	EHISNIISL	0.0019	32.86
20200317_QE_HFX2_LC3_DDA_RA957_R03.66427	2	95.4374	_DLLLLKDHPF_	18.3488	EVILIDPFHK	0.1666	32.81
20200317_QE_HFX2_LC3_DDA_RA957_R03.53272	2	76.0469	_ISDLKIQAV_	0.3287	KLSEVLQAV	0.0023	32.67
20200317_QE_HFX2_LC3_DDA_RA957_R03.31042	2	45.9505	_VDAEVDVTR_	2.0466	DVAEVDTVR	0.0372	32.44
20200317_QE_HFX2_LC3_DDA_RA957_R02.69053	2	98.8323	_TILDLLRSAP_	14.6294	TLIDLPGITR	0.2182	32.4
20200317_QE_HFX2_LC3_DDA_RA957_R03.61874	1	89.1365	_EHISNLLSI_	0.0207	EHISNIISL	0.0019	32.23
20200317_QE_HFX2_LC3_DDA_RA957_R03.8787	2	16.3016	_VRTHTHSID_	38	RHSITHSEV	0.2089	32.2
20200317_QE_HFX2_LC3_DDA_RA957_R02.68284	2	97.848	_LTIGVITYTI_	4.8324	KILETLYTL	0.0099	32.02
20200317_QE_HFX2_LC3_DDA_RA957_R03.49788	2	70.9846	_NKLSELIKI_	1.3007	KLSEINKLL	0.0336	31.86
20200317_QE_HFX2_LC3_DDA_RA957_R01.68253	3	98.3555	_DLLLLKDHPF_	18.3488	EVILIDPFHK	0.1666	31.78
20200317_QE_HFX2_LC3_DDA_RA957_R01.64957	1	92.7795	_IYTDALQTL_	0.0095	IYDLATQTL	0.0013	31.54
20200317_QE_HFX2_LC3_DDA_RA957_R01.52541	1	74.1976	_EAQEDPFAI_	0.2896	FPDEQAEAL	0.001	31.49
20200317_QE_HFX2_LC3_DDA_RA957_R01.62756	1	89.1651	_EHISNLLSI_	0.0207	EHISNIISL	0.0019	31.4
20200317_QE_HFX2_LC3_DDA_RA957_R02.62032	2	87.6156	_LVSALTGLVNV_	3.0784	KLLEGTIVNV	0.0071	31.32
20200317_QE_HFX2_LC3_DDA_RA957_R03.51935	2	73.7484	_EVHIDM(ox)PQL_	0.9539	QPM(+15.99)DIHVEL	0.0021	31.3
20200317_QE_HFX2_LC3_DDA_RA957_R03.35380	2	51.5847	_SPLASPSTSI_	0.4762	SPLGKEDTL	0.0486	31.21
20200317_QE_HFX2_LC3_DDA_RA957_R02.17242	2	27.4256	_LSAALNEVR_	0.8367	ISAAVERAR	0.6697	30.44
20200317_QE_HFX2_LC3_DDA_RA957_R03.57288	1	81.8998	_PQGEYQVLL_	4.5436	IPQGEYQVL	0.0181	30.44
20200317_QE_HFX2_LC3_DDA_RA957_R02.76238	1	112.481	_LDQPNDIIF_	6.5705	LPIDGANDLF	0.2257	30.24
20200317_QE_HFX2_LC3_DDA_RA957_R03.19102	2	30.1689	_ELAEKLQQR_	0.1275	EIAEKIQQR	0.0074	29.85
20200317_QE_HFX2_LC3_DDA_RA957_R02.59299	2	83.4173	_PIYSLDSWIAL_	19.0946	LPYSETRLDAL	0.1027	29.7
20200317_QE_HFX2_LC3_DDA_RA957_R02.74765	1	109.332	_LPNEELSVI_	0.0351	NPIEEISVL	0.0031	29.61
20200317_QE_HFX2_LC3_DDA_RA957_R02.66261	2	94.4861	_VGEAYVQIL_	3.1829	YPASTVQIL	0.0017	29.42
20200317_QE_HFX2_LC3_DDA_RA957_R01.55424	2	78.1975	_FHTVLENSL_	0.007	TAYNLVHEL	0.0752	29.41
20200317_QE_HFX2_LC3_DDA_RA957_R01.54857	3	77.2794	_FREPSQADIAL_	0.0208	DTQFVRFDNDAASPRM	22.194	29.28
20200317_QE_HFX2_LC3_DDA_RA957_R01.51161	2	72.1517	_GHAISVVTI_	0.0824	VHQLSVTL	0.0984	29.03
20200317_QE_HFX2_LC3_DDA_RA957_R02.53048	1	74.4962	_PSASTASLL_	10.5589	SPSATASIL	0.0406	28.91
20200317_QE_HFX2_LC3_DDA_RA957_R02.19495	2	30.3171	_ELAEKLQQR_	0.1275	EIAEKIQQR	0.0074	28.84
20200317_QE_HFX2_LC3_DDA_RA957_R03.34554	2	50.5159	_LSNQPIVAP_	11.0913	LPQGKEPGL	0.1205	28.72
20200317_QE_HFX2_LC3_DDA_RA957_R01.55337	2	77.8866	_HENASTLIL_	0.3319	NADHTTLLL	0.0411	28.72
20200317_QE_HFX2_LC3_DDA_RA957_R01.49452	2	69.6273	_ELITRLLIDL_	10.4576	KVIKGAEILEV	0.462	28.52
20200317_QE_HFX2_LC3_DDA_RA957_R01.68540	2	98.8638	_DLLLLKDHPF_	18.3488	EVILIDPFHK	0.1666	28.47
20200317_QE_HFX2_LC3_DDA_RA957_R03.67925	3	99.4485	_DLLLLKDHPF_	18.3488	EVILIDPFHK	0.1666	28.27
20200317_QE_HFX2_LC3_DDA_RA957_R02.48705	2	68.539	_YGTVNAGNSL_	3.7584	YPTVDSNSL	0.0025	28.21
20200317_QE_HFX2_LC3_DDA_RA957_R01.27731	1	41.1098	_TEAPAAPAA_	2.2322	ETAPAAPAA	2.4465	27.99
20200317_QE_HFX2_LC3_DDA_RA957_R02.22501	2	34.3646	_VTASQLTQR_	0.063	TVNNTVTVR	0.0502	27.97
20200317_QE_HFX2_LC3_DDA_RA957_R01.36774	2	52.6434	_GVASKEEVTL_	2.8016	QHNHALVTL	0.0029	27.7
20200317_QE_HFX2_LC3_DDA_RA957_R02.22649	2	34.5587	_GPGRPLPAR_	3.6208	GPGPRPLAR	3.8985	27.7
20200317_QE_HFX2_LC3_DDA_RA957_R01.57398	2	81.0581	_DLLDLGLEDLR_	2.0623	EVIPITDSELR	0.0122	27.59
20200317_QE_HFX2_LC3_DDA_RA957_R01.19826	2	30.8081	_ELAEKLQQR_	0.1275	EIAEKIQQR	0.0074	27.48
20200317_QE_HFX2_LC3_DDA_RA957_R03.22183	2	34.3886	_GPGRPLPAR_	3.6208	GPGPRPLAR	3.8985	27.45
20200317_QE_HFX2_LC3_DDA_RA957_R01.66743	2	95.7134	_LNSLVKVIL_	3.7685	TAM(+15.99)DVVYAL	0.0211	27.4
20200317_QE_HFX2_LC3_DDA_RA957_R01.65818	2	94.3069	_VGEAYVQIL_	3.1829	YPASTVQIL	0.0017	27.37
20200317_QE_HFX2_LC3_DDA_RA957_R02.49104	2	69.06	_DVTVDKFSV_	3.8624	KTLEGEFSV	0.0239	27.36
20200317_QE_HFX2_LC3_DDA_RA957_R01.52760	1	74.3257	_PSASTASLL_	10.5589	SPSATASIL	0.0406	27.3
20200317_QE_HFX2_LC3_DDA_RA957_R03.73041	1	108.999	_LPNEELSVI_	0.0351	NPIEEISVL	0.0031	27.28
20200317_QE_HFX2_LC3_DDA_RA957_R02.70965	2	102.475	_PVEEFNELL_	5.1888	LPVEEFNEL	0.0023	27.26
20200317_QE_HFX2_LC3_DDA_RA957_R01.45748	2	64.6273	_YPSAQEKVL_	0.0058	YPSDKVNVL	0.0018	27.26
20200317_QE_HFX2_LC3_DDA_RA957_R02.70126	1	101.039	_LPEGSVSLI_	0.2167	LPEGSVISL	0.005	27.2
20200317_QE_HFX2_LC3_DDA_RA957_R01.39326	2	56.1711	_QRILQEQTL_	0.035	QRIIQQETL	0.0533	26.8
20200317_QE_HFX2_LC3_DDA_RA957_R03.6748	2	13.2249	_AAAAARRSV_	5.9185	AAAAAVSRR	0.1913	26.72
20200317_QE_HFX2_LC3_DDA_RA957_R03.11010	2	19.3107	_EAAEAAEAKE_	5.691	EAAEQDVEK	0.1677	26.67
20200317_QE_HFX2_LC3_DDA_RA957_R03.58847	2	84.3405	_TVSLAMKVI_	7.9452	KMLSTVAVL	0.2645	26.57
20200317_QE_HFX2_LC3_DDA_RA957_R03.70480	2	104.226	_PDTAFTYYL_	27.8182	YPSEFATYL	0.002	26.36
20200317_QE_HFX2_LC3_DDA_RA957_R03.29473	2	43.9395	_TLNKMLEAI_	0.9493	DRTTISRAL	0.1085	26.28
20200317_QE_HFX2_LC3_DDA_RA957_R02.17376	2	27.6426	_DTKSKKDSPS_	33.2143	DTKSPQFNR	0.0126	26.28
20200317_QE_HFX2_LC3_DDA_RA957_R03.22036	2	34.193	_VTASQLTQR_	0.063	TVNNTVTVR	0.0502	26.16
20200317_QE_HFX2_LC3_DDA_RA957_R02.63125	2	89.3195	_EHISNLLSI_	0.0207	EHISNIISL	0.0019	26.16
20200317_QE_HFX2_LC3_DDA_RA957_R01.69661	1	100.919	_LPEGSVSLI_	0.2167	LPEGSVISL	0.005	26.16
20200317_QE_HFX2_LC3_DDA_RA957_R01.61096	1	86.6554	_PASGQIALL_	5.8288	LPASGQIAL	0.0017	26.07
20200317_QE_HFX2_LC3_DDA_RA957_R02.65210	2	92.4565	_VGEQVKILQL_	10.6869	KLIDGQVIQL	0.0055	26.06
20200317_QE_HFX2_LC3_DDA_RA957_R03.41237	1	59.3932	_EPGAPEEL_	0.5657	EPGPAEEL	0.4094	26.04
20200317_QE_HFX2_LC3_DDA_RA957_R01.64558	2	92.254	_VGEQVKILQL_	10.6869	KLIDGQVIQL	0.0055	26.04
20200317_QE_HFX2_LC3_DDA_RA957_R02.42043	1	59.6733	_EPGAPEEL_	0.5657	EPGPAEEL	0.4094	26.01
20200317_QE_HFX2_LC3_DDA_RA957_R02.59295	2	83.4535	_IEKNLQNLL_	4.1445	KVQELQNLL	0.3409	25.94
20200317_QE_HFX2_LC3_DDA_RA957_R03.58085	2	83.1947	_PIYSLDSWIAL_	19.0946	LPYSETRLDAL	0.1027	25.88
20200317_QE_HFX2_LC3_DDA_RA957_R01.70490	2	102.353	_DPERVLWSL_	0.1439	ERDPVLWSL	0.0049	25.46
20200317_QE_HFX2_LC3_DDA_RA957_R01.56324	2	79.3285	_QLKQELPEL_	0.2273	KLQEQLPEL	0.0033	25.37
20200317_QE_HFX2_LC3_DDA_RA957_R03.24891	2	37.8314	_DVVLVKRGN_	25.9211	DVVIVKNGR	0.1114	25.33
20200317_QE_HFX2_LC3_DDA_RA957_R03.74240	1	111.639	_LPGGLQGLI_	1.1581	LPNIQAVL	0.1884	25.3
20200317_QE_HFX2_LC3_DDA_RA957_R01.22855	2	34.923	_GPGRPLPAR_	3.6208	GPGPRPLAR	3.8985	25.27
20200317_QE_HFX2_LC3_DDA_RA957_R02.25397	2	38.0569	_DVVLVKRGN_	25.9211	DVVIVKNGR	0.1114	25.15
20200317_QE_HFX2_LC3_DDA_RA957_R01.61392	1	87.1124	_GTAIGFAGAI_	12.4456	FQSAAIGAL	0.1686	25.02
20200317_QE_HFX2_LC3_DDA_RA957_R01.62731	2	89.1631	_EHISNLLSI_	0.0207	EHISNIISL	0.0019	24.84
20200317_QE_HFX2_LC3_DDA_RA957_R01.58900	2	83.257	_IEKNLQNLL_	4.1445	KVQELQNLL	0.3409	24.75
20200317_QE_HFX2_LC3_DDA_RA957_R03.14013	2	23.4422	_AAAAATAAAAR_	1.3183	AAAAAAATAAR	1.242	24.68
20200317_QE_HFX2_LC3_DDA_RA957_R02.32707	2	47.4956	_QQKMQQQQL_	0.9831	IRDQMQQQL	0.037	24.63
20200317_QE_HFX2_LC3_DDA_RA957_R03.49480	2	70.5815	_KLAENELTL_	0.0189	KLAENEITL	0.0107	24.5
20200317_QE_HFX2_LC3_DDA_RA957_R02.35534	3	51.0824	_DLIEKIGGWNIT_	46.75	DLLEQKRAAVDT	76.6667	24.44
20200317_QE_HFX2_LC3_DDA_RA957_R01.49610	2	69.9271	_LHNIESPM(ox)L_	0.0428	HLLNESPM(+15.99)L	0.0911	24.39
20200317_QE_HFX2_LC3_DDA_RA957_R02.71720	2	106.962	_PSVDLNQIL_	9.6126	TAM(+15.99)DVVYAL	0.0211	24.33
20200317_QE_HFX2_LC3_DDA_RA957_R01.39431	3	56.2017	_VKTLSDIKL_	1.3775	KLLSSVKEI	0.0822	24.32
20200317_QE_HFX2_LC3_DDA_RA957_R03.47290	2	67.4813	_AHSVTTVVV_	0.0537	AHSSLTVVV	0.0203	24.29
20200317_QE_HFX2_LC3_DDA_RA957_R01.68403	1	98.6802	_LDLGPITR_	13.7966	IDLPGITR	9.5441	24.18
20200317_QE_HFX2_LC3_DDA_RA957_R01.41840	1	59.5247	_EPGAPEEL_	0.5657	EPGPAEEL	0.4094	24.12
20200317_QE_HFX2_LC3_DDA_RA957_R01.40725	2	57.9331	_RAELLLPEA_	8.6641	ILNNKIPEA	0.0434	24.02
20200317_QE_HFX2_LC3_DDA_RA957_R02.64516	2	91.4744	_QHPPFDPLL_	0.1009	QPHPFDPIL	0.0098	23.99
20200317_QE_HFX2_LC3_DDA_RA957_R01.53240	2	75.0679	_HLSDALVEV_	0.0086	HLSDAIVEV	0.0053	23.94
20200317_QE_HFX2_LC3_DDA_RA957_R02.56620	2	79.5249	_QLKQELPEL_	0.2273	KLQEQLPEL	0.0033	23.92
20200317_QE_HFX2_LC3_DDA_RA957_R02.40968	2	58.1444	_RAELLLPEA_	8.6641	ILNNKIPEA	0.0434	23.91
20200317_QE_HFX2_LC3_DDA_RA957_R01.53830	1	75.9219	_AYDSDYAVL_	0.0163	VAYDSDYAL	0.0772	23.64
20200317_QE_HFX2_LC3_DDA_RA957_R03.8845	3	16.4112	_SVARELKER_	0.2756	SVARKEELR	0.3215	23.32
20200317_QE_HFX2_LC3_DDA_RA957_R03.61831	2	89.1324	_EHISNLLSI_	0.0207	EHISNIISL	0.0019	23.28
20200317_QE_HFX2_LC3_DDA_RA957_R01.66455	2	95.3083	_VGEVKPITL_	0.5878	SKSPLPLTL	0.0165	23.24
20200317_QE_HFX2_LC3_DDA_RA957_R02.64222	2	90.9927	_ISSHKFIQL_	1.1211	EVASLQAILK	0.056	23.14
20200317_QE_HFX2_LC3_DDA_RA957_R02.41264	2	58.4886	_STPSVKVQL_	0.9552	KVAETAVQL	0.0636	23.09
20200317_QE_HFX2_LC3_DDA_RA957_R01.8139	2	15.3747	_PTAEKESR_	10.5712	PTAESKER	12.0534	23.04
20200317_QE_HFX2_LC3_DDA_RA957_R03.60280	2	86.6554	_LPSTSLSTL_	0.0107	TPLSSTVTL	0.0049	23.02
20200317_QE_HFX2_LC3_DDA_RA957_R03.44361	2	63.4836	_EPDSAPPEL_	0.009	APSPEDPEL	0.0117	22.89
20200317_QE_HFX2_LC3_DDA_RA957_R01.44572	1	63.0783	_GFGGGGGFG_	47	GGFGGGGFG	64.1667	22.87
20200317_QE_HFX2_LC3_DDA_RA957_R03.13430	2	22.6499	_SQRTENQSI_	1.7709	SREQTNQSL	0.0204	22.86
20200317_QE_HFX2_LC3_DDA_RA957_R02.6287	3	12.3102	_AAAARSVQR_	0.3276	AAAATAAARR	0.9779	22.74
20200317_QE_HFX2_LC3_DDA_RA957_R01.69457	1	100.51	_AVTDLNIIM_	1.3517	IQDGTIVLM	0.1023	22.44
20200317_QE_HFX2_LC3_DDA_RA957_R03.5271	2	10.8996	_DTLSNERNK_	0.4236	DTISNNREK	0.0813	22.44
20200317_QE_HFX2_LC3_DDA_RA957_R03.75645	2	114.601	_SEPVPQMPLL_	0.3401	MPLNPTDPLL	0.0341	22.41
20200317_QE_HFX2_LC3_DDA_RA957_R02.74943	2	109.873	_RLLDLFLQL_	0.0049	KLQQLFIQL	0.0364	22.38
20200317_QE_HFX2_LC3_DDA_RA957_R02.62438	2	88.2265	_QKDSLVINI_	0.8689	KQDSLVINL	0.1673	22.27
20200317_QE_HFX2_LC3_DDA_RA957_R01.55759	2	78.6447	_VTRVVEISI_	7.5356	KLINSQISL	0.0156	22.1
20200317_QE_HFX2_LC3_DDA_RA957_R02.33842	2	48.9142	_SWFKPLSSL_	0.3494	TRMKELSSL	0.0348	21.98
20200317_QE_HFX2_LC3_DDA_RA957_R02.14344	2	23.6144	_AAAAATAAAAR_	1.3183	AAAAAAATAAR	1.242	21.9
20200317_QE_HFX2_LC3_DDA_RA957_R02.54283	2	76.2161	_KNIELVNEL_	1.2636	KLNEIVDQI	0.0109	21.89
20200317_QE_HFX2_LC3_DDA_RA957_R01.5603	2	11.7352	_EASGHLESR_	0.0356	EAGSHTVQR	0.025	21.87
20200317_QE_HFX2_LC3_DDA_RA957_R01.59825	2	84.6059	_FSFSQTRDR_	0.4857	FSFSPGAGAFR	0.2619	21.8
20200317_QE_HFX2_LC3_DDA_RA957_R01.61261	2	86.8456	_LELRQLQEL_	2.2782	RLLEQLQEI	0.0041	21.79
20200317_QE_HFX2_LC3_DDA_RA957_R01.76660	2	114.486	_SEPYLVPIP_	19.0685	YPESIVPIP	0.8302	21.68
20200317_QE_HFX2_LC3_DDA_RA957_R01.61837	1	87.7175	_GVEVLNTVM_	3.9851	TNSPTVIVM	0.684	21.6
20200317_QE_HFX2_LC3_DDA_RA957_R02.64633	2	91.6393	_SLLVKSVTL_	0.1141	KVLSSLVTL	0.0453	21.49
20200317_QE_HFX2_LC3_DDA_RA957_R02.56056	2	78.8296	_VTRVVEISI_	7.5356	KLINSQISL	0.0156	21.35
20200317_QE_HFX2_LC3_DDA_RA957_R03.74429	1	112.074	_LDSGLPSLL_	5.526	SAVDLPVTL	0.0381	21.26
20200317_QE_HFX2_LC3_DDA_RA957_R01.76411	2	113.951	_VLIPLLLSH_	2.9553	VIIPLLHTV	0.0083	21.14
20200317_QE_HFX2_LC3_DDA_RA957_R02.72834	1	105.952	_IPPSASLNLP_	5.0958	LDPVLQNPL	10.5502	21
20200317_QE_HFX2_LC3_DDA_RA957_R01.72583	2	106.314	_EPSGIIEAI_	0.0932	APTDVLEAL	0.0152	20.78
20200317_QE_HFX2_LC3_DDA_RA957_R03.64779	2	94.1304	_VGEAYVQIL_	3.1829	YPASTVQIL	0.0017	20.73
20200317_QE_HFX2_LC3_DDA_RA957_R01.51025	2	71.8234	_EIRQLEQEL_	1.4308	QRLELEQEI	0.2021	20.71
20200317_QE_HFX2_LC3_DDA_RA957_R02.73069	2	106.37	_EPSGIIEAI_	0.0932	APTDVLEAL	0.0152	20.62
20200317_QE_HFX2_LC3_DDA_RA957_R01.35291	2	50.7936	_VSLSGGVPGAV_	5.6863	KVGDVTPQV	0.0093	20.49
20200317_QE_HFX2_LC3_DDA_RA957_R03.48282	1	68.8734	_LPDTSPTL_	0.0655	PSLESPTL	0.6043	20.1
20200317_QE_HFX2_LC3_DDA_RA957_R01.74436	2	109.746	_RLLDLFLQL_	0.0049	KLQQLFIQL	0.0364	20.1
20200317_QE_HFX2_LC3_DDA_RA957_R03.58578	2	83.9251	_RVLDLGSPQL_	0.2751	RLDSIVGPQL	0.2278	19.91
20200317_QE_HFX2_LC3_DDA_RA957_R03.62974	2	90.8902	_AAELGLYSL_	0.8499	VPSSLAYSL	0.0099	19.88
20200317_QE_HFX2_LC3_DDA_RA957_R01.61997	2	88.0048	_QKDSLVINI_	0.8689	KQDSLVINL	0.1673	19.86
20200317_QE_HFX2_LC3_DDA_RA957_R03.39130	2	56.5182	_FRSATDASL_	0.0327	HPNIDTASL	0.0038	19.69
20200317_QE_HFX2_LC3_DDA_RA957_R02.56057	2	78.8296	_LKILVQTRI_	4.4879	KLLVLQTRL	0.1682	19.52
20200317_QE_HFX2_LC3_DDA_RA957_R01.74407	2	109.809	_FRGTLMLVL_	0.1647	QPVHMILVL	0.0332	19.46
20200317_QE_HFX2_LC3_DDA_RA957_R03.45448	2	64.9925	_RLMKELEEL_	0.0264	RLMKELEEI	0.0336	19.43
20200317_QE_HFX2_LC3_DDA_RA957_R01.72370	1	105.854	_ENLPLVNPL_	1.2001	LDPVLQNPL	10.5502	19.37
20200317_QE_HFX2_LC3_DDA_RA957_R03.22233	3	34.3919	_GPGRPLPAR_	3.6208	GPGPRPLAR	3.8985	19.34
20200317_QE_HFX2_LC3_DDA_RA957_R02.16294	3	26.216	_QRIHPGEKL_	0.0983	IRQHPADKL	0.5034	19.26
20200317_QE_HFX2_LC3_DDA_RA957_R01.21070	2	32.5562	_SAAPSPTVR_	0.0932	SAAPPSVTR	0.0056	19.15
20200317_QE_HFX2_LC3_DDA_RA957_R01.66820	2	95.8879	_EGNKLQIML_	2.5429	DANKLQIML	0.2475	18.96
20200317_QE_HFX2_LC3_DDA_RA957_R03.75546	2	114.46	_DLTPLDSLI_	4.1526	IPTDIISDL	0.0185	18.9
20200317_QE_HFX2_LC3_DDA_RA957_R01.51217	2	72.1517	_DTVLLIRN_	35.4	DTVLIGAVR	0.0871	18.74
20200317_QE_HFX2_LC3_DDA_RA957_R03.23427	3	35.9405	_ETVQSDAQRL_	1.1532	ERNSLLHKASHENAI	17.8519	18.67
20200317_QE_HFX2_LC3_DDA_RA957_R03.71194	1	105.605	_ENLPLVNPL_	1.2001	LDPVLQNPL	10.5502	18.48
20200317_QE_HFX2_LC3_DDA_RA957_R02.53531	2	75.2304	_HLSDALVEV_	0.0086	HLSDAIVEV	0.0053	18.46
20200317_QE_HFX2_LC3_DDA_RA957_R01.46068	3	65.1775	_PYARKELSLL_	19.1154	LPYARKELSL	0.2847	18.33
20200317_QE_HFX2_LC3_DDA_RA957_R03.44233	2	63.3206	_AIEKKLLKA_	2.9489	KLNTIIIKA	0.0514	18.33
20200317_QE_HFX2_LC3_DDA_RA957_R03.71406	2	106.026	_EPSGIIEAI_	0.0932	APTDVLEAL	0.0152	18.32
20200317_QE_HFX2_LC3_DDA_RA957_R03.24428	2	37.3109	_QQHLQQQLQ_	21.4038	QHQLQQQQL	0.0134	18.3
20200317_QE_HFX2_LC3_DDA_RA957_R02.20871	2	32.1315	_EAADSSPSELK_	0.2237	EVSDLQEEGK	0.191	18.29
20200317_QE_HFX2_LC3_DDA_RA957_R02.24956	2	37.5411	_QQHLQQQLQ_	21.4038	QHQLQQQQL	0.0134	18.27
20200317_QE_HFX2_LC3_DDA_RA957_R01.47066	2	66.4663	_SQNKNIEVL_	0.1105	ERATNIEVL	0.0183	18.27
20200317_QE_HFX2_LC3_DDA_RA957_R03.65795	2	95.7124	_EGNKLQIML_	2.5429	DANKLQIML	0.2475	18.18
20200317_QE_HFX2_LC3_DDA_RA957_R02.67279	2	96.0419	_EGNKLQIML_	2.5429	DANKLQIML	0.2475	18.05
20200317_QE_HFX2_LC3_DDA_RA957_R02.74516	2	109.166	_IAPSQLVTL_	0.4616	QPSAIIVTL	0.0058	18.04
20200317_QE_HFX2_LC3_DDA_RA957_R01.22905	3	34.9204	_GPGRPLPAR_	3.6208	GPGPRPLAR	3.8985	17.87
20200317_QE_HFX2_LC3_DDA_RA957_R02.35754	2	51.3444	_SLEMLDISV_	1.3392	DRTGTGTLSV	2.4833	17.86
20200317_QE_HFX2_LC3_DDA_RA957_R02.13388	2	22.3942	_DAALTGQLR_	0.1721	DAAIPSKSR	0.121	17.83
20200317_QE_HFX2_LC3_DDA_RA957_R02.60457	2	85.2388	_VDAEALVAL_	2.7571	LPSTEAVAL	0.0031	17.79
20200317_QE_HFX2_LC3_DDA_RA957_R02.66626	2	94.9061	_THEVLQLI_	0.88	HTEVLQLL	0.8505	17.74
20200317_QE_HFX2_LC3_DDA_RA957_R03.66335	2	96.5951	_FHSFPVWLF_	0.1722	FHSPFRFEI	0.0238	17.61
20200317_QE_HFX2_LC3_DDA_RA957_R01.43758	3	61.9339	_LKILEKEIR_	15.9038	KLLEERLKL	0.0214	17.61
20200317_QE_HFX2_LC3_DDA_RA957_R03.15926	3	25.9764	_QRIHPGEKL_	0.0983	IRQHPADKL	0.5034	17.52
20200317_QE_HFX2_LC3_DDA_RA957_R01.74475	2	109.94	_PVANEYLLL_	8.1259	LPVANEYLL	0.0187	17.44
20200317_QE_HFX2_LC3_DDA_RA957_R02.64663	2	91.6715	_LTHESIDLI_	3.8642	THLESLVEL	0.0022	17.41
20200317_QE_HFX2_LC3_DDA_RA957_R02.35461	2	50.9867	_VSLSGGVPGAV_	5.6863	KVGDVTPQV	0.0093	17.33
20200317_QE_HFX2_LC3_DDA_RA957_R03.57020	2	81.6132	_ELSVRNLQL_	2.7301	RVLDTNIQL	0.0399	17.31
20200317_QE_HFX2_LC3_DDA_RA957_R03.9364	2	17.0854	_LM(ox)LESPESL_	0.0712	ERAKSDESI	0.2928	17.2
20200317_QE_HFX2_LC3_DDA_RA957_R02.58875	2	82.801	_DLLQKSFNSV_	6.8269	KNDIIFTNSV	16.0899	17
20200317_QE_HFX2_LC3_DDA_RA957_R02.69938	1	100.609	_AVTDLNIIM_	1.3517	IQDGTIVLM	0.1023	16.96
20200317_QE_HFX2_LC3_DDA_RA957_R01.63456	2	90.3305	_SELPSEMIS_	25.2857	SPSEIMESL	0.0053	16.96
20200317_QE_HFX2_LC3_DDA_RA957_R01.19969	1	31.0199	_GLEAGLQGR_	7.5918	LQEAVGQR	18.1929	16.94
20200317_QE_HFX2_LC3_DDA_RA957_R03.45553	3	65.2037	_PYARKELSLL_	19.1154	LPYARKELSL	0.2847	16.88
20200317_QE_HFX2_LC3_DDA_RA957_R02.11026	2	19.067	_SSFSSSGIGFG_	31.2308	SSFSSSSSTR	0.2596	16.65
20200317_QE_HFX2_LC3_DDA_RA957_R03.75231	2	113.754	_VLIPLLLSH_	2.9553	VIIPLLHTV	0.0083	16.18
20200317_QE_HFX2_LC3_DDA_RA957_R01.60055	2	85.069	_VDAEALVAL_	2.7571	LPSTEAVAL	0.0031	16.17
20200317_QE_HFX2_LC3_DDA_RA957_R01.71385	1	104.006	_LAASTALAL_	0.0949	TASAIAIAL	0.0523	15.72
20200317_QE_HFX2_LC3_DDA_RA957_R03.68365	1	100.248	_AVTDLNIIM_	1.3517	IQDGTIVLM	0.1023	15.66
20200317_QE_HFX2_LC3_DDA_RA957_R01.31327	2	45.6994	_NRAGSISTL_	0.0111	SRNQLSTL	0.5898	15.57
20200317_QE_HFX2_LC3_DDA_RA957_R01.62181	2	88.4284	_HSEAMLLLL_	3.075	SHYPPSIIL	0.002	15.38
20200317_QE_HFX2_LC3_DDA_RA957_R01.25137	2	37.8359	_QQQLQHQQL_	0.3252	QHQLQQQQL	0.0134	15.37
20200317_QE_HFX2_LC3_DDA_RA957_R01.58502	2	82.5979	_DLLQKSFNSV_	6.8269	KNDIIFTNSV	16.0899	15.32
20200317_QE_HFX2_LC3_DDA_RA957_R02.25978	3	38.8256	_PDPQRQRKL_	22.8333	NRDLSMVRM(+15.99)	0.1054	15.25
20200317_QE_HFX2_LC3_DDA_RA957_R02.64225	2	91.0557	_ISSHKFIQL_	1.1211	KLWGQSIQL	0.003	15.22
20200317_QE_HFX2_LC3_DDA_RA957_R02.61166	2	86.1824	_HPAITATLL_	0.0125	LPHAVSSLL	0.0182	15.17
20200317_QE_HFX2_LC3_DDA_RA957_R02.51479	2	72.3079	_DTVLLIRN_	35.4	DTVLIGAVR	0.0871	15.14
20200317_QE_HFX2_LC3_DDA_RA957_R01.71302	2	103.804	_LSDPIVVLN_	17.5195	IPVDTVVNL	0.0079	15.11
20200317_QE_HFX2_LC3_DDA_RA957_R03.41262	2	59.2751	_SPIGEPSVL_	0.008	PEKEPSVL	2.5772	15.08
20200317_QE_HFX2_LC3_DDA_RA957_R01.48289	2	68.0871	_IPFERDQEI_	0.0423	KLLEHVAPQL	0.0249	15.08
20200317_QE_HFX2_LC3_DDA_RA957_R02.66618	2	95.0088	_ALEGGLQLL_	0.3867	IANPTATLL	0.1817	14.93
20200317_QE_HFX2_LC3_DDA_RA957_R02.6120	1	12.0238	_SGGDRTKGGSL_	22.0556	SRDNSKNTL	0.0215	14.92
20200317_QE_HFX2_LC3_DDA_RA957_R03.19243	1	30.296	_GLEAGLQGR_	7.5918	LQEAVGQR	18.1929	14.86
20200317_QE_HFX2_LC3_DDA_RA957_R01.44723	2	63.2476	_AIEKKLLKA_	2.9489	KLNTIIIKA	0.0514	14.64
20200317_QE_HFX2_LC3_DDA_RA957_R03.34402	2	50.2922	_SLSQRTSQL_	0.5733	NRTSITSQL	0.0393	14.56
20200317_QE_HFX2_LC3_DDA_RA957_R02.2423	3	4.9067	_SAGERLKEEK_	5.2774	EARSGIKEEK	0.3794	14.37
20200317_QE_HFX2_LC3_DDA_RA957_R03.72834	2	108.874	_IAPSQLVTL_	0.4616	QPSAIIVTL	0.0058	14.31
20200317_QE_HFX2_LC3_DDA_RA957_R03.8624	2	16.103	_AAAAAQPR_	6.0968	AAAAAAPGR	0.4139	14.28
20200317_QE_HFX2_LC3_DDA_RA957_R01.61396	2	87.1124	_GASFAAGIAL_	3.3326	FQSAAIGAL	0.1686	14.25
20200317_QE_HFX2_LC3_DDA_RA957_R01.59481	2	84.0795	_TIAERNLEI_	0.8979	TRENALLEL	0.0883	14.18
20200317_QE_HFX2_LC3_DDA_RA957_R02.19644	1	30.4673	_GLEAGLQGR_	7.5918	LQEAVGQR	18.1929	14.12
20200317_QE_HFX2_LC3_DDA_RA957_R01.63803	2	90.8854	_ISSHKFIQL_	1.1211	KLWGQSIQL	0.003	14.09
20200317_QE_HFX2_LC3_DDA_RA957_R03.73258	2	109.64	_PVANEYLLL_	8.1259	LPVANEYLL	0.0187	14.07
20200317_QE_HFX2_LC3_DDA_RA957_R03.11061	1	19.4023	_SAATVQRA_	18.5349	ASAAVSAAR	0.1701	14.05
20200317_QE_HFX2_LC3_DDA_RA957_R01.18451	2	29.023	_AEQSLRNLK_	7.0063	DAWM(+15.99)GTHPK	0.2674	13.97
