# Supplementary material for: A streamlined platform for analyzing tera-scale DDA and DIA mass spectrometry data enables highly sensitive immunopeptidomics
Source: Nat Commun. 2022 Jun 7;13:3108. doi: 10.1038/s41467-022-30867-7 (PMC9174175; doi:10.1038/s41467-022-30867-7)
Supplement: Supplementary file 5 — Supplementary Data 2 [file 41467_2022_30867_MOESM5_ESM.xlsx]

## Sheet: sl.psm
Supplementary Data 2. List of all peptide-spectrum matches identified by PEAKS Online from the DIA dataset RA957.
Peptide	-10LgP	Mass	Length	Delta Rt	ppm	m/z	z	RT	Area	Intensity	Scan	Feature Id	Source File	Accession	PTM	Decoy	Found by
A(+42.01)AAGGGGGGAAAAGRA	46.59	1183.57	16	-0.1156	0.3	592.792	2	34.7763	471082	6068855	25542	123200	20200317_QE_HFX2_LC3_DIA_RA957_R01.raw	Q9UL25|RAB21_HUMAN	Acetylation (Protein N-term)	FALSE	Library
A(+42.01)AAGGGGGGAAAAGRA	45.96	1183.57	16	-0.016	1	592.793	2	34.5342	548471	7690873	25358	122495	20200317_QE_HFX2_LC3_DIA_RA957_R02.raw	Q9UL25|RAB21_HUMAN	Acetylation (Protein N-term)	FALSE	Library
A(+42.01)AAGGGGGGAAAAGRAY	46.61	1346.63	17	-0.0781	1.1	674.324	2	48.0918	629192	8393736	35412	137060	20200317_QE_HFX2_LC3_DIA_RA957_R01.raw	Q9UL25|RAB21_HUMAN	Acetylation (Protein N-term)	FALSE	Library
A(+42.01)AAGGGGGGAAAAGRAY	45.96	1346.63	17	0.0001	0.4	674.324	2	48.0916	545316	8187810	35366	136146	20200317_QE_HFX2_LC3_DIA_RA957_R02.raw	Q9UL25|RAB21_HUMAN	Acetylation (Protein N-term)	FALSE	Library
A(+42.01)AASQTNLKK	46.54	1072.59	10	0.0851	0	358.537	3	15.5919	678778	7760595	11433	164285	20200317_QE_HFX2_LC3_DIA_RA957_R01.raw		Acetylation (Protein N-term)	FALSE	Denovo
A(+42.01)AASQTNLKK	45.96	1072.59	10	-0.0007	-2.1	358.536	3	14.9606	675179	6212616	10973	17795	20200317_QE_HFX2_LC3_DIA_RA957_R02.raw		Acetylation (Protein N-term)	FALSE	Denovo
A(+42.01)AGIVASR	46.56	785.439	8	-0.0402	0.1	393.727	2	59.0702	8773119	61385616	43611	35560	20200317_QE_HFX2_LC3_DIA_RA957_R01.raw	Q13011|ECH1_HUMAN	Acetylation (Protein N-term)	FALSE	Library
A(+42.01)AGIVASR	46.6	785.439	8	-0.0382	0.6	786.447	1	59.0682	20089852	144824832	43603	144482	20200317_QE_HFX2_LC3_DIA_RA957_R01.raw	Q13011|ECH1_HUMAN	Acetylation (Protein N-term)	FALSE	Library
A(+42.01)AGIVASR	45.94	785.439	8	0	-0.1	393.727	2	59.0883	6.72047e+06	45047724	43519	35313	20200317_QE_HFX2_LC3_DIA_RA957_R02.raw	Q13011|ECH1_HUMAN	Acetylation (Protein N-term)	FALSE	Library
A(+42.01)AGIVASR	45.92	785.439	8	0	0.6	786.447	1	59.0883	15243846	98986456	43534	143445	20200317_QE_HFX2_LC3_DIA_RA957_R02.raw	Q13011|ECH1_HUMAN	Acetylation (Protein N-term)	FALSE	Library
A(+42.01)AIRKKLVIVG	46.59	1208.8	11	0.0035	-0.1	403.94	3	73.9458	4593111	36124344	54743	40073	20200317_QE_HFX2_LC3_DIA_RA957_R01.raw	P08134|RHOC_HUMAN;P61586|RHOA_HUMAN	Acetylation (Protein N-term)	FALSE	Library
A(+42.01)AIRKKLVIVG	45.92	1208.8	11	0.0004	-0.1	403.94	3	73.9764	4769480	35592300	54628	39837	20200317_QE_HFX2_LC3_DIA_RA957_R02.raw	P08134|RHOC_HUMAN;P61586|RHOA_HUMAN	Acetylation (Protein N-term)	FALSE	Library
A(+42.01)ALAAPAPGPG	46.17	933.492	11	-0.0333	-0.1	934.499	1	96.6862			71735	-83750	20200317_QE_HFX2_LC3_DIA_RA957_R01.raw	Q96C90|PP14B_HUMAN	Acetylation (Protein N-term)	FALSE	Database
A(+42.01)ALAAPAPGPG	43.98	933.492	11	-0.0008	-0.1	934.499	1	96.5541			71505	-83750	20200317_QE_HFX2_LC3_DIA_RA957_R02.raw	Q96C90|PP14B_HUMAN	Acetylation (Protein N-term)	FALSE	Database
A(+42.01)CPALSPSKR	46.54	1070.55	10	0.2379	-0.1	536.284	2	29.7234			21813	-50850	20200317_QE_HFX2_LC3_DIA_RA957_R01.raw		Acetylation (Protein N-term)	FALSE	Denovo
A(+42.01)CPALSPSKR	18.5	1070.55	10	-0.0756	-0.1	536.284	2	29.819			21882	-50850	20200317_QE_HFX2_LC3_DIA_RA957_R02.raw		Acetylation (Protein N-term)	FALSE	Denovo
A(+42.01)ETLGKFKE	43.63	1063.55	9	0.4345	1.9	532.786	2	24.4302	830057	5.02894e+06	17926	168753	20200317_QE_HFX2_LC3_DIA_RA957_R01.raw		Acetylation (Protein N-term)	FALSE	Denovo
A(+42.01)ETLGKFKE	44.61	1063.55	9	-0.0456	2.1	532.786	2	24.5572	326135	1.92698e+06	18018	164803	20200317_QE_HFX2_LC3_DIA_RA957_R02.raw		Acetylation (Protein N-term)	FALSE	Denovo
A(+42.01)FVASAPP	46.52	800.407	8	0.0604	-1	801.413	1	97.4345	792211	6258632	72262	145065	20200317_QE_HFX2_LC3_DIA_RA957_R01.raw		Acetylation (Protein N-term)	FALSE	Denovo
A(+42.01)FVASAPP	45.69	800.407	8	0.0581	-2	801.413	1	97.3268	477311	3090620	72078	163209	20200317_QE_HFX2_LC3_DIA_RA957_R02.raw		Acetylation (Protein N-term)	FALSE	Denovo
A(+42.01)FVLTAKPP	45.73	984.564	9	0.1674	-0.1	493.289	2	94.3934			70019	-34456	20200317_QE_HFX2_LC3_DIA_RA957_R01.raw		Acetylation (Protein N-term)	FALSE	Denovo
A(+42.01)FVLTAKPP	44.19	984.564	9	0.1551	-0.1	493.289	2	94.3214			69835	-34456	20200317_QE_HFX2_LC3_DIA_RA957_R02.raw		Acetylation (Protein N-term)	FALSE	Denovo
A(+42.01)GRGGAARPNGPA	45.69	1192.61	13	-0.0433	0	597.31	2	28.1923	2687297	25256254	20689	124282	20200317_QE_HFX2_LC3_DIA_RA957_R01.raw	P51148|RAB5C_HUMAN;P51148-2|RAB5C_HUMAN	Acetylation (Protein N-term)	FALSE	Library
A(+42.01)GRGGAARPNGPA	45.59	1192.61	13	-0.0008	0.3	597.311	2	27.8955	2.81135e+06	24168994	20482	123579	20200317_QE_HFX2_LC3_DIA_RA957_R02.raw	P51148|RAB5C_HUMAN;P51148-2|RAB5C_HUMAN	Acetylation (Protein N-term)	FALSE	Library
A(+42.01)LPANGAGG	25.45	768.377	9	-0.0317	-0.2	769.384	1	69.3079	452603	4760608	51239	143749	20200317_QE_HFX2_LC3_DIA_RA957_R01.raw	Q9BXP2-2|S12A9_HUMAN;Q9BXP2-4|S12A9_HUMAN;Q9BXP2-3|S12A9_HUMAN;Q9BXP2|S12A9_HUMAN	Acetylation (Protein N-term)	FALSE	Database
A(+42.01)LPANGAGG	19.51	768.377	9	0.012	-0.1	769.384	1	69.2963	520270	6523463	51147	168189	20200317_QE_HFX2_LC3_DIA_RA957_R02.raw	Q9BXP2-2|S12A9_HUMAN;Q9BXP2-4|S12A9_HUMAN;Q9BXP2-3|S12A9_HUMAN;Q9BXP2|S12A9_HUMAN	Acetylation (Protein N-term)	FALSE	Database
A(+42.01)PADAQDYDRR	46.59	1318.59	11	-0.0258	-0.6	440.537	3	29.6173	409549	5077569	21763	53847	20200317_QE_HFX2_LC3_DIA_RA957_R01.raw		Acetylation (Protein N-term)	FALSE	Denovo
A(+42.01)PADAQDYDRR	45.96	1318.59	11	0.0008	-0.2	440.537	3	29.3694	669900	5899330	21556	53667	20200317_QE_HFX2_LC3_DIA_RA957_R02.raw		Acetylation (Protein N-term)	FALSE	Denovo
A(+42.01)PADVVVSRW	46.59	1140.59	10	0.0012	0.1	571.304	2	108.2	18661432	79611176	80327	116668	20200317_QE_HFX2_LC3_DIA_RA957_R01.raw		Acetylation (Protein N-term)	FALSE	Denovo
A(+42.01)PADVVVSRW	45.92	1140.59	10	-0.0004	0	571.304	2	107.984	20857008	89015928	80005	116103	20200317_QE_HFX2_LC3_DIA_RA957_R02.raw		Acetylation (Protein N-term)	FALSE	Denovo
A(+42.01)PFKEFLRY	46.58	1211.63	9	-0.0319	-1.2	404.885	3	74.3778	370555	3.90127e+06	55042	40471	20200317_QE_HFX2_LC3_DIA_RA957_R01.raw		Acetylation (Protein N-term)	FALSE	Denovo
A(+42.01)PFKEFLRY	45.93	1211.63	9	0.0005	-0.7	404.885	3	74.3779	373503	3.56278e+06	54950	40257	20200317_QE_HFX2_LC3_DIA_RA957_R02.raw		Acetylation (Protein N-term)	FALSE	Denovo
A(+42.01)PFRVGKLR	46.61	1084.65	9	-0.0894	-0.6	362.557	3	48.6472	2.12716e+06	23264070	35836	20208	20200317_QE_HFX2_LC3_DIA_RA957_R01.raw		Acetylation (Protein N-term)	FALSE	Denovo
A(+42.01)PFRVGKLR	45.89	1084.65	9	-0.1607	-0.4	362.557	3	48.8075	2.5779e+06	17115188	35905	162135	20200317_QE_HFX2_LC3_DIA_RA957_R02.raw		Acetylation (Protein N-term)	FALSE	Denovo
A(+42.01)PGSLLGKKGESVKR	46.62	1567.9	15	0.0418	-0.7	392.983	4	33.6496	3.93882e+06	37817176	24705	35237	20200317_QE_HFX2_LC3_DIA_RA957_R01.raw		Acetylation (Protein N-term)	FALSE	Denovo
A(+42.01)PGSLLGKKGESVKR	45.96	1567.9	15	0.0006	-0.2	392.983	4	33.5359	4.21906e+06	38565424	24636	34975	20200317_QE_HFX2_LC3_DIA_RA957_R02.raw		Acetylation (Protein N-term)	FALSE	Denovo
A(+42.01)PILPVEFHK	45.51	1191.67	10	-0.0111	0.2	596.84	2	95.8756	2679233	5.82273e+06	71128	167588	20200317_QE_HFX2_LC3_DIA_RA957_R01.raw	Q6MZQ0-4|PRR5L_HUMAN;Q6MZQ0|PRR5L_HUMAN	Acetylation (Protein N-term)	FALSE	Library
A(+42.01)PILPVEFHK	46.43	1191.67	10	0.0138	0.5	398.229	3	95.7734	97384024	194552688	71050	165765	20200317_QE_HFX2_LC3_DIA_RA957_R01.raw	Q6MZQ0-4|PRR5L_HUMAN;Q6MZQ0|PRR5L_HUMAN	Acetylation (Protein N-term)	FALSE	Library
A(+42.01)PILPVEFHK	45.74	1191.67	10	-0.0009	0.1	596.84	2	95.7741	2819145	7677586	70921	162977	20200317_QE_HFX2_LC3_DIA_RA957_R02.raw	Q6MZQ0-4|PRR5L_HUMAN;Q6MZQ0|PRR5L_HUMAN	Acetylation (Protein N-term)	FALSE	Library
A(+42.01)PILPVEFHK	45.95	1191.67	10	-0.0006	0.9	398.229	3	95.6972	176959936	324287104	70866	37324	20200317_QE_HFX2_LC3_DIA_RA957_R02.raw	Q6MZQ0-4|PRR5L_HUMAN;Q6MZQ0|PRR5L_HUMAN	Acetylation (Protein N-term)	FALSE	Library
A(+42.01)PKRPGDVNVR	46.61	1249.69	11	0.1209	-1	417.57	3	28.8968	1.83344e+06	18450896	21210	45470	20200317_QE_HFX2_LC3_DIA_RA957_R01.raw		Acetylation (Protein N-term)	FALSE	Denovo
A(+42.01)PKRPGDVNVR	45.92	1249.69	11	0.1315	-1	417.57	3	28.6553	2.09486e+06	12404365	21026	161950	20200317_QE_HFX2_LC3_DIA_RA957_R02.raw		Acetylation (Protein N-term)	FALSE	Denovo
A(+42.01)PLALPFKR	46.57	1053.63	9	-0.0277	-0.7	352.218	3	79.4441	2379567	27162376	58859	15039	20200317_QE_HFX2_LC3_DIA_RA957_R01.raw		Acetylation (Protein N-term)	FALSE	Denovo
A(+42.01)PLALPFKR	45.93	1053.63	9	-0.0334	-0.4	352.218	3	79.5101	3.23052e+06	30841394	58790	14751	20200317_QE_HFX2_LC3_DIA_RA957_R02.raw		Acetylation (Protein N-term)	FALSE	Denovo
A(+42.01)PLDLFKLER	46.6	1242.7	10	0.0329	-0.3	415.24	3	94.568	377071	2.66468e+06	70154	44564	20200317_QE_HFX2_LC3_DIA_RA957_R01.raw		Acetylation (Protein N-term)	FALSE	Denovo
A(+42.01)PLDLFKLER	45.92	1242.7	10	0.0513	0.6	415.24	3	94.4652	207971	2.28847e+06	69947	44383	20200317_QE_HFX2_LC3_DIA_RA957_R02.raw		Acetylation (Protein N-term)	FALSE	Denovo
A(+42.01)PLDQRLLEAR	46.51	1322.73	11	-0.0285	0.6	441.918	3	64.1436	270732	2.9136e+06	47408	54383	20200317_QE_HFX2_LC3_DIA_RA957_R01.raw		Acetylation (Protein N-term)	FALSE	Denovo
A(+42.01)PLDQRLLEAR	45.91	1322.73	11	0.0089	0.3	441.918	3	64.1344	324069	4976414	47316	54209	20200317_QE_HFX2_LC3_DIA_RA957_R02.raw		Acetylation (Protein N-term)	FALSE	Denovo
A(+42.01)PLHSKTKVNVK	46.61	1362.8	12	0.192	-2.5	455.272	3	23.1655	125021	2.22704e+06	17002	59932	20200317_QE_HFX2_LC3_DIA_RA957_R01.raw		Acetylation (Protein N-term)	FALSE	Denovo
A(+42.01)PLHSKTKVNVK	45.93	1362.8	12	0.1323	-0.9	455.273	3	22.9244	357690	1.87388e+06	16818	161856	20200317_QE_HFX2_LC3_DIA_RA957_R02.raw		Acetylation (Protein N-term)	FALSE	Denovo
A(+42.01)PLKPWLTK	46.59	1094.65	9	0.0254	-0.4	365.89	3	65.185	16317079	99632744	48164	21884	20200317_QE_HFX2_LC3_DIA_RA957_R01.raw		Acetylation (Protein N-term)	FALSE	Denovo
A(+42.01)PLKPWLTK	45.94	1094.65	9	-0.0442	-0.4	365.89	3	65.2725	14490008	97013680	48141	21545	20200317_QE_HFX2_LC3_DIA_RA957_R02.raw		Acetylation (Protein N-term)	FALSE	Denovo
A(+42.01)PLLLDPFHK	46.51	1191.67	10	0.0702	-0.2	596.84	2	119.5	23898908	169615488	88723	124191	20200317_QE_HFX2_LC3_DIA_RA957_R01.raw		Acetylation (Protein N-term)	FALSE	Denovo
A(+42.01)PLLLDPFHK	45.86	1191.67	10	0.1357	-0.1	596.84	2	119.363	22328642	109995680	88470	162280	20200317_QE_HFX2_LC3_DIA_RA957_R02.raw		Acetylation (Protein N-term)	FALSE	Denovo
A(+42.01)PLLLDPFHKALR	46.58	1531.89	13	0.0027	0.8	511.637	3	90.522	366878	3743351	67145	87785	20200317_QE_HFX2_LC3_DIA_RA957_R01.raw		Acetylation (Protein N-term)	FALSE	Denovo
A(+42.01)PLLLDPFHKALR	45.93	1531.89	13	0.0234	0.4	511.637	3	90.4766	386454	3553549	66984	87272	20200317_QE_HFX2_LC3_DIA_RA957_R02.raw		Acetylation (Protein N-term)	FALSE	Denovo
A(+42.01)PLRAYDTTK	46.54	1176.61	10	0.1251	-0.5	393.212	3	36.563	9526801	45673476	26867	164129	20200317_QE_HFX2_LC3_DIA_RA957_R01.raw		Acetylation (Protein N-term)	FALSE	Denovo
A(+42.01)PLRAYDTTK	45.9	1176.61	10	0.1428	-0.3	393.212	3	36.4155	8983720	40069560	26752	162078	20200317_QE_HFX2_LC3_DIA_RA957_R02.raw		Acetylation (Protein N-term)	FALSE	Denovo
A(+42.01)PLSTPGVVAR	46.58	1108.62	11	-0.0315	0.6	555.32	2	62.3287	1597913	10625834	46033	110369	20200317_QE_HFX2_LC3_DIA_RA957_R01.raw		Acetylation (Protein N-term)	FALSE	Denovo
A(+42.01)PLSTPGVVAR	45.95	1108.62	11	-0.0102	1	555.32	2	62.3386	977276	8262942	45941	109791	20200317_QE_HFX2_LC3_DIA_RA957_R02.raw		Acetylation (Protein N-term)	FALSE	Denovo
A(+42.01)PLTEAEKLAK	46.6	1211.68	11	0.006	-0.4	404.899	3	53.7386	466976	5294452	39632	40490	20200317_QE_HFX2_LC3_DIA_RA957_R01.raw		Acetylation (Protein N-term)	FALSE	Denovo
A(+42.01)PLTEAEKLAK	45.94	1211.68	11	-0.0005	-0.7	404.899	3	53.7957	367091	4.03063e+06	39586	40275	20200317_QE_HFX2_LC3_DIA_RA957_R02.raw		Acetylation (Protein N-term)	FALSE	Denovo
A(+42.01)PPNGKEVSRS	46.54	1182.6	11	0.164	0.7	395.207	3	23.9238	1.67741e+06	8768922	17552	164269	20200317_QE_HFX2_LC3_DIA_RA957_R01.raw		Acetylation (Protein N-term)	FALSE	Denovo
A(+42.01)PPNGKEVSRS	45.79	1182.6	11	0.15	-0.4	395.207	3	23.6115	1.69175e+06	7.69834e+06	17322	162747	20200317_QE_HFX2_LC3_DIA_RA957_R02.raw		Acetylation (Protein N-term)	FALSE	Denovo
A(+42.01)PPREKLASR	46.61	1165.66	10	0.007	0.2	389.56	3	25.6713	552810	7411425	18840	33693	20200317_QE_HFX2_LC3_DIA_RA957_R01.raw		Acetylation (Protein N-term)	FALSE	Denovo
A(+42.01)PPREKLASR	45.96	1165.66	10	0	-0.8	389.559	3	25.3284	696901	6.32903e+06	18564	33425	20200317_QE_HFX2_LC3_DIA_RA957_R02.raw		Acetylation (Protein N-term)	FALSE	Denovo
A(+42.01)PPRTLLVTTR	46.59	1265.75	11	0.0051	-0.2	422.922	3	59.4983	13526792	60700164	43934	47391	20200317_QE_HFX2_LC3_DIA_RA957_R01.raw		Acetylation (Protein N-term)	FALSE	Denovo
A(+42.01)PPRTLLVTTR	45.95	1265.75	11	-0.057	0.4	422.923	3	59.6136	12279855	54065704	43911	47202	20200317_QE_HFX2_LC3_DIA_RA957_R02.raw		Acetylation (Protein N-term)	FALSE	Denovo
A(+42.01)PPRTSELYVHR	46.61	1466.76	12	-0.0162	1.5	489.929	3	44.3141	786038	5144617	32598	75883	20200317_QE_HFX2_LC3_DIA_RA957_R01.raw		Acetylation (Protein N-term)	FALSE	Denovo
A(+42.01)PPRTSELYVHR	45.82	1466.76	12	0.0691	-0.7	489.928	3	44.2442	1.03415e+06	5953750	32529	162507	20200317_QE_HFX2_LC3_DIA_RA957_R02.raw		Acetylation (Protein N-term)	FALSE	Denovo
A(+42.01)PSTVPVAR	46.55	938.519	9	0.0464	0.5	470.267	2	62.9439	252243	2.66352e+06	46535	66279	20200317_QE_HFX2_LC3_DIA_RA957_R01.raw		Acetylation (Protein N-term)	FALSE	Denovo
A(+42.01)PSTVPVAR	45.94	938.519	9	0	-1.1	470.266	2	63.02	250108	2695400	46443	65906	20200317_QE_HFX2_LC3_DIA_RA957_R02.raw		Acetylation (Protein N-term)	FALSE	Denovo
A(+42.01)PVAKFLHK	46.6	1051.62	9	-0.0753	0	351.547	3	47.9995	5455359	54581172	35353	14772	20200317_QE_HFX2_LC3_DIA_RA957_R01.raw		Acetylation (Protein N-term)	FALSE	Denovo
A(+42.01)PVAKFLHK	45.92	1051.62	9	-0.1266	0.6	351.547	3	48.1266	5938808	47675452	35399	161914	20200317_QE_HFX2_LC3_DIA_RA957_R02.raw		Acetylation (Protein N-term)	FALSE	Denovo
A(+42.01)PVGSVGAKG	46.39	883.476	10	-0.0431	1	442.746	2	29.2177	167735	2551413	21441	54717	20200317_QE_HFX2_LC3_DIA_RA957_R01.raw		Acetylation (Protein N-term)	FALSE	Denovo
A(+42.01)PVGSVGAKG	45.95	883.476	10	0.001	1.8	442.746	2	28.9459	87916.3	2.93903e+06	21234	54518	20200317_QE_HFX2_LC3_DIA_RA957_R02.raw		Acetylation (Protein N-term)	FALSE	Denovo
A(+42.01)PWKGLKKR	46.61	1124.68	9	0.1842	-0.8	375.901	3	25.9853	1.12556e+06	21287996	19046	26977	20200317_QE_HFX2_LC3_DIA_RA957_R01.raw		Acetylation (Protein N-term)	FALSE	Denovo
A(+42.01)PWKGLKKR	45.92	1124.68	9	0.184	-1.1	375.901	3	25.646	1984176	15798410	18816	161906	20200317_QE_HFX2_LC3_DIA_RA957_R02.raw		Acetylation (Protein N-term)	FALSE	Denovo
A(+42.01)PYDGPKNVR	46.52	1157.58	10	-0.0097	0.2	386.868	3	33.1265	17007486	126223112	24314	32438	20200317_QE_HFX2_LC3_DIA_RA957_R01.raw		Acetylation (Protein N-term)	FALSE	Denovo
A(+42.01)PYDGPKNVR	45.95	1157.58	10	0.0004	0.7	386.869	3	32.9478	14227524	97122864	24176	32175	20200317_QE_HFX2_LC3_DIA_RA957_R02.raw		Acetylation (Protein N-term)	FALSE	Denovo
A(+42.01)PYPEARKK	46.49	1100.6	9	0.3181	0.5	367.873	3	18.247	74036896	506449728	13388	22922	20200317_QE_HFX2_LC3_DIA_RA957_R01.raw		Acetylation (Protein N-term)	FALSE	Denovo
A(+42.01)SKRALVILAKGAEE	45.16	1596.92	15	-0.0268	0.7	533.314	3	73.8842	2.18611e+06	20589432	54680	99730	20200317_QE_HFX2_LC3_DIA_RA957_R01.raw	Q99497|PARK7_HUMAN	Acetylation (Protein N-term)	FALSE	Library
A(+42.01)SKRALVILAKGAEE	45.91	1596.92	15	0.0001	0.2	533.314	3	73.8834	2.34462e+06	19128164	54565	99024	20200317_QE_HFX2_LC3_DIA_RA957_R02.raw	Q99497|PARK7_HUMAN	Acetylation (Protein N-term)	FALSE	Library
A(+42.01)SKRALVILAKGAEEM	46.23	1727.96	16	-0.03	0	576.994	3	90.8157	700410	7.00302e+06	67355	118722	20200317_QE_HFX2_LC3_DIA_RA957_R01.raw	Q99497|PARK7_HUMAN	Acetylation (Protein N-term)	FALSE	Library
A(+42.01)SKRALVILAKGAEEM	45.91	1727.96	16	0.0006	-0.4	576.994	3	90.7561	474998	6.59013e+06	67171	118095	20200317_QE_HFX2_LC3_DIA_RA957_R02.raw	Q99497|PARK7_HUMAN	Acetylation (Protein N-term)	FALSE	Library
A(+42.01)SVAAQGKAKK	46.6	1099.63	11	-0.2748	0.4	367.553	3	5.9295	36984804	147205168	4349	22755	20200317_QE_HFX2_LC3_DIA_RA957_R01.raw		Acetylation (Protein N-term)	FALSE	Denovo
A(+42.01)SVAAQGKAKK	43.59	1099.63	11	4.4519	0.3	367.552	3	1.4751	32731112	90495800	1083	22407	20200317_QE_HFX2_LC3_DIA_RA957_R02.raw		Acetylation (Protein N-term)	FALSE	Denovo
A(+42.01)TLHTCSAV	46.19	943.443	9	0.0028	0	472.729	2	55.7887			41153	-27792	20200317_QE_HFX2_LC3_DIA_RA957_R01.raw		Acetylation (Protein N-term)	FALSE	Denovo
A(+42.01)TLHTCSAV	44.47	943.443	9	0.0215	0	472.729	2	55.8252			41107	-27792	20200317_QE_HFX2_LC3_DIA_RA957_R02.raw		Acetylation (Protein N-term)	FALSE	Denovo
A(+42.01)TMPYVKKK	46.08	1106.62	9	0.2624	-0.1	554.315	2	27.6585			20296	-57312	20200317_QE_HFX2_LC3_DIA_RA957_R01.raw		Acetylation (Protein N-term)	FALSE	Denovo
A(+42.01)VAAAAAAGPV	46.46	909.492	11	-0.0539	-0.2	455.753	2	96.668	178440	499752	71719	165589	20200317_QE_HFX2_LC3_DIA_RA957_R01.raw	Q32NB8-3|PGPS1_HUMAN;Q32NB8-4|PGPS1_HUMAN;Q32NB8|PGPS1_HUMAN;Q32NB8-2|PGPS1_HUMAN	Acetylation (Protein N-term)	FALSE	Database
A(+42.01)VAAAAAAGPV	45.89	909.492	11	-0.0009	0.4	455.753	2	96.5158	104366	497363	71512	59780	20200317_QE_HFX2_LC3_DIA_RA957_R02.raw	Q32NB8-3|PGPS1_HUMAN;Q32NB8-4|PGPS1_HUMAN;Q32NB8|PGPS1_HUMAN;Q32NB8-2|PGPS1_HUMAN	Acetylation (Protein N-term)	FALSE	Database
A(+42.01)VQSNPKRL	46.54	1053.59	9	0.3261	0.6	527.804	2	23.9932	519148	3305087	17604	164237	20200317_QE_HFX2_LC3_DIA_RA957_R01.raw		Acetylation (Protein N-term)	FALSE	Denovo
AAAAAAAAAAAAAAHQV	45.11	1376.72	17	-0.0541	-1.4	689.364	2	55.5836	633253	4368242	41002	167812	20200317_QE_HFX2_LC3_DIA_RA957_R01.raw	Q8NAP8|ZBT8B_HUMAN;Q8NAP8-2|ZBT8B_HUMAN		FALSE	Database
AAAAAAAAAAAAAAHQV	43.88	1376.72	17	-0.0041	-0.2	689.365	2	55.5875	369119	4237734	40933	166521	20200317_QE_HFX2_LC3_DIA_RA957_R02.raw	Q8NAP8|ZBT8B_HUMAN;Q8NAP8-2|ZBT8B_HUMAN		FALSE	Database
AAAAAAAAAAAG	40.66	856.44	12	-0.0649	0	857.448	1	44.648			32864	-80563	20200317_QE_HFX2_LC3_DIA_RA957_R01.raw	Q7RTP0|NIPA1_HUMAN;Q9NW07|ZN358_HUMAN;P55011|S12A2_HUMAN;Q9HCJ5|ZSWM6_HUMAN;P55011-3|S12A2_HUMAN;Q8NFD5|ARI1B_HUMAN;Q8NFD5-2|ARI1B_HUMAN;Q8NFD5-3|ARI1B_HUMAN		FALSE	Database
AAAAAAAAAAAG	44.12	856.44	12	0.0006	0	857.448	1	44.6011			32795	-80563	20200317_QE_HFX2_LC3_DIA_RA957_R02.raw	Q7RTP0|NIPA1_HUMAN;Q9NW07|ZN358_HUMAN;P55011|S12A2_HUMAN;Q9HCJ5|ZSWM6_HUMAN;P55011-3|S12A2_HUMAN;Q8NFD5|ARI1B_HUMAN;Q8NFD5-2|ARI1B_HUMAN;Q8NFD5-3|ARI1B_HUMAN		FALSE	Database
AAAAAAAAAR	30.51	813.446	10	0.0057	-0.4	407.73	2	17.0283	866314	8625230	12584	41585	20200317_QE_HFX2_LC3_DIA_RA957_R01.raw	Q504T8|MIDN_HUMAN;P47928|ID4_HUMAN		FALSE	Library
AAAAAAAAAR	45.03	813.446	10	-0.0008	-0.2	407.73	2	16.6208	699933	7.60773e+06	12170	41392	20200317_QE_HFX2_LC3_DIA_RA957_R02.raw	Q504T8|MIDN_HUMAN;P47928|ID4_HUMAN		FALSE	Library
AAAAAAAAPGR	44.1	896.483	11	0.3354	-1	449.248	2	23.949	1.04287e+06	9654208	17439	57377	20200317_QE_HFX2_LC3_DIA_RA957_R01.raw	P60484-2|PTEN_HUMAN		FALSE	Database
AAAAAAAAR	46.55	742.409	9	-0.0755	-0.2	372.212	2	15.8406	7242915	74804512	11617	25136	20200317_QE_HFX2_LC3_DIA_RA957_R01.raw	P58107|EPIPL_HUMAN;Q504T8|MIDN_HUMAN;P47928|ID4_HUMAN		FALSE	Library
AAAAAAAAR	40.69	742.409	9	-0.0869	0.8	743.417	1	15.8281	1208998	14983157	11609	142699	20200317_QE_HFX2_LC3_DIA_RA957_R01.raw	P58107|EPIPL_HUMAN;Q504T8|MIDN_HUMAN;P47928|ID4_HUMAN		FALSE	Library
AAAAAAAAR	44.41	742.409	9	-0.0002	-0.5	372.211	2	15.0901	6.6152e+06	30353032	11065	165204	20200317_QE_HFX2_LC3_DIA_RA957_R02.raw	P58107|EPIPL_HUMAN;Q504T8|MIDN_HUMAN;P47928|ID4_HUMAN		FALSE	Library
AAAAAAAAR	43.27	742.409	9	0.0003	0.5	743.416	1	15.0546	592245	3.78241e+06	11057	141749	20200317_QE_HFX2_LC3_DIA_RA957_R02.raw	P58107|EPIPL_HUMAN;Q504T8|MIDN_HUMAN;P47928|ID4_HUMAN		FALSE	Library
AAAAAAAER	46.36	800.414	9	-0.0721	-0.4	401.214	2	16.1511	1.27741e+06	13971615	11848	38854	20200317_QE_HFX2_LC3_DIA_RA957_R01.raw	Q6ZNJ1|NBEL2_HUMAN;Q6ZNJ1-2|NBEL2_HUMAN;O14497|ARI1A_HUMAN;Q6ZNJ1-3|NBEL2_HUMAN;O14497-2|ARI1A_HUMAN		FALSE	Library
AAAAAAAER	44.9	800.414	9	0.0003	-1.3	401.214	2	15.5246	1.39407e+06	9890190	11411	38620	20200317_QE_HFX2_LC3_DIA_RA957_R02.raw	Q6ZNJ1|NBEL2_HUMAN;Q6ZNJ1-2|NBEL2_HUMAN;O14497|ARI1A_HUMAN;Q6ZNJ1-3|NBEL2_HUMAN;O14497-2|ARI1A_HUMAN		FALSE	Library
AAAAAAAGR	46.6	728.393	9	-0.1008	-0.2	365.204	2	12.8609	1.37187e+06	6587658	9386	21534	20200317_QE_HFX2_LC3_DIA_RA957_R01.raw	Q9UKA9-5|PTBP2_HUMAN;P26599-3|PTBP1_HUMAN;Q9UKA9-2|PTBP2_HUMAN;Q9UKA9-3|PTBP2_HUMAN;Q9UKA9|PTBP2_HUMAN;Q9UKA9-4|PTBP2_HUMAN;P26599-2|PTBP1_HUMAN;P26599|PTBP1_HUMAN;Q9UKA9-6|PTBP2_HUMAN		FALSE	Library
AAAAAAAGR	44.76	728.393	9	0.034	-0.3	365.204	2	11.8268	1.32143e+06	7378671	8696	21187	20200317_QE_HFX2_LC3_DIA_RA957_R02.raw	Q9UKA9-5|PTBP2_HUMAN;P26599-3|PTBP1_HUMAN;Q9UKA9-2|PTBP2_HUMAN;Q9UKA9-3|PTBP2_HUMAN;Q9UKA9|PTBP2_HUMAN;Q9UKA9-4|PTBP2_HUMAN;P26599-2|PTBP1_HUMAN;P26599|PTBP1_HUMAN;Q9UKA9-6|PTBP2_HUMAN		FALSE	Library
AAAAAAATAAR	46.6	914.493	11	-0.0668	-0.3	458.254	2	23.7611	6653317	70118160	17439	61183	20200317_QE_HFX2_LC3_DIA_RA957_R01.raw	Q14549|GBX1_HUMAN		FALSE	Library
AAAAAAATAAR	45.96	914.493	11	-0.0003	-0.1	458.254	2	23.3869	6369213	68350704	17163	60876	20200317_QE_HFX2_LC3_DIA_RA957_R02.raw	Q14549|GBX1_HUMAN		FALSE	Library
AAAAAAAVGVR	46.59	926.53	11	-0.0229	-0.2	464.272	2	43.1026	654168	8588184	31723	63790	20200317_QE_HFX2_LC3_DIA_RA957_R01.raw	Q9NRU3|CNNM1_HUMAN;Q9NRU3-2|CNNM1_HUMAN		FALSE	Library
AAAAAAAVGVR	45.94	926.53	11	0.0006	-0.4	464.272	2	43.0794	776972	7.32655e+06	31654	63451	20200317_QE_HFX2_LC3_DIA_RA957_R02.raw	Q9NRU3|CNNM1_HUMAN;Q9NRU3-2|CNNM1_HUMAN		FALSE	Library
AAAAAAGRIA	45.13	841.477	10	0.1462	-0.1	421.746	2	35.5973			26155	-16281	20200317_QE_HFX2_LC3_DIA_RA957_R01.raw	P26599-3|PTBP1_HUMAN;P26599-2|PTBP1_HUMAN;P26599|PTBP1_HUMAN		FALSE	Database
AAAAAAGRIA	30.81	841.477	10	0.2101	-0.1	421.746	2	35.3866			25994	-16281	20200317_QE_HFX2_LC3_DIA_RA957_R02.raw	P26599-3|PTBP1_HUMAN;P26599-2|PTBP1_HUMAN;P26599|PTBP1_HUMAN		FALSE	Database
AAAAAALSR	44.15	800.45	9	0.0225	-0.5	401.232	2	31.6116	547268	5399309	23210	168251	20200317_QE_HFX2_LC3_DIA_RA957_R01.raw	Q8NCN4|RN169_HUMAN		FALSE	Database
AAAAAALSR	45.93	800.45	9	0.006	0.4	401.233	2	31.4239	585710	8398067	23072	38682	20200317_QE_HFX2_LC3_DIA_RA957_R02.raw	Q8NCN4|RN169_HUMAN		FALSE	Database
AAAAAAPGR	37.94	754.409	9	-0.0826	0.2	378.212	2	16.9072	1.80321e+06	15058236	12399	169418	20200317_QE_HFX2_LC3_DIA_RA957_R01.raw	Q9NYW8-2|RBAK_HUMAN;P60484-2|PTEN_HUMAN		FALSE	Library
AAAAAAPGR	45.75	754.409	9	-0.0041	0.2	378.212	2	16.4057	1.26144e+06	11201420	12031	162934	20200317_QE_HFX2_LC3_DIA_RA957_R02.raw	Q9NYW8-2|RBAK_HUMAN;P60484-2|PTEN_HUMAN		FALSE	Library
AAAAAATAAR	39.38	843.456	10	0.5986	0.8	422.736	2	18.88	253267	3000956	13850	169116	20200317_QE_HFX2_LC3_DIA_RA957_R01.raw	Q14549|GBX1_HUMAN		FALSE	Library
AAAAAERAGV	46.53	885.467	10	-0.0517	-0.7	443.74	2	22.422	1.26004e+06	14161037	16450	164354	20200317_QE_HFX2_LC3_DIA_RA957_R01.raw			FALSE	Database
AAAAAERAGV	45.79	885.467	10	-0.0072	-0.4	443.741	2	22.0157	1.22393e+06	9471639	16151	162743	20200317_QE_HFX2_LC3_DIA_RA957_R02.raw			FALSE	Database
AAAAAGAFAGR	46.61	932.483	11	-0.0323	0.2	467.249	2	38.9388	8070737	62241344	28641	65041	20200317_QE_HFX2_LC3_DIA_RA957_R01.raw	Q8N697|S15A4_HUMAN		FALSE	Library
AAAAAGAFAGR	45.96	932.483	11	0.0008	-0.6	467.248	2	38.8342	6546177	53206416	28526	64682	20200317_QE_HFX2_LC3_DIA_RA957_R02.raw	Q8N697|S15A4_HUMAN		FALSE	Library
AAAAAGLAVYR	46.56	1032.57	11	0.0421	1.1	517.294	2	58.269	796023	14955913	43018	91234	20200317_QE_HFX2_LC3_DIA_RA957_R01.raw	Q92922|SMRC1_HUMAN		FALSE	Library
AAAAAGLAVYR	45.94	1032.57	11	0.0004	0.2	517.293	2	58.3781	1.34451e+06	16589504	43018	90636	20200317_QE_HFX2_LC3_DIA_RA957_R02.raw	Q92922|SMRC1_HUMAN		FALSE	Library
AAAAAGSASPR	46.6	928.473	11	-0.0555	-0.7	465.243	2	17.31	5356079	33305620	12771	64166	20200317_QE_HFX2_LC3_DIA_RA957_R01.raw	Q96S55|WRIP1_HUMAN;Q96S55-2|WRIP1_HUMAN		FALSE	Library
AAAAAGSASPR	45.65	928.473	11	-0.1026	-0.6	465.243	2	16.9426	5.1352e+06	37874732	12426	163309	20200317_QE_HFX2_LC3_DIA_RA957_R02.raw	Q96S55|WRIP1_HUMAN;Q96S55-2|WRIP1_HUMAN		FALSE	Library
AAAAAPLPR	46.58	836.487	9	-0.0213	-0.7	419.25	2	43.7874	13799761	103445512	32227	46082	20200317_QE_HFX2_LC3_DIA_RA957_R01.raw			FALSE	Denovo
AAAAAPLPR	45.95	836.487	9	0.0098	-0.6	419.25	2	43.7668	15967458	104288368	32181	45924	20200317_QE_HFX2_LC3_DIA_RA957_R02.raw			FALSE	Denovo
AAAAAPQR	38.22	754.409	8	-0.1066	-0.9	378.211	2	16.9343	2.02299e+06	13591105	12422	28200	20200317_QE_HFX2_LC3_DIA_RA957_R01.raw	O95817|BAG3_HUMAN		FALSE	Library
AAAAAPQR	45.95	754.409	8	0.0035	-0.3	378.212	2	16.4015	1.08045e+06	9617617	12031	27891	20200317_QE_HFX2_LC3_DIA_RA957_R02.raw	O95817|BAG3_HUMAN		FALSE	Library
AAAAAQAPR	46.6	825.446	9	-0.0758	-0.5	413.73	2	19.9699	797516	8.25257e+06	14654	43938	20200317_QE_HFX2_LC3_DIA_RA957_R01.raw	Q6ZN55|ZN574_HUMAN;Q6ZN55-2|ZN574_HUMAN		FALSE	Library
AAAAAQAPR	45.95	825.446	9	0.0046	-0.4	413.73	2	19.2819	834246	7961447	14148	43754	20200317_QE_HFX2_LC3_DIA_RA957_R02.raw	Q6ZN55|ZN574_HUMAN;Q6ZN55-2|ZN574_HUMAN		FALSE	Library
AAAAAQQLQVAR	38.28	1196.66	12	0.0581	0	399.895	3	44.6288			32847	-12176	20200317_QE_HFX2_LC3_DIA_RA957_R01.raw	Q9NQZ6|ZC4H2_HUMAN;Q9NQZ6-3|ZC4H2_HUMAN;Q9NQZ6-5|ZC4H2_HUMAN		FALSE	Database
AAAAAQQLQVAR	45.3	1196.66	12	0	0	399.895	3	44.7067			32870	-12176	20200317_QE_HFX2_LC3_DIA_RA957_R02.raw	Q9NQZ6|ZC4H2_HUMAN;Q9NQZ6-3|ZC4H2_HUMAN;Q9NQZ6-5|ZC4H2_HUMAN		FALSE	Database
AAAAAVEQR	46.61	885.467	9	-0.0381	-0.1	443.741	2	22.4144	1.22912e+06	11849676	16450	55199	20200317_QE_HFX2_LC3_DIA_RA957_R01.raw	Q9H1B7|I2BPL_HUMAN		FALSE	Library
AAAAAVEQR	45.96	885.467	9	0.007	-0.5	443.74	2	22.0081	1.1197e+06	10626930	16151	54967	20200317_QE_HFX2_LC3_DIA_RA957_R02.raw	Q9H1B7|I2BPL_HUMAN		FALSE	Library
AAAAAVSRR	46.59	871.499	9	0.0049	-0.6	436.757	2	14.9361	446010	6346577	10952	52530	20200317_QE_HFX2_LC3_DIA_RA957_R01.raw	Q96JP5-2|ZFP91_HUMAN;Q96JP5|ZFP91_HUMAN		FALSE	Library
AAAAAVSRR	45.91	871.499	9	-0.0003	-0.4	436.757	2	13.8952	892573	6984738	10193	52316	20200317_QE_HFX2_LC3_DIA_RA957_R02.raw	Q96JP5-2|ZFP91_HUMAN;Q96JP5|ZFP91_HUMAN		FALSE	Library
AAAAFAEK	46.61	777.402	8	-0.0413	1	778.41	1	47.6907	2.7588e+06	20817150	35093	144120	20200317_QE_HFX2_LC3_DIA_RA957_R01.raw	Q9Y3B1-2|PLD3B_HUMAN;Q9Y3B1|PLD3B_HUMAN		FALSE	Library
AAAAFAEK	45.94	777.402	8	0	1.1	778.41	1	47.7183	2.60336e+06	18395992	35093	143098	20200317_QE_HFX2_LC3_DIA_RA957_R02.raw	Q9Y3B1-2|PLD3B_HUMAN;Q9Y3B1|PLD3B_HUMAN		FALSE	Library
AAAAFVVPR	46.58	900.518	9	-0.0201	0	451.266	2	66.1108	15278314	93162464	48857	58302	20200317_QE_HFX2_LC3_DIA_RA957_R01.raw			FALSE	Denovo
AAAAFVVPR	45.95	900.518	9	0.0038	-0.9	451.266	2	66.1028	15996704	99593552	48765	57988	20200317_QE_HFX2_LC3_DIA_RA957_R02.raw			FALSE	Denovo
AAAAGLAVYR	46.6	961.534	10	-0.0536	0.2	481.775	2	55.4704	444438	3.98962e+06	40900	71798	20200317_QE_HFX2_LC3_DIA_RA957_R01.raw	Q92922|SMRC1_HUMAN		FALSE	Database
AAAAGLAVYR	45.92	961.534	10	-0.035	0.4	481.775	2	55.505	454184	4642186	40877	71375	20200317_QE_HFX2_LC3_DIA_RA957_R02.raw	Q92922|SMRC1_HUMAN		FALSE	Database
AAAAGSLSR	38.4	802.43	9	0.3628	1	803.438	1	24.9113	565884	4.70825e+06	18281	169285	20200317_QE_HFX2_LC3_DIA_RA957_R01.raw	Q13207|TBX2_HUMAN		FALSE	Library
AAAAGSLSR	46.61	802.43	9	-0.0494	-0.3	402.222	2	24.9192	12330035	93727736	18288	39374	20200317_QE_HFX2_LC3_DIA_RA957_R01.raw	Q13207|TBX2_HUMAN		FALSE	Library
AAAAGSLSR	45.95	802.43	9	0.0004	-0.2	402.222	2	24.5162	11162989	86552696	17943	39143	20200317_QE_HFX2_LC3_DIA_RA957_R02.raw	Q13207|TBX2_HUMAN		FALSE	Library
AAAALGRAL	46.46	812.487	9	-0.0497	0.2	407.251	2	45.806	231765	3398650	33721	41467	20200317_QE_HFX2_LC3_DIA_RA957_R01.raw			FALSE	Database
AAAALGRAL	45.91	812.487	9	-0.0002	-0.7	407.25	2	45.7903	275030	2.85493e+06	33675	41254	20200317_QE_HFX2_LC3_DIA_RA957_R02.raw			FALSE	Database
AAAALGRAP	46.52	796.456	9	0.0998	-0.9	399.235	2	38.3268	1.35584e+06	12232906	28178	38007	20200317_QE_HFX2_LC3_DIA_RA957_R01.raw	Q16774-3|KGUA_HUMAN;Q16774-2|KGUA_HUMAN		FALSE	Database
AAAALGRAP	44.56	796.456	9	0.1016	-0.6	399.235	2	38.25	1.64581e+06	12434332	28109	164905	20200317_QE_HFX2_LC3_DIA_RA957_R02.raw	Q16774-3|KGUA_HUMAN;Q16774-2|KGUA_HUMAN		FALSE	Database
AAAALPGAR	46.18	796.456	9	-0.0062	-0.5	399.235	2	38.3268	1.59389e+06	10487599	28178	166771	20200317_QE_HFX2_LC3_DIA_RA957_R01.raw	Q9H4Q3|PRD13_HUMAN		FALSE	Library
AAAALPGAR	45.92	796.456	9	0.0002	-0.2	399.235	2	38.2447	1398921	12911126	28109	37797	20200317_QE_HFX2_LC3_DIA_RA957_R02.raw	Q9H4Q3|PRD13_HUMAN		FALSE	Library
AAAAPSPGSAR	46.54	954.488	11	-0.0293	-0.1	478.252	2	24.5446	963897	8558182	18015	69909	20200317_QE_HFX2_LC3_DIA_RA957_R01.raw	Q9H3Q1|BORG4_HUMAN;Q9H3Q1-2|BORG4_HUMAN		FALSE	Library
AAAAPSPGSAR	45.96	954.488	11	0.0007	-1.2	478.251	2	24.1692	1.24076e+06	9020512	17716	69510	20200317_QE_HFX2_LC3_DIA_RA957_R02.raw	Q9H3Q1|BORG4_HUMAN;Q9H3Q1-2|BORG4_HUMAN		FALSE	Library
AAAARPGPR	46.61	865.488	9	0.0933	-0.1	433.751	2	16.5583	8608059	98059696	12148	51289	20200317_QE_HFX2_LC3_DIA_RA957_R01.raw	Q495Z4|ASAS1_HUMAN		FALSE	Library
AAAARPGPR	45.96	865.488	9	-0.0007	0.2	433.752	2	16.2139	8682673	89933184	11895	51065	20200317_QE_HFX2_LC3_DIA_RA957_R02.raw	Q495Z4|ASAS1_HUMAN		FALSE	Library
AAAASIRER	46.59	943.52	9	-0.0136	-0.2	472.767	2	27.7393	601023	6172345	20361	67438	20200317_QE_HFX2_LC3_DIA_RA957_R01.raw	Q8WVM8|SCFD1_HUMAN		FALSE	Library
AAAASIRER	45.95	943.52	9	-0.0005	0.1	472.767	2	27.4587	434561	5473641	20154	67083	20200317_QE_HFX2_LC3_DIA_RA957_R02.raw	Q8WVM8|SCFD1_HUMAN		FALSE	Library
AAAATAAAR	44.22	772.419	9	-0.0671	-0.1	387.217	2	15.4364	2380162	13939993	11319	168223	20200317_QE_HFX2_LC3_DIA_RA957_R01.raw	P58107|EPIPL_HUMAN		FALSE	Library
AAAATAAAR	44.24	772.419	9	0.0007	-0.5	387.217	2	14.4959	3.45508e+06	11775170	10629	165693	20200317_QE_HFX2_LC3_DIA_RA957_R02.raw	P58107|EPIPL_HUMAN		FALSE	Library
AAAATAAARR	45.34	928.52	10	-0.414	0.2	465.267	2	13.8641	913259	8789898	10149	64231	20200317_QE_HFX2_LC3_DIA_RA957_R01.raw	P58107|EPIPL_HUMAN		FALSE	Library
AAAATAAARR	45.9	928.52	10	-0.0008	0.8	465.268	2	12.4221	941453	7809082	9091	63883	20200317_QE_HFX2_LC3_DIA_RA957_R02.raw	P58107|EPIPL_HUMAN		FALSE	Library
AAAATPAVR	43.63	826.466	9	-0.0275	-1.1	414.24	2	29.6487	431396	4.65664e+06	21761	44186	20200317_QE_HFX2_LC3_DIA_RA957_R01.raw	P11940|PABP1_HUMAN;Q9H361|PABP3_HUMAN		FALSE	Database
AAAATPAVR	45.91	826.466	9	-0.0005	-1.9	414.24	2	29.4007	493101	4360624	21554	44014	20200317_QE_HFX2_LC3_DIA_RA957_R02.raw	P11940|PABP1_HUMAN;Q9H361|PABP3_HUMAN		FALSE	Database
AAAAVEAAR	38.15	828.445	9	-0.077	1.6	829.454	1	24.8487	153777	2.17272e+06	18235	145924	20200317_QE_HFX2_LC3_DIA_RA957_R01.raw	Q15274|NADC_HUMAN		FALSE	Library
AAAAVEAAR	46.62	828.445	9	-0.0557	-0.2	415.23	2	24.8562	5.69795e+06	49469720	18220	44544	20200317_QE_HFX2_LC3_DIA_RA957_R01.raw	Q15274|NADC_HUMAN		FALSE	Library
AAAAVEAAR	37.87	828.445	9	0.0001	1.3	829.454	1	24.4198	410858	4.20301e+06	17936	144809	20200317_QE_HFX2_LC3_DIA_RA957_R02.raw	Q15274|NADC_HUMAN		FALSE	Library
AAAAVEAAR	45.96	828.445	9	0	-0.6	415.23	2	24.4483	4792989	36803680	17921	44362	20200317_QE_HFX2_LC3_DIA_RA957_R02.raw	Q15274|NADC_HUMAN		FALSE	Library
AAAAVSSAK	46.6	774.423	9	-0.1382	-0.6	775.431	1	15.901	429335	5.87522e+06	11679	144030	20200317_QE_HFX2_LC3_DIA_RA957_R01.raw	P49914|MTHFS_HUMAN		FALSE	Library
AAAAVSSAK	46.54	774.423	9	-0.1382	-2.6	388.218	2	15.901	2.77922e+06	26157170	11687	33089	20200317_QE_HFX2_LC3_DIA_RA957_R01.raw	P49914|MTHFS_HUMAN		FALSE	Library
AAAAVSSAK	45.68	774.423	9	0.0006	0.2	775.431	1	15.0859	368256	2773879	11081	143013	20200317_QE_HFX2_LC3_DIA_RA957_R02.raw	P49914|MTHFS_HUMAN		FALSE	Library
AAAAVSSAK	45.94	774.423	9	0.0006	-1.6	388.219	2	15.0859	2751283	16031755	11066	32818	20200317_QE_HFX2_LC3_DIA_RA957_R02.raw	P49914|MTHFS_HUMAN		FALSE	Library
AAADAVTGR	46.6	830.425	9	-0.113	2.5	416.221	2	24.1692	8489321	74587792	17737	44952	20200317_QE_HFX2_LC3_DIA_RA957_R01.raw	Q9H4A3-6|WNK1_HUMAN;Q9H4A3-2|WNK1_HUMAN;Q9H4A3-5|WNK1_HUMAN;Q9H4A3|WNK1_HUMAN;Q9H4A3-7|WNK1_HUMAN		FALSE	Library
AAADAVTGR	38.57	830.425	9	-0.0798	0	831.432	1	24.1624			17730	-79811	20200317_QE_HFX2_LC3_DIA_RA957_R01.raw	Q9H4A3-6|WNK1_HUMAN;Q9H4A3-2|WNK1_HUMAN;Q9H4A3-5|WNK1_HUMAN;Q9H4A3|WNK1_HUMAN;Q9H4A3-7|WNK1_HUMAN		FALSE	Library
AAADAVTGR	45.48	830.425	9	0.025	2.5	831.434	1	23.7315	386999	5129305	17431	144874	20200317_QE_HFX2_LC3_DIA_RA957_R02.raw	Q9H4A3-6|WNK1_HUMAN;Q9H4A3-2|WNK1_HUMAN;Q9H4A3-5|WNK1_HUMAN;Q9H4A3|WNK1_HUMAN;Q9H4A3-7|WNK1_HUMAN		FALSE	Library
AAADAVTGR	45.96	830.425	9	0	0.8	416.22	2	23.7315	6952362	61845864	17438	44760	20200317_QE_HFX2_LC3_DIA_RA957_R02.raw	Q9H4A3-6|WNK1_HUMAN;Q9H4A3-2|WNK1_HUMAN;Q9H4A3-5|WNK1_HUMAN;Q9H4A3|WNK1_HUMAN;Q9H4A3-7|WNK1_HUMAN		FALSE	Library
AAADLASLAAAARLP	25.45	1380.77	15	-0.1572	0	461.265	3	99.2578			73652	-24691	20200317_QE_HFX2_LC3_DIA_RA957_R01.raw			FALSE	Database
AAADLASLAAAARLP	44.47	1380.77	15	-0.0002	0	461.265	3	98.9734			73307	-24691	20200317_QE_HFX2_LC3_DIA_RA957_R02.raw			FALSE	Database
AAADLSENKR	46.4	1073.55	10	-0.0418	-0.4	358.856	3	19.2809	1.54472e+06	13758125	14147	18224	20200317_QE_HFX2_LC3_DIA_RA957_R01.raw	Q13029|PRDM2_HUMAN;Q13029-3|PRDM2_HUMAN;Q13029-5|PRDM2_HUMAN;Q13029-2|PRDM2_HUMAN		FALSE	Library
AAADLSENKR	46.6	1073.55	10	-0.0418	0.3	537.781	2	19.2809	642566	5.60087e+06	14131	101917	20200317_QE_HFX2_LC3_DIA_RA957_R01.raw	Q13029|PRDM2_HUMAN;Q13029-3|PRDM2_HUMAN;Q13029-5|PRDM2_HUMAN;Q13029-2|PRDM2_HUMAN		FALSE	Library
AAADLSENKR	45.96	1073.55	10	-0.0004	-0.2	358.856	3	18.6552	1.40485e+06	13225198	13664	17927	20200317_QE_HFX2_LC3_DIA_RA957_R02.raw	Q13029|PRDM2_HUMAN;Q13029-3|PRDM2_HUMAN;Q13029-5|PRDM2_HUMAN;Q13029-2|PRDM2_HUMAN		FALSE	Library
AAADLSENKR	45.95	1073.55	10	-0.0004	0.5	537.781	2	18.6552	464446	5.72512e+06	13671	101175	20200317_QE_HFX2_LC3_DIA_RA957_R02.raw	Q13029|PRDM2_HUMAN;Q13029-3|PRDM2_HUMAN;Q13029-5|PRDM2_HUMAN;Q13029-2|PRDM2_HUMAN		FALSE	Library
AAADSVQQR	46.61	944.467	9	-0.091	-0.4	473.241	2	17.2474	17892326	92161552	12656	67594	20200317_QE_HFX2_LC3_DIA_RA957_R01.raw	Q8IYB3-2|SRRM1_HUMAN;Q8IYB3|SRRM1_HUMAN		FALSE	Library
AAADSVQQR	45.96	944.467	9	-0.0001	0.1	473.241	2	16.7434	16283267	66008264	12265	67254	20200317_QE_HFX2_LC3_DIA_RA957_R02.raw	Q8IYB3-2|SRRM1_HUMAN;Q8IYB3|SRRM1_HUMAN		FALSE	Library
AAADVGLTR	43.63	872.472	9	-0.0532	1.5	437.244	2	40.379	1.44486e+06	7634556	29697	168575	20200317_QE_HFX2_LC3_DIA_RA957_R01.raw	Q8WVB6-2|CTF18_HUMAN;Q8WVB6|CTF18_HUMAN		FALSE	Database
AAADVGLTR	45.9	872.472	9	0.0002	1.7	437.244	2	40.2747	614604	7597187	29605	52519	20200317_QE_HFX2_LC3_DIA_RA957_R02.raw	Q8WVB6-2|CTF18_HUMAN;Q8WVB6|CTF18_HUMAN		FALSE	Database
AAAEAVAAAAGQSWE	46.45	1401.65	15	-0.0654	0.1	701.834	2	74.6438			55262	-76470	20200317_QE_HFX2_LC3_DIA_RA957_R01.raw			FALSE	Database
AAAEAVAAAAGQSWE	44.34	1401.65	15	0.0002	0.1	701.834	2	74.6132			55124	-76470	20200317_QE_HFX2_LC3_DIA_RA957_R02.raw			FALSE	Database
AAAELAAQK	46.61	871.476	9	-0.062	-0.3	436.745	2	28.3649	1.50816e+06	14937821	20819	52516	20200317_QE_HFX2_LC3_DIA_RA957_R01.raw	O95926|SYF2_HUMAN;O95926-2|SYF2_HUMAN		FALSE	Library
AAAELAAQK	45.93	871.476	9	-0.0007	-0.2	436.745	2	28.0538	1.52269e+06	12985434	20589	52299	20200317_QE_HFX2_LC3_DIA_RA957_R02.raw	O95926|SYF2_HUMAN;O95926-2|SYF2_HUMAN		FALSE	Library
AAAELAAQKR	32.82	1027.58	10	-0.0114	-0.8	514.796	2	23.3027	2862145	20781554	17097	169759	20200317_QE_HFX2_LC3_DIA_RA957_R01.raw	O95926|SYF2_HUMAN;O95926-2|SYF2_HUMAN		FALSE	Library
AAAELAAQKR	30.67	1027.58	10	0.0309	-0.5	514.796	2	22.9591	2562283	18986580	16844	167869	20200317_QE_HFX2_LC3_DIA_RA957_R02.raw	O95926|SYF2_HUMAN;O95926-2|SYF2_HUMAN		FALSE	Library
AAAENIRL	46.57	856.477	8	-0.1222	0.2	429.246	2	41.6147	5579330	34411160	30594	49638	20200317_QE_HFX2_LC3_DIA_RA957_R01.raw	P23229-5|ITA6_HUMAN;P23229-2|ITA6_HUMAN;P23229|ITA6_HUMAN;P23229-9|ITA6_HUMAN;P23229-4|ITA6_HUMAN;P23229-7|ITA6_HUMAN;P23229-3|ITA6_HUMAN;P23229-6|ITA6_HUMAN		FALSE	Database
AAAENIRL	45.92	856.477	8	-0.0006	0	429.246	2	41.4589	5.36627e+06	26491554	30479	49429	20200317_QE_HFX2_LC3_DIA_RA957_R02.raw	P23229-5|ITA6_HUMAN;P23229-2|ITA6_HUMAN;P23229|ITA6_HUMAN;P23229-9|ITA6_HUMAN;P23229-4|ITA6_HUMAN;P23229-7|ITA6_HUMAN;P23229-3|ITA6_HUMAN;P23229-6|ITA6_HUMAN		FALSE	Database
AAAESDLKR	46.56	959.504	9	-0.0488	0.2	480.759	2	18.8422	685422	5.59864e+06	13806	71256	20200317_QE_HFX2_LC3_DIA_RA957_R01.raw	Q92608|DOCK2_HUMAN		FALSE	Library
AAAESDLKR	45.9	959.504	9	0.0004	1.1	480.76	2	18.2478	325711	4436283	13392	70843	20200317_QE_HFX2_LC3_DIA_RA957_R02.raw	Q92608|DOCK2_HUMAN		FALSE	Library
AAAETQSLR	46.49	945.488	9	-0.0073	-0.4	473.751	2	26.298	512147	5.47753e+06	19303	67883	20200317_QE_HFX2_LC3_DIA_RA957_R01.raw	Q13523|PRP4B_HUMAN		FALSE	Library
AAAETQSLR	45.88	945.488	9	-0.0001	0	473.751	2	25.9551	466639	3963750	19050	67544	20200317_QE_HFX2_LC3_DIA_RA957_R02.raw	Q13523|PRP4B_HUMAN		FALSE	Library
AAAEVLQVYR	46.57	1118.61	10	0.0392	-0.4	560.311	2	67.277	4.42956e+06	31151942	49736	112507	20200317_QE_HFX2_LC3_DIA_RA957_R01.raw	Q8NI38-2|IKBD_HUMAN;Q8NI38|IKBD_HUMAN		FALSE	Library
AAAEVLQVYR	45.92	1118.61	10	0.0005	-0.4	560.311	2	67.3329	4407372	27999012	49667	111874	20200317_QE_HFX2_LC3_DIA_RA957_R02.raw	Q8NI38-2|IKBD_HUMAN;Q8NI38|IKBD_HUMAN		FALSE	Library
AAAGAFAGR	46.59	790.409	9	0.001	0.5	396.212	2	31.046	16940498	159680208	22796	36688	20200317_QE_HFX2_LC3_DIA_RA957_R01.raw	Q8N697|S15A4_HUMAN		FALSE	Library
AAAGAFAGR	46.61	790.409	9	-0.0006	0.9	791.417	1	31.046	3082571	30002574	22789	144695	20200317_QE_HFX2_LC3_DIA_RA957_R01.raw	Q8N697|S15A4_HUMAN		FALSE	Library
AAAGAFAGR	45.95	790.409	9	0	-1.1	396.211	2	30.8349	18717934	167668288	22635	36460	20200317_QE_HFX2_LC3_DIA_RA957_R02.raw	Q8N697|S15A4_HUMAN		FALSE	Library
AAAGAFAGR	45.92	790.409	9	0.0005	-0.7	791.415	1	30.8328	2.73302e+06	31246176	22628	143654	20200317_QE_HFX2_LC3_DIA_RA957_R02.raw	Q8N697|S15A4_HUMAN		FALSE	Library
AAAGGAAAAAAR	29.52	927.489	12	0.3525	0	464.752	2	22.1097			16221	-25581	20200317_QE_HFX2_LC3_DIA_RA957_R01.raw	O15265|ATX7_HUMAN;O15265-2|ATX7_HUMAN		FALSE	Database
AAAGLAVRY	46.59	890.497	9	-0.0584	-0.4	446.256	2	52.3169	35170068	191729680	38576	56276	20200317_QE_HFX2_LC3_DIA_RA957_R01.raw			FALSE	Denovo
AAAGLAVRY	45.77	890.497	9	-0.0863	-0.4	446.256	2	52.4031	23189132	160739104	38576	162821	20200317_QE_HFX2_LC3_DIA_RA957_R02.raw			FALSE	Denovo
AAAGLAVYR	46.51	890.497	9	0.0127	-0.7	446.256	2	52.3244	22537208	175026304	38576	164712	20200317_QE_HFX2_LC3_DIA_RA957_R01.raw	Q92922|SMRC1_HUMAN		FALSE	Library
AAAGLAVYR	46.59	890.497	9	0.0202	1.1	891.506	1	52.3169	2.12885e+06	23213856	38592	147887	20200317_QE_HFX2_LC3_DIA_RA957_R01.raw	Q92922|SMRC1_HUMAN		FALSE	Library
AAAGLAVYR	45.95	890.497	9	-0.0004	0.2	446.256	2	52.3955	33773788	184219712	38576	56022	20200317_QE_HFX2_LC3_DIA_RA957_R02.raw	Q92922|SMRC1_HUMAN		FALSE	Library
AAAGLAVYR	45.93	890.497	9	-0.0004	1.6	891.506	1	52.3955	850612	9211379	38569	146688	20200317_QE_HFX2_LC3_DIA_RA957_R02.raw	Q92922|SMRC1_HUMAN		FALSE	Library
AAAGLAVYRR	43.63	1046.6	10	0.0326	0.5	524.307	2	41.9252	1.29969e+06	12662948	30828	94988	20200317_QE_HFX2_LC3_DIA_RA957_R01.raw	Q92922|SMRC1_HUMAN		FALSE	Library
AAAGLAVYRR	45.95	1046.6	10	-0.0006	0	524.307	2	41.9305	1.4383e+06	13582738	30805	94377	20200317_QE_HFX2_LC3_DIA_RA957_R02.raw	Q92922|SMRC1_HUMAN		FALSE	Library
AAAGPGDPK	46.04	782.392	9	-0.026	-0.3	392.203	2	16.2764	1.44868e+06	13485802	11940	34827	20200317_QE_HFX2_LC3_DIA_RA957_R01.raw	Q9BQ61|CS043_HUMAN		FALSE	Library
AAAGPGDPK	45.61	782.392	9	-0.0004	-1	392.203	2	15.7436	1.20776e+06	10459690	11526	34581	20200317_QE_HFX2_LC3_DIA_RA957_R02.raw	Q9BQ61|CS043_HUMAN		FALSE	Library
AAAGRLAGP	46.57	782.44	9	0.2098	0.2	392.227	2	31.1076	17108612	87208928	22819	34894	20200317_QE_HFX2_LC3_DIA_RA957_R01.raw	O00358|FOXE1_HUMAN		FALSE	Database
AAAGRLAGP	44.46	782.44	9	0.2083	0.2	392.227	2	30.8999	11721595	72965608	22681	165070	20200317_QE_HFX2_LC3_DIA_RA957_R02.raw	O00358|FOXE1_HUMAN		FALSE	Database
AAAGTVLQR	46.59	885.503	9	-0.0176	0.6	443.759	2	36.744	725942	6.87012e+06	27007	55244	20200317_QE_HFX2_LC3_DIA_RA957_R01.raw	Q8IY63-2|AMOL1_HUMAN;Q8IY63|AMOL1_HUMAN		FALSE	Library
AAAGTVLQR	45.92	885.503	9	0.0004	-0.4	443.759	2	36.5979	817576	7952176	26892	55004	20200317_QE_HFX2_LC3_DIA_RA957_R02.raw	Q8IY63-2|AMOL1_HUMAN;Q8IY63|AMOL1_HUMAN		FALSE	Library
AAAGVAGK	46.6	643.365	8	0.0757	0.6	644.373	1	38.1373	2.65686e+06	24630580	28051	133329	20200317_QE_HFX2_LC3_DIA_RA957_R01.raw			FALSE	Denovo
AAAGVAGK	45.53	643.365	8	0.1203	1	644.373	1	38.0163	2.48659e+06	20161886	27936	163581	20200317_QE_HFX2_LC3_DIA_RA957_R02.raw			FALSE	Denovo
AAAGVGGSLR	46.6	857.472	10	-0.0035	-0.3	429.743	2	35.1522	1655461	13943274	25833	49810	20200317_QE_HFX2_LC3_DIA_RA957_R01.raw	Q9BRK4|LZTS2_HUMAN		FALSE	Library
AAAGVGGSLR	45.92	857.472	10	0.0007	0.1	429.743	2	35.0042	1.2327e+06	10806415	25718	49609	20200317_QE_HFX2_LC3_DIA_RA957_R02.raw	Q9BRK4|LZTS2_HUMAN		FALSE	Library
AAAGVLLYR	46.54	932.544	9	0.0598	-0.2	467.279	2	67.0099	1.69952e+06	21215904	49548	65100	20200317_QE_HFX2_LC3_DIA_RA957_R01.raw	Q5SNT2|TM201_HUMAN;Q5SNT2-2|TM201_HUMAN		FALSE	Library
AAAGVLLYR	45.94	932.544	9	-0.0007	0.5	467.28	2	67.0874	966325	18319950	49502	64754	20200317_QE_HFX2_LC3_DIA_RA957_R02.raw	Q5SNT2|TM201_HUMAN;Q5SNT2-2|TM201_HUMAN		FALSE	Library
AAAGVVSGK	45.93	758.429	9	0.0006	-0.2	380.222	2	21.7261	284106	5.13291e+06	15941	28917	20200317_QE_HFX2_LC3_DIA_RA957_R02.raw	Q8TC07|TBC15_HUMAN;Q8TC07-2|TBC15_HUMAN		FALSE	Library
AAAIGATPR	43.63	826.466	9	-0.0353	0.8	414.241	2	32.9409	258997	3.00065e+06	24176	44190	20200317_QE_HFX2_LC3_DIA_RA957_R01.raw	Q14980-5|NUMA1_HUMAN;Q14980|NUMA1_HUMAN;Q14980-2|NUMA1_HUMAN		FALSE	Database
AAAIGATPR	45.93	826.466	9	-0.0009	-1.2	414.24	2	32.7324	600507	6.52341e+06	24038	44016	20200317_QE_HFX2_LC3_DIA_RA957_R02.raw	Q14980-5|NUMA1_HUMAN;Q14980|NUMA1_HUMAN;Q14980-2|NUMA1_HUMAN		FALSE	Database
AAAISHGR	45.02	781.419	8	0.0124	-1.5	391.716	2	21.6612	647411	7.72563e+06	15896	34630	20200317_QE_HFX2_LC3_DIA_RA957_R01.raw	Q9NRX2|RM17_HUMAN		FALSE	Database
AAAISHGR	45.92	781.419	8	-0.0006	-0.7	391.717	2	21.224	678823	7165840	15551	34382	20200317_QE_HFX2_LC3_DIA_RA957_R02.raw	Q9NRX2|RM17_HUMAN		FALSE	Database
AAAKASNR	46.26	787.43	8	0.4186	0.2	394.722	2	17.0649	306008	4.33853e+06	12515	36026	20200317_QE_HFX2_LC3_DIA_RA957_R01.raw	Q63HN8-4|RN213_HUMAN;Q63HN8|RN213_HUMAN		FALSE	Library
AAAKPTPPK	45.95	879.518	9	-0.0004	0	440.766	2	17.747	22246948	125330080	13046	53779	20200317_QE_HFX2_LC3_DIA_RA957_R02.raw	P18583-9|SON_HUMAN;P18583-5|SON_HUMAN;P18583-7|SON_HUMAN;P18583-3|SON_HUMAN;P18583-2|SON_HUMAN;P18583-10|SON_HUMAN;P18583-4|SON_HUMAN;P18583|SON_HUMAN		FALSE	Library
AAAKVILKK	46.49	940.643	9	0.0722	-0.1	471.329	2	24.6995	113824	2.32568e+06	18130	66806	20200317_QE_HFX2_LC3_DIA_RA957_R01.raw	Q5EE01|CENPW_HUMAN;Q5EE01-2|CENPW_HUMAN		FALSE	Library
AAAKVILKK	44.93	940.643	9	-0.0001	-0.1	471.329	2	24.4201	271434	2461689	17923	66455	20200317_QE_HFX2_LC3_DIA_RA957_R02.raw	Q5EE01|CENPW_HUMAN;Q5EE01-2|CENPW_HUMAN		FALSE	Library
AAALAASGR	46.27	786.435	9	0.3328	0.3	394.225	2	22.3257	3.92893e+06	44422968	16379	166469	20200317_QE_HFX2_LC3_DIA_RA957_R01.raw	Q12952|FOXL1_HUMAN		FALSE	Database
AAALAASGR	22.2	786.435	9	0.1863	0.5	394.225	2	22.1388	142214	1.05829e+06	16241	168104	20200317_QE_HFX2_LC3_DIA_RA957_R02.raw	Q12952|FOXL1_HUMAN		FALSE	Database
AAANEVYKR	46.6	1020.54	9	-0.0037	-0.6	511.275	2	22.383	835933	9357068	16430	87668	20200317_QE_HFX2_LC3_DIA_RA957_R01.raw	Q49A26-3|GLYR1_HUMAN;Q49A26-4|GLYR1_HUMAN;Q49A26-5|GLYR1_HUMAN;Q49A26|GLYR1_HUMAN;Q49A26-2|GLYR1_HUMAN		FALSE	Library
AAANEVYKR	45.96	1020.54	9	0.0104	-0.3	511.275	2	22.0081	945402	9347003	16154	87162	20200317_QE_HFX2_LC3_DIA_RA957_R02.raw	Q49A26-3|GLYR1_HUMAN;Q49A26-4|GLYR1_HUMAN;Q49A26-5|GLYR1_HUMAN;Q49A26|GLYR1_HUMAN;Q49A26-2|GLYR1_HUMAN		FALSE	Library
AAANPAYGR	46.61	889.441	9	-0.0655	0	445.728	2	24.3847	9176151	94973720	17876	56045	20200317_QE_HFX2_LC3_DIA_RA957_R01.raw	P33993|MCM7_HUMAN;P33993-3|MCM7_HUMAN		FALSE	Library
AAANPAYGR	45.95	889.441	9	-0.0003	0.1	445.728	2	23.9818	11085854	69488424	17531	55787	20200317_QE_HFX2_LC3_DIA_RA957_R02.raw	P33993|MCM7_HUMAN;P33993-3|MCM7_HUMAN		FALSE	Library
AAAPAEQAPR	46.42	980.504	10	-0.049	-0.8	491.259	2	26.58	621601	8386974	19488	76524	20200317_QE_HFX2_LC3_DIA_RA957_R01.raw	Q86VQ1|GLCI1_HUMAN		FALSE	Library
AAAPAEQAPR	45.92	980.504	10	-0.0007	-0.6	491.259	2	26.2057	856989	7922964	19235	76059	20200317_QE_HFX2_LC3_DIA_RA957_R02.raw	Q86VQ1|GLCI1_HUMAN		FALSE	Library
AAAPAGTTF	41.6	805.397	9	-0.0521	0	806.404	1	56.572			41741	-79183	20200317_QE_HFX2_LC3_DIA_RA957_R01.raw	Q9H0Z9|RBM38_HUMAN		FALSE	Database
AAAPAGTTF	43.58	805.397	9	-0.0315	0	806.404	1	56.6132			41695	-79183	20200317_QE_HFX2_LC3_DIA_RA957_R02.raw	Q9H0Z9|RBM38_HUMAN		FALSE	Database
AAAPGAHYR	46.6	912.457	9	-0.0516	-0.1	457.236	2	19.7509	1.27451e+06	11096965	14495	60632	20200317_QE_HFX2_LC3_DIA_RA957_R01.raw	Q8WU58|F222B_HUMAN		FALSE	Library
AAAPGAHYR	45.93	912.457	9	0.0005	-0.3	457.236	2	19.0926	1.60148e+06	13250505	14012	60305	20200317_QE_HFX2_LC3_DIA_RA957_R02.raw	Q8WU58|F222B_HUMAN		FALSE	Library
AAAPGLGPR	43.63	808.456	9	-0.0339	-0.2	405.235	2	38.8163	678441	10327476	28523	40632	20200317_QE_HFX2_LC3_DIA_RA957_R01.raw	Q8TB03|CX038_HUMAN;Q8TB03-3|CX038_HUMAN		FALSE	Library
AAAPGLGPR	45.91	808.456	9	-0.0001	-0.2	405.235	2	38.7101	682945	9371087	28431	40420	20200317_QE_HFX2_LC3_DIA_RA957_R02.raw	Q8TB03|CX038_HUMAN;Q8TB03-3|CX038_HUMAN		FALSE	Library
AAAPGQLRR	46.52	938.541	9	0.0121	0.9	470.278	2	24.2092	1.37913e+06	15089236	17762	66297	20200317_QE_HFX2_LC3_DIA_RA957_R01.raw	P13804-2|ETFA_HUMAN;P13804|ETFA_HUMAN		FALSE	Library
AAAPGQLRR	45.9	938.541	9	0	2.2	470.279	2	23.8882	1.60228e+06	17721510	17509	65940	20200317_QE_HFX2_LC3_DIA_RA957_R02.raw	P13804-2|ETFA_HUMAN;P13804|ETFA_HUMAN		FALSE	Library
AAAPPAPN	37.63	707.36	8	0.0908	-0.1	708.368	1	37.4177			27501	-76679	20200317_QE_HFX2_LC3_DIA_RA957_R01.raw	Q8NE35|CPEB3_HUMAN;Q8NE35-2|CPEB3_HUMAN		FALSE	Database
AAAPPAPN	20.08	707.36	8	0.1447	-0.1	708.368	1	37.2735			27386	-76679	20200317_QE_HFX2_LC3_DIA_RA957_R02.raw	Q8NE35|CPEB3_HUMAN;Q8NE35-2|CPEB3_HUMAN		FALSE	Database
AAAPPQEQK	46.54	938.482	9	0.0148	0.2	470.248	2	17.8718	1.57552e+06	8614341	13139	66220	20200317_QE_HFX2_LC3_DIA_RA957_R01.raw	Q13310|PABP4_HUMAN;Q13310-3|PABP4_HUMAN;Q13310-2|PABP4_HUMAN		FALSE	Library
AAAPPQEQK	45.71	938.482	9	-0.0001	-0.8	470.248	2	17.4334	1593189	8749300	12771	65860	20200317_QE_HFX2_LC3_DIA_RA957_R02.raw	Q13310|PABP4_HUMAN;Q13310-3|PABP4_HUMAN;Q13310-2|PABP4_HUMAN		FALSE	Library
AAAPPSGSR	43.63	812.414	9	-0.0743	0.1	407.214	2	16.5599	2333142	9060499	12124	41392	20200317_QE_HFX2_LC3_DIA_RA957_R01.raw	P19419|ELK1_HUMAN		FALSE	Library
AAAPPSGSR	45.95	812.414	9	-0.0007	-0.9	407.214	2	16.0256	2.2983e+06	8422003	11802	41186	20200317_QE_HFX2_LC3_DIA_RA957_R02.raw	P19419|ELK1_HUMAN		FALSE	Library
AAAPTSATR	46.44	844.44	9	-0.1095	-0.9	423.227	2	18.9362	2694558	24253324	13896	47469	20200317_QE_HFX2_LC3_DIA_RA957_R01.raw	Q9NZJ5|E2AK3_HUMAN		FALSE	Library
AAAPTSATR	45.94	844.44	9	-0.0009	-0.3	423.227	2	18.2791	2104753	23170344	13413	47273	20200317_QE_HFX2_LC3_DIA_RA957_R02.raw	Q9NZJ5|E2AK3_HUMAN		FALSE	Library
AAAQRQVL	43.63	855.493	8	-0.0294	0.2	428.754	2	41.7081	4.96735e+06	38290240	30686	49436	20200317_QE_HFX2_LC3_DIA_RA957_R01.raw	Q2T9K0|TMM44_HUMAN		FALSE	Library
AAAQRQVL	45.89	855.493	8	-0.0002	-0.4	428.753	2	41.6468	4982225	38583776	30617	49223	20200317_QE_HFX2_LC3_DIA_RA957_R02.raw	Q2T9K0|TMM44_HUMAN		FALSE	Library
AAAQVFAAVQAAAIP	38.78	1397.77	15	-0.2177	0.9	699.891	2	107.26	75072.7	714746	79619	169175	20200317_QE_HFX2_LC3_DIA_RA957_R01.raw			FALSE	Database
AAAQVFAAVQAAAIP	44.78	1397.77	15	0.0003	2.1	699.892	2	106.828	43027	399596	79159	164570	20200317_QE_HFX2_LC3_DIA_RA957_R02.raw			FALSE	Database
AAASPIVSGAR	46.6	998.551	11	0.0021	0.2	500.283	2	41.8623	2.31969e+06	18087394	30804	81357	20200317_QE_HFX2_LC3_DIA_RA957_R01.raw	Q9Y2K7-3|KDM2A_HUMAN;Q9Y2K7-4|KDM2A_HUMAN;Q9Y2K7|KDM2A_HUMAN;Q9Y2K7-2|KDM2A_HUMAN;Q9Y2K7-5|KDM2A_HUMAN		FALSE	Library
AAASPIVSGAR	45.95	998.551	11	-0.0005	-0.2	500.283	2	41.8354	1.95431e+06	17545978	30758	80886	20200317_QE_HFX2_LC3_DIA_RA957_R02.raw	Q9Y2K7-3|KDM2A_HUMAN;Q9Y2K7-4|KDM2A_HUMAN;Q9Y2K7|KDM2A_HUMAN;Q9Y2K7-2|KDM2A_HUMAN;Q9Y2K7-5|KDM2A_HUMAN		FALSE	Library
AAASTATVPR	46.61	943.509	10	-0.0434	0.7	472.762	2	31.5792	12135862	68476408	23167	67428	20200317_QE_HFX2_LC3_DIA_RA957_R01.raw			FALSE	Database
AAASTATVPR	45.96	943.509	10	-0.0001	0	472.762	2	31.33	11384304	55009768	22983	67064	20200317_QE_HFX2_LC3_DIA_RA957_R02.raw			FALSE	Database
AAASVASRR	45.93	887.494	9	-0.3616	-0.2	444.754	2	13.7353	837329	6076988	10079	55662	20200317_QE_HFX2_LC3_DIA_RA957_R01.raw	Q9H1B7|I2BPL_HUMAN		FALSE	Library
AAASVASRR	45.95	887.494	9	-0.0009	-0.3	444.754	2	12.3587	993681	9369042	9044	55405	20200317_QE_HFX2_LC3_DIA_RA957_R02.raw	Q9H1B7|I2BPL_HUMAN		FALSE	Library
AAASVASSR	46.61	818.425	9	-0.0862	-0.3	410.219	2	17.0909	9234557	84259424	12561	42577	20200317_QE_HFX2_LC3_DIA_RA957_R01.raw	Q9UPY3-3|DICER_HUMAN;Q9UPY3|DICER_HUMAN;Q9UPY3-2|DICER_HUMAN		FALSE	Library
AAASVASSR	45.96	818.425	9	0.0005	0	410.22	2	16.5895	8.26375e+06	70999776	12170	42351	20200317_QE_HFX2_LC3_DIA_RA957_R02.raw	Q9UPY3-3|DICER_HUMAN;Q9UPY3|DICER_HUMAN;Q9UPY3-2|DICER_HUMAN		FALSE	Library
AAATDQLVQQR	46.61	1199.63	11	-0.0924	0.7	600.821	2	41.8024	1.08919e+06	10925297	30763	125155	20200317_QE_HFX2_LC3_DIA_RA957_R01.raw	Q8IYM9-2|TRI22_HUMAN;Q8IYM9|TRI22_HUMAN		FALSE	Library
AAATDQLVQQR	45.93	1199.63	11	0.0001	0	600.82	2	41.6782	1.13397e+06	9632576	30671	124460	20200317_QE_HFX2_LC3_DIA_RA957_R02.raw	Q8IYM9-2|TRI22_HUMAN;Q8IYM9|TRI22_HUMAN		FALSE	Library
AAATVAVAR	46.57	828.482	9	-0.0362	-1.8	415.247	2	34.9956	468985	5.75189e+06	25717	44586	20200317_QE_HFX2_LC3_DIA_RA957_R01.raw	Q96KR1|ZFR_HUMAN		FALSE	Library
AAATVAVAR	45.92	828.482	9	0.0001	-2.4	415.247	2	34.8164	286790	5438366	25556	44400	20200317_QE_HFX2_LC3_DIA_RA957_R02.raw	Q96KR1|ZFR_HUMAN		FALSE	Library
AAAVAVAAASR	46.59	956.54	11	0.0338	-0.4	479.277	2	41.4587	1.10313e+06	11619984	30596	70498	20200317_QE_HFX2_LC3_DIA_RA957_R01.raw	Q7Z5L9|I2BP2_HUMAN;Q7Z5L9-2|I2BP2_HUMAN		FALSE	Database
AAAVAVAAASR	43.19	956.54	11	-0.072	0	479.277	2	41.5303	1.45345e+06	10669774	30527	167165	20200317_QE_HFX2_LC3_DIA_RA957_R02.raw	Q7Z5L9|I2BP2_HUMAN;Q7Z5L9-2|I2BP2_HUMAN		FALSE	Database
AAAVHGARF	44.88	898.477	9	-0.012	1	450.246	2	37.4595	620630	6390455	27536	57794	20200317_QE_HFX2_LC3_DIA_RA957_R01.raw	Q5T8P6-4|RBM26_HUMAN;Q5T8P6-3|RBM26_HUMAN;Q5T8P6|RBM26_HUMAN;Q5T8P6-5|RBM26_HUMAN;Q5T8P6-2|RBM26_HUMAN		FALSE	Library
AAAVHGARF	45.88	898.477	9	0.0081	-0.5	450.246	2	37.3468	421620	4.18293e+06	27444	57510	20200317_QE_HFX2_LC3_DIA_RA957_R02.raw	Q5T8P6-4|RBM26_HUMAN;Q5T8P6-3|RBM26_HUMAN;Q5T8P6|RBM26_HUMAN;Q5T8P6-5|RBM26_HUMAN;Q5T8P6-2|RBM26_HUMAN		FALSE	Library
AAAVLSHNR	46.41	937.509	9	-0.023	0	469.762	2	21.8904			16060	-26924	20200317_QE_HFX2_LC3_DIA_RA957_R01.raw	P04844-2|RPN2_HUMAN;P04844|RPN2_HUMAN		FALSE	Library
AAAVLSHNR	44.5	937.509	9	-0.0007	-1.6	469.761	2	21.4441	82954.9	1.76114e+06	15738	65706	20200317_QE_HFX2_LC3_DIA_RA957_R02.raw	P04844-2|RPN2_HUMAN;P04844|RPN2_HUMAN		FALSE	Library
AAAVRRYHSGKAEVR	38.6	1669.91	15	0.0209	-0.1	418.485	4	23.4863			17231	-15623	20200317_QE_HFX2_LC3_DIA_RA957_R01.raw			FALSE	Database
AAAVRRYHSGKAEVR	44.48	1669.91	15	-0.0005	-0.1	418.485	4	23.2054			17024	-15623	20200317_QE_HFX2_LC3_DIA_RA957_R02.raw			FALSE	Database
AAAVTPAAI	46.57	783.449	9	-0.0182	0.7	784.457	1	65.1581	1.57187e+06	17878164	48157	144391	20200317_QE_HFX2_LC3_DIA_RA957_R01.raw	Q8IYB3-2|SRRM1_HUMAN;Q8IYB3|SRRM1_HUMAN		FALSE	Database
AAAVTPAAI	45.92	783.449	9	-0.0219	0	784.456	1	65.1802	1.33052e+06	13926379	48065	143359	20200317_QE_HFX2_LC3_DIA_RA957_R02.raw	Q8IYB3-2|SRRM1_HUMAN;Q8IYB3|SRRM1_HUMAN		FALSE	Database
AADEPAYL	46.46	848.391	8	-0.0547	0	849.399	1	66.6015	771376	6830102	49240	146656	20200317_QE_HFX2_LC3_DIA_RA957_R01.raw	P29374|ARI4A_HUMAN;P29374-2|ARI4A_HUMAN;P29374-3|ARI4A_HUMAN		FALSE	Library
AADEPAYL	45.92	848.391	8	-0.0008	0	849.399	1	66.5641	908407	7523032	49102	145557	20200317_QE_HFX2_LC3_DIA_RA957_R02.raw	P29374|ARI4A_HUMAN;P29374-2|ARI4A_HUMAN;P29374-3|ARI4A_HUMAN		FALSE	Library
AADEPVYI	44.6	876.423	8	-0.0124	1.8	877.432	1	77.3553	1.44629e+06	9126686	57313	147440	20200317_QE_HFX2_LC3_DIA_RA957_R01.raw	Q8WVV9-2|HNRLL_HUMAN;Q8WVV9-4|HNRLL_HUMAN;Q8WVV9-3|HNRLL_HUMAN;Q8WVV9|HNRLL_HUMAN;Q8WVV9-5|HNRLL_HUMAN		FALSE	Library
AADEPVYI	45.9	876.423	8	0	1.2	877.431	1	77.3883	1.586e+06	10133542	57198	146257	20200317_QE_HFX2_LC3_DIA_RA957_R02.raw	Q8WVV9-2|HNRLL_HUMAN;Q8WVV9-4|HNRLL_HUMAN;Q8WVV9-3|HNRLL_HUMAN;Q8WVV9|HNRLL_HUMAN;Q8WVV9-5|HNRLL_HUMAN		FALSE	Library
AADKAAIR	38.7	814.466	8	-0.0479	-0.4	408.24	2	20.1583	217760	2.59901e+06	14769	41848	20200317_QE_HFX2_LC3_DIA_RA957_R01.raw	Q96KR7-3|PHAR3_HUMAN;Q96KR7-4|PHAR3_HUMAN;Q96KR7|PHAR3_HUMAN;Q96KR7-2|PHAR3_HUMAN;Q9C0D0|PHAR1_HUMAN		FALSE	Library
AADKAAIR	44.35	814.466	8	-0.0261	-0.9	408.24	2	19.5326	223340	2506025	14309	41657	20200317_QE_HFX2_LC3_DIA_RA957_R02.raw	Q96KR7-3|PHAR3_HUMAN;Q96KR7-4|PHAR3_HUMAN;Q96KR7|PHAR3_HUMAN;Q96KR7-2|PHAR3_HUMAN;Q9C0D0|PHAR1_HUMAN		FALSE	Library
AADSPLPSPAAH	38.1	1132.55	12	-0.0529	1.3	567.284	2	53.3511	1.07972e+06	7.90037e+06	39341	169365	20200317_QE_HFX2_LC3_DIA_RA957_R01.raw	Q9ULK2|AT7L1_HUMAN;Q9ULK2-3|AT7L1_HUMAN		FALSE	Database
AADSPLPSPAAH	28.46	1132.55	12	-0.022	1	567.284	2	53.3738	547950	3170878	39295	167940	20200317_QE_HFX2_LC3_DIA_RA957_R02.raw	Q9ULK2|AT7L1_HUMAN;Q9ULK2-3|AT7L1_HUMAN		FALSE	Database
AADTAAQITQR	46.52	1144.58	11	-0.0411	0.1	1145.59	1	42.4826			31257	-92960	20200317_QE_HFX2_LC3_DIA_RA957_R01.raw	P03989|1B27_HUMAN;Q29960-2|1C16_HUMAN;P30504|1C04_HUMAN;P30481|1B44_HUMAN;P30475|1B39_HUMAN;Q07000|1C15_HUMAN;Q29836|1B67_HUMAN;P10321|1C07_HUMAN;Q29960|1C16_HUMAN;Q95365|1B38_HUMAN		FALSE	Database
AADTAAQITQR	46.51	1144.58	11	-0.0396	-0.4	573.299	2	42.4681	460558	1.98237e+06	31245	164793	20200317_QE_HFX2_LC3_DIA_RA957_R01.raw	P03989|1B27_HUMAN;Q29960-2|1C16_HUMAN;P30504|1C04_HUMAN;P30481|1B44_HUMAN;P30475|1B39_HUMAN;Q07000|1C15_HUMAN;Q29836|1B67_HUMAN;P10321|1C07_HUMAN;Q29960|1C16_HUMAN;Q95365|1B38_HUMAN		FALSE	Database
AADTAAQITQR	45.49	1144.58	11	0.0004	-0.6	573.299	2	42.4112	468378	2.57883e+06	31176	163644	20200317_QE_HFX2_LC3_DIA_RA957_R02.raw	P03989|1B27_HUMAN;Q29960-2|1C16_HUMAN;P30504|1C04_HUMAN;P30481|1B44_HUMAN;P30475|1B39_HUMAN;Q07000|1C15_HUMAN;Q29836|1B67_HUMAN;P10321|1C07_HUMAN;Q29960|1C16_HUMAN;Q95365|1B38_HUMAN		FALSE	Database
AADTAAQITQR	45.61	1144.58	11	-0.0008	0.1	1145.59	1	42.4258			31188	-92960	20200317_QE_HFX2_LC3_DIA_RA957_R02.raw	P03989|1B27_HUMAN;Q29960-2|1C16_HUMAN;P30504|1C04_HUMAN;P30481|1B44_HUMAN;P30475|1B39_HUMAN;Q07000|1C15_HUMAN;Q29836|1B67_HUMAN;P10321|1C07_HUMAN;Q29960|1C16_HUMAN;Q95365|1B38_HUMAN		FALSE	Database
AADTAAQITQRK	46.54	1272.68	12	0.0197	0.7	637.347	2	37.6925	190237	3445734	27705	132197	20200317_QE_HFX2_LC3_DIA_RA957_R01.raw	P03989|1B27_HUMAN;Q29960-2|1C16_HUMAN;P30504|1C04_HUMAN;P30481|1B44_HUMAN;P30475|1B39_HUMAN;Q07000|1C15_HUMAN;Q29836|1B67_HUMAN;P10321|1C07_HUMAN;Q29960|1C16_HUMAN;Q95365|1B38_HUMAN		FALSE	Database
AADTAAQITQRK	45.24	1272.68	12	0.0003	1.1	637.347	2	37.6279	273439	2435019	27636	131384	20200317_QE_HFX2_LC3_DIA_RA957_R02.raw	P03989|1B27_HUMAN;Q29960-2|1C16_HUMAN;P30504|1C04_HUMAN;P30481|1B44_HUMAN;P30475|1B39_HUMAN;Q07000|1C15_HUMAN;Q29836|1B67_HUMAN;P10321|1C07_HUMAN;Q29960|1C16_HUMAN;Q95365|1B38_HUMAN		FALSE	Database
AAEIVLSAL	45.31	885.517	9	0.0333	-0.8	886.524	1	102.079	4.20816e+06	17963024	75760	167710	20200317_QE_HFX2_LC3_DIA_RA957_R01.raw	Q8WUY3|PRUN2_HUMAN;Q8WUY3-3|PRUN2_HUMAN;Q8WUY3-4|PRUN2_HUMAN;Q8WUY3-2|PRUN2_HUMAN		FALSE	Database
AAEIVLSAL	45.86	885.517	9	-0.0003	0.7	886.525	1	101.959	15156055	16246890	75530	146512	20200317_QE_HFX2_LC3_DIA_RA957_R02.raw	Q8WUY3|PRUN2_HUMAN;Q8WUY3-3|PRUN2_HUMAN;Q8WUY3-4|PRUN2_HUMAN;Q8WUY3-2|PRUN2_HUMAN		FALSE	Database
AAEKLKNR	46.57	928.545	8	0.3915	0.1	465.28	2	11.8893	2.09299e+06	18187070	8723	64269	20200317_QE_HFX2_LC3_DIA_RA957_R01.raw	P33992|MCM5_HUMAN		FALSE	Library
AAEKLKNR	45.96	928.545	8	-0.0017	-0.3	465.28	2	11.4822	1.86399e+06	18751738	8424	63916	20200317_QE_HFX2_LC3_DIA_RA957_R02.raw	P33992|MCM5_HUMAN		FALSE	Library
AAENHQGTL	46.59	939.441	9	-0.0539	0.7	470.728	2	25.6713	1528458	13084398	18820	66413	20200317_QE_HFX2_LC3_DIA_RA957_R01.raw	A6NI72|NCF1B_HUMAN;A8MVU1|NCF1C_HUMAN		FALSE	Database
AAENHQGTL	45.55	939.441	9	-0.0003	0.4	470.728	2	25.2671	1.44025e+06	13020204	18521	66050	20200317_QE_HFX2_LC3_DIA_RA957_R02.raw	A6NI72|NCF1B_HUMAN;A8MVU1|NCF1C_HUMAN		FALSE	Database
AAESIIKR	46.6	886.524	8	0.008	-0.6	444.269	2	56.4889	1113465	11691336	41681	55481	20200317_QE_HFX2_LC3_DIA_RA957_R01.raw	O95503|CBX6_HUMAN		FALSE	Library
AAESIIKR	45.91	886.524	8	-0.0004	0	444.269	2	56.5588	1.12253e+06	10695264	41635	55235	20200317_QE_HFX2_LC3_DIA_RA957_R02.raw	O95503|CBX6_HUMAN		FALSE	Library
AAFAHDASPAAR	46.59	1183.57	12	-0.0105	0.6	395.532	3	31.7002	365200	4145765	23279	36365	20200317_QE_HFX2_LC3_DIA_RA957_R01.raw	Q9BYE0|HES7_HUMAN;Q9BYE0-2|HES7_HUMAN		FALSE	Library
AAFAHDASPAAR	45.96	1183.57	12	0	0.5	395.532	3	31.4866	420547	4.29515e+06	23095	36157	20200317_QE_HFX2_LC3_DIA_RA957_R02.raw	Q9BYE0|HES7_HUMAN;Q9BYE0-2|HES7_HUMAN		FALSE	Library
AAFGGTFKK	46.53	925.502	9	0.0781	0.8	463.759	2	37.9008	404500	7303635	27859	63544	20200317_QE_HFX2_LC3_DIA_RA957_R01.raw	P55058-4|PLTP_HUMAN;P55058|PLTP_HUMAN		FALSE	Database
AAFGGTFKK	45.14	925.502	9	0.0548	-0.4	463.758	2	37.8451	300331	4.38535e+06	27790	63189	20200317_QE_HFX2_LC3_DIA_RA957_R02.raw	P55058-4|PLTP_HUMAN;P55058|PLTP_HUMAN		FALSE	Database
AAFGHVQR	46.54	884.462	8	0.0351	-0.2	443.238	2	29.68	917629	10785721	21763	54948	20200317_QE_HFX2_LC3_DIA_RA957_R01.raw	P36551-2|HEM6_HUMAN;P36551|HEM6_HUMAN		FALSE	Library
AAFGHVQR	45.93	884.462	8	0.0005	-0.6	443.238	2	29.4947	1.14571e+06	10681739	21648	54728	20200317_QE_HFX2_LC3_DIA_RA957_R02.raw	P36551-2|HEM6_HUMAN;P36551|HEM6_HUMAN		FALSE	Library
AAGAPSRASP	37.71	883.451	10	-0.1236	-0.4	442.733	2	20.2598	1.04194e+06	7.03467e+06	14863	169505	20200317_QE_HFX2_LC3_DIA_RA957_R01.raw	Q14766|LTBP1_HUMAN;Q14766-4|LTBP1_HUMAN		FALSE	Database
AAGAPSRASP	45.34	883.451	10	-0.0696	-0.1	442.733	2	19.6028	1105756	6.7942e+06	14380	163868	20200317_QE_HFX2_LC3_DIA_RA957_R02.raw	Q14766|LTBP1_HUMAN;Q14766-4|LTBP1_HUMAN		FALSE	Database
AAGGSGASAGAGLM(+15.99)RA	45.47	1319.63	16	0.3369	0	440.882	3	25.9296	61401.7	607989	19026	167616	20200317_QE_HFX2_LC3_DIA_RA957_R01.raw		Oxidation (M)	FALSE	Database
AAGGSGASAGAGLM(+15.99)RA	31.99	1319.63	16	0.1553	0	440.882	3	25.7747	47743.7	681455	18911	167779	20200317_QE_HFX2_LC3_DIA_RA957_R02.raw		Oxidation (M)	FALSE	Database
AAGLERER	41.96	900.478	8	-0.0048	-0.1	451.246	2	21.5976	571752	4.80203e+06	15829	58240	20200317_QE_HFX2_LC3_DIA_RA957_R01.raw	Q9NRZ9-4|HELLS_HUMAN;Q9NRZ9-5|HELLS_HUMAN;Q9NRZ9-9|HELLS_HUMAN;Q9NRZ9|HELLS_HUMAN;Q9NRZ9-8|HELLS_HUMAN;Q9NRZ9-7|HELLS_HUMAN;Q9NRZ9-6|HELLS_HUMAN;Q9NRZ9-2|HELLS_HUMAN;Q9NRZ9-3|HELLS_HUMAN		FALSE	Library
AAGLERER	45.7	900.478	8	-0.0004	-0.2	451.246	2	21.1321	430061	4871708	15484	57932	20200317_QE_HFX2_LC3_DIA_RA957_R02.raw	Q9NRZ9-4|HELLS_HUMAN;Q9NRZ9-5|HELLS_HUMAN;Q9NRZ9-9|HELLS_HUMAN;Q9NRZ9|HELLS_HUMAN;Q9NRZ9-8|HELLS_HUMAN;Q9NRZ9-7|HELLS_HUMAN;Q9NRZ9-6|HELLS_HUMAN;Q9NRZ9-2|HELLS_HUMAN;Q9NRZ9-3|HELLS_HUMAN		FALSE	Library
AAGPGDPKR	38.67	867.456	9	0.3288	0.1	434.736	2	11.952	781295	4294984	8767	51682	20200317_QE_HFX2_LC3_DIA_RA957_R01.raw	Q9BQ61|CS043_HUMAN		FALSE	Library
AAGPGDPKR	44.74	867.456	9	-0.0017	0.5	434.736	2	11.4822	213710	3.86468e+06	8422	51455	20200317_QE_HFX2_LC3_DIA_RA957_R02.raw	Q9BQ61|CS043_HUMAN		FALSE	Library
AAGPGFSL	46.54	718.365	8	-0.0122	-0.8	719.372	1	84.9213	636970	4802463	62968	141139	20200317_QE_HFX2_LC3_DIA_RA957_R01.raw	Q9UQ88-4|CD11A_HUMAN;Q9UQ88-10|CD11A_HUMAN;P21127-9|CD11B_HUMAN;P21127|CD11B_HUMAN;P21127-3|CD11B_HUMAN;P21127-8|CD11B_HUMAN;P21127-2|CD11B_HUMAN;P21127-12|CD11B_HUMAN;Q9UQ88-8|CD11A_HUMAN;P21127-5|CD11B_HUMAN;Q9UQ88-3|CD11A_HUMAN;Q9UQ88|CD11A_HUMAN;Q9UQ88-2|CD11A_HUMAN;Q9UQ88-5|CD11A_HUMAN;P21127-4|CD11B_HUMAN;P21127-6|CD11B_HUMAN;P21127-10|CD11B_HUMAN		FALSE	Library
AAGPGFSL	45.9	718.365	8	0.0007	-0.9	719.372	1	84.931	430534	4256243	62830	140254	20200317_QE_HFX2_LC3_DIA_RA957_R02.raw	Q9UQ88-4|CD11A_HUMAN;Q9UQ88-10|CD11A_HUMAN;P21127-9|CD11B_HUMAN;P21127|CD11B_HUMAN;P21127-3|CD11B_HUMAN;P21127-8|CD11B_HUMAN;P21127-2|CD11B_HUMAN;P21127-12|CD11B_HUMAN;Q9UQ88-8|CD11A_HUMAN;P21127-5|CD11B_HUMAN;Q9UQ88-3|CD11A_HUMAN;Q9UQ88|CD11A_HUMAN;Q9UQ88-2|CD11A_HUMAN;Q9UQ88-5|CD11A_HUMAN;P21127-4|CD11B_HUMAN;P21127-6|CD11B_HUMAN;P21127-10|CD11B_HUMAN		FALSE	Library
AAGPPRAST	46.32	826.43	9	0.3918	-0.3	414.222	2	21.725	2.76267e+06	15748312	15942	44144	20200317_QE_HFX2_LC3_DIA_RA957_R01.raw	P0C7U0|ELFN1_HUMAN		FALSE	Database
AAGPRGAPGL	46.49	865.477	10	0.2013	2.5	433.747	2	35.5973	349606	2556709	26155	51284	20200317_QE_HFX2_LC3_DIA_RA957_R01.raw	Q86Y22|CONA1_HUMAN		FALSE	Database
AAGPRGAPGL	44.28	865.477	10	0.1711	0.1	433.746	2	35.4806	306969	2.6543e+06	26063	165526	20200317_QE_HFX2_LC3_DIA_RA957_R02.raw	Q86Y22|CONA1_HUMAN		FALSE	Database
AAGVGGSLRAQV	43.63	1084.6	12	-0.0847	0	543.307	2	47.0513			34647	-53380	20200317_QE_HFX2_LC3_DIA_RA957_R01.raw	Q9BRK4|LZTS2_HUMAN		FALSE	Database
AAGVGGSLRAQV	44.66	1084.6	12	-0.0242	0	543.307	2	47.0442			34601	-53380	20200317_QE_HFX2_LC3_DIA_RA957_R02.raw	Q9BRK4|LZTS2_HUMAN		FALSE	Database
AAGVTAAPLPLE	44.99	1108.61	12	0.0709	0.1	555.314	2	96.7355	53428.9	1.23064e+06	71770	167878	20200317_QE_HFX2_LC3_DIA_RA957_R01.raw	P98077|SHC2_HUMAN		FALSE	Database
AAGVTAAPLPLE	44.04	1108.61	12	0.1017	0	555.314	2	96.6033			71540	-57640	20200317_QE_HFX2_LC3_DIA_RA957_R02.raw	P98077|SHC2_HUMAN		FALSE	Database
AAHPTNVQR	46.6	992.515	9	-0.1113	0	497.265	2	19.9688	2916404	26081908	14635	79774	20200317_QE_HFX2_LC3_DIA_RA957_R01.raw	P35222|CTNB1_HUMAN		FALSE	Library
AAHPTNVQR	45.82	992.515	9	-0.0008	-0.3	497.265	2	19.2506	3017137	24187308	14106	79302	20200317_QE_HFX2_LC3_DIA_RA957_R02.raw	P35222|CTNB1_HUMAN		FALSE	Library
AAIAAAGASR	24.23	857.472	10	0.159	-1.8	429.743	2	26.1478	119023	1.49461e+06	19186	170051	20200317_QE_HFX2_LC3_DIA_RA957_R01.raw			FALSE	Database
AAIAAAGASR	45.69	857.472	10	0.0005	-0.8	429.743	2	25.9712	31543.6	1.02582e+06	19048	49604	20200317_QE_HFX2_LC3_DIA_RA957_R02.raw			FALSE	Database
AAIATAKR	43.63	800.487	8	-0.001	-0.5	401.25	2	41.3088	252620	2.1712e+06	30386	168725	20200317_QE_HFX2_LC3_DIA_RA957_R01.raw	Q92575|UBXN4_HUMAN		FALSE	Library
AAIATAKR	44.98	800.487	8	0.0005	0.7	401.251	2	41.2711	104211	2229579	30317	38719	20200317_QE_HFX2_LC3_DIA_RA957_R02.raw	Q92575|UBXN4_HUMAN		FALSE	Library
AAIEGQTVR	26.09	943.509	9	0.2611	0.5	472.762	2	33.1045	702433	4047805	24317	169997	20200317_QE_HFX2_LC3_DIA_RA957_R01.raw	Q5THJ4-2|VP13D_HUMAN;Q5THJ4|VP13D_HUMAN		FALSE	Library
AAIEGQTVR	44.15	943.509	9	0.0302	0.6	472.762	2	33.173	8809260	54924368	24363	165937	20200317_QE_HFX2_LC3_DIA_RA957_R02.raw	Q5THJ4-2|VP13D_HUMAN;Q5THJ4|VP13D_HUMAN		FALSE	Library
AAIEWDGKIYK	46.59	1292.68	11	-0.0205	1.5	647.347	2	67.4599	152989	2.00316e+06	49901	133816	20200317_QE_HFX2_LC3_DIA_RA957_R01.raw	A6NHR9|SMHD1_HUMAN;A6NHR9-2|SMHD1_HUMAN		FALSE	Database
AAIEWDGKIYK	46.61	1292.68	11	-0.0166	-0.5	431.899	3	67.4927	260873	2921375	49891	50635	20200317_QE_HFX2_LC3_DIA_RA957_R01.raw	A6NHR9|SMHD1_HUMAN;A6NHR9-2|SMHD1_HUMAN		FALSE	Database
AAIEWDGKIYK	45.8	1292.68	11	0.0008	1.5	647.347	2	67.4559	156458	2.70287e+06	49809	132936	20200317_QE_HFX2_LC3_DIA_RA957_R02.raw	A6NHR9|SMHD1_HUMAN;A6NHR9-2|SMHD1_HUMAN		FALSE	Database
AAIEWDGKIYK	45.42	1292.68	11	0.0003	-0.5	431.899	3	67.4931	486710	2.0121e+06	49799	163763	20200317_QE_HFX2_LC3_DIA_RA957_R02.raw	A6NHR9|SMHD1_HUMAN;A6NHR9-2|SMHD1_HUMAN		FALSE	Database
AAIGLLARHLK	45.22	1161.73	11	0.0558	-0.5	388.252	3	59.0989	1.03022e+06	10619899	43634	33140	20200317_QE_HFX2_LC3_DIA_RA957_R01.raw	P07741|APT_HUMAN;P07741-2|APT_HUMAN		FALSE	Library
AAIGLLARHLK	45.9	1161.73	11	0.0002	-0.5	388.252	3	59.2114	693974	7286454	43634	32873	20200317_QE_HFX2_LC3_DIA_RA957_R02.raw	P07741|APT_HUMAN;P07741-2|APT_HUMAN		FALSE	Library
AAIGPTTAR	43.65	856.477	9	-0.0624	-1.1	429.245	2	34.0876	2.08535e+06	15419705	25051	49631	20200317_QE_HFX2_LC3_DIA_RA957_R01.raw	P10746|HEM4_HUMAN		FALSE	Library
AAIGPTTAR	45.9	856.477	9	-0.0002	-0.2	429.246	2	33.8767	1629973	15077617	24867	49428	20200317_QE_HFX2_LC3_DIA_RA957_R02.raw	P10746|HEM4_HUMAN		FALSE	Library
AAIKFEGAIYR	46.57	1237.68	11	0.0078	0.3	413.568	3	65.803	380602	5.8724e+06	48625	43887	20200317_QE_HFX2_LC3_DIA_RA957_R01.raw	P22102|PUR2_HUMAN;P22102-2|PUR2_HUMAN		FALSE	Database
AAIKFEGAIYR	46.6	1237.68	11	-0.0072	1.8	619.849	2	65.803	143406	3172463	48635	129083	20200317_QE_HFX2_LC3_DIA_RA957_R01.raw	P22102|PUR2_HUMAN;P22102-2|PUR2_HUMAN		FALSE	Database
AAIKFEGAIYR	45.78	1237.68	11	0.0006	0	413.568	3	65.826	391293	6563715	48556	43697	20200317_QE_HFX2_LC3_DIA_RA957_R02.raw	P22102|PUR2_HUMAN;P22102-2|PUR2_HUMAN		FALSE	Database
AAIKFEGAIYR	45.84	1237.68	11	0.0305	-0.2	619.848	2	65.7811	312670	5171519	48520	162439	20200317_QE_HFX2_LC3_DIA_RA957_R02.raw	P22102|PUR2_HUMAN;P22102-2|PUR2_HUMAN		FALSE	Database
AAINFQPKM	46.13	1018.53	9	-0.0204	-0.1	510.271	2	71.56			52954	-40950	20200317_QE_HFX2_LC3_DIA_RA957_R01.raw	Q96RK4|BBS4_HUMAN;Q96RK4-3|BBS4_HUMAN;Q96RK4-2|BBS4_HUMAN		FALSE	Database
AAINFQPKM	26.42	1018.53	9	-0.0602	0.8	510.271	2	71.6202	98332.8	1.05004e+06	52885	168000	20200317_QE_HFX2_LC3_DIA_RA957_R02.raw	Q96RK4|BBS4_HUMAN;Q96RK4-3|BBS4_HUMAN;Q96RK4-2|BBS4_HUMAN		FALSE	Database
AAIPIAAVL	33.39	837.532	9	0.1887	-0.5	419.773	2	114.509	293597	1.49403e+06	84989	169697	20200317_QE_HFX2_LC3_DIA_RA957_R01.raw	O60706-2|ABCC9_HUMAN;O60706|ABCC9_HUMAN		FALSE	Database
AAIPIAAVL	42.25	837.532	9	0.2069	-0.5	419.773	2	114.291	198693	1.33704e+06	84690	167424	20200317_QE_HFX2_LC3_DIA_RA957_R02.raw	O60706-2|ABCC9_HUMAN;O60706|ABCC9_HUMAN		FALSE	Database
AAISHAIAR	46.55	908.519	9	-0.0309	0	455.267	2	30.4282	2.67882e+06	32328028	22338	59926	20200317_QE_HFX2_LC3_DIA_RA957_R01.raw	O96014|WNT11_HUMAN		FALSE	Library
AAISHAIAR	45.96	908.519	9	0.0003	0.1	455.267	2	30.1814	2.48482e+06	31081844	22154	59607	20200317_QE_HFX2_LC3_DIA_RA957_R02.raw	O96014|WNT11_HUMAN		FALSE	Library
AAKDSILR	46.5	872.508	8	-0.0008	-0.1	437.261	2	38.1131	6771564	32924558	28018	165009	20200317_QE_HFX2_LC3_DIA_RA957_R01.raw	Q16864|VATF_HUMAN;Q16864-2|VATF_HUMAN		FALSE	Library
AAKDSILR	44.92	872.508	8	-0.0009	0	437.261	2	38.0358	5633674	27685890	27949	164405	20200317_QE_HFX2_LC3_DIA_RA957_R02.raw	Q16864|VATF_HUMAN;Q16864-2|VATF_HUMAN		FALSE	Library
AAKILAEK	46.26	842.523	8	0.1429	-1	422.268	2	34.5012	626257	4.46131e+06	25350	166536	20200317_QE_HFX2_LC3_DIA_RA957_R01.raw	Q96T17-4|MA7D2_HUMAN;Q96T17-5|MA7D2_HUMAN;Q96T17-2|MA7D2_HUMAN;Q96T17|MA7D2_HUMAN		FALSE	Database
AAKILAEK	44.59	842.523	8	0.1488	-0.9	422.268	2	34.3527	591226	4271728	25235	164860	20200317_QE_HFX2_LC3_DIA_RA957_R02.raw	Q96T17-4|MA7D2_HUMAN;Q96T17-5|MA7D2_HUMAN;Q96T17-2|MA7D2_HUMAN;Q96T17|MA7D2_HUMAN		FALSE	Database
AAKLLKEA	46.51	842.523	8	0.1179	-1.8	422.268	2	34.5261	525006	4633501	25350	47168	20200317_QE_HFX2_LC3_DIA_RA957_R01.raw	O00522-3|KRIT1_HUMAN;O00522-2|KRIT1_HUMAN;O00522|KRIT1_HUMAN		FALSE	Database
AAKLLKEA	44.29	842.523	8	0.1488	-0.9	422.268	2	34.3527	591226	4271728	25235	165497	20200317_QE_HFX2_LC3_DIA_RA957_R02.raw	O00522-3|KRIT1_HUMAN;O00522-2|KRIT1_HUMAN;O00522|KRIT1_HUMAN		FALSE	Database
AAKPTPPK	46.55	808.481	8	0.0808	-0.6	405.247	2	18.153	7507277	39108132	13343	40653	20200317_QE_HFX2_LC3_DIA_RA957_R01.raw	P18583-9|SON_HUMAN;P18583-5|SON_HUMAN;P18583-7|SON_HUMAN;P18583-3|SON_HUMAN;P18583-2|SON_HUMAN;P18583-10|SON_HUMAN;P18583-4|SON_HUMAN;P18583|SON_HUMAN		FALSE	Library
AAKPTPPK	45.89	808.481	8	0.0002	-0.2	405.248	2	17.7464	6582285	38468604	13021	40440	20200317_QE_HFX2_LC3_DIA_RA957_R02.raw	P18583-9|SON_HUMAN;P18583-5|SON_HUMAN;P18583-7|SON_HUMAN;P18583-3|SON_HUMAN;P18583-2|SON_HUMAN;P18583-10|SON_HUMAN;P18583-4|SON_HUMAN;P18583|SON_HUMAN		FALSE	Library
AALDQGLLTR	46.55	1056.59	10	-0.0384	0	529.304	2	69.6432	230365	4224072	51552	97604	20200317_QE_HFX2_LC3_DIA_RA957_R01.raw			FALSE	Denovo
AALDQGLLTR	45.45	1056.59	10	-0.0419	-0.4	529.303	2	69.6852	655298	3.27586e+06	51437	163724	20200317_QE_HFX2_LC3_DIA_RA957_R02.raw			FALSE	Denovo
AALHGPVVR	46.25	918.54	9	-0.0921	-0.3	460.277	2	58.2765	9646316	46940252	43015	166574	20200317_QE_HFX2_LC3_DIA_RA957_R01.raw	Q96RQ9|OXLA_HUMAN;Q96RQ9-2|OXLA_HUMAN		FALSE	Library
AALHGPVVR	45.95	918.54	9	0.0006	-0.1	460.277	2	58.2528	14381106	81749144	42900	61826	20200317_QE_HFX2_LC3_DIA_RA957_R02.raw	Q96RQ9|OXLA_HUMAN;Q96RQ9-2|OXLA_HUMAN		FALSE	Library
AALPGIVHR	46.55	932.556	9	-0.0242	0.5	467.285	2	65.9567	11606131	58625620	48766	65109	20200317_QE_HFX2_LC3_DIA_RA957_R01.raw	Q9Y3I0|RTCB_HUMAN		FALSE	Library
AALPGIVHR	45.92	932.556	9	-0.0004	0.5	467.285	2	65.9487	10494157	46717080	48605	64762	20200317_QE_HFX2_LC3_DIA_RA957_R02.raw	Q9Y3I0|RTCB_HUMAN		FALSE	Library
AAM(+15.99)ENVHR	46.57	942.434	8	-0.0028	0.6	472.225	2	23.4171	175761	2557423	17187	67069	20200317_QE_HFX2_LC3_DIA_RA957_R01.raw	Q8WY36|BBX_HUMAN;Q8WY36-2|BBX_HUMAN	Oxidation (M)	FALSE	Library
AAM(+15.99)ENVHR	44.92	942.434	8	0.0084	-2.6	472.223	2	23.1049	195773	2.6982e+06	16957	66722	20200317_QE_HFX2_LC3_DIA_RA957_R02.raw	Q8WY36|BBX_HUMAN;Q8WY36-2|BBX_HUMAN	Oxidation (M)	FALSE	Library
AANPHSFVF	46.59	988.477	9	0.0414	0.2	495.246	2	75.7588	4.04867e+06	30148248	56104	78656	20200317_QE_HFX2_LC3_DIA_RA957_R01.raw	Q9NQ55-3|SSF1_HUMAN;Q9NQ55|SSF1_HUMAN;Q9NQ55-2|SSF1_HUMAN		FALSE	Library
AANPHSFVF	45.93	988.477	9	-0.0002	0.4	495.246	2	75.8519	4220544	28124832	56058	78162	20200317_QE_HFX2_LC3_DIA_RA957_R02.raw	Q9NQ55-3|SSF1_HUMAN;Q9NQ55|SSF1_HUMAN;Q9NQ55-2|SSF1_HUMAN		FALSE	Library
AANPIQFTL	46.56	973.523	9	0.0091	0.9	974.532	1	110.808	1.49703e+06	10936075	82247	152115	20200317_QE_HFX2_LC3_DIA_RA957_R01.raw	P23921|RIR1_HUMAN		FALSE	Library
AANPIQFTL	46.53	973.523	9	0.0115	0.2	487.769	2	110.809	6364531	38811332	82232	74778	20200317_QE_HFX2_LC3_DIA_RA957_R01.raw	P23921|RIR1_HUMAN		FALSE	Library
AANPIQFTL	45.92	973.523	9	-0.0001	1.5	974.532	1	110.594	1.29169e+06	9232809	81948	150693	20200317_QE_HFX2_LC3_DIA_RA957_R02.raw	P23921|RIR1_HUMAN		FALSE	Library
AANPIQFTL	45.91	973.523	9	0.0007	0.2	487.769	2	110.596	5707495	35713424	81956	74336	20200317_QE_HFX2_LC3_DIA_RA957_R02.raw	P23921|RIR1_HUMAN		FALSE	Library
AAPAGEGE	43.68	700.303	8	0.5863	1.4	701.311	1	19.4575	439890	2.8775e+06	14276	139811	20200317_QE_HFX2_LC3_DIA_RA957_R01.raw	Q9GIP4-1|LAT1L_HUMAN;Q9GIP4|LAT1L_HUMAN;Q8MH63|LAT1N_HUMAN		FALSE	Database
AAPAGEGE	18.8	700.303	8	-0.0518	0	701.31	1	19.4899			14299	-76434	20200317_QE_HFX2_LC3_DIA_RA957_R02.raw	Q9GIP4-1|LAT1L_HUMAN;Q9GIP4|LAT1L_HUMAN;Q8MH63|LAT1N_HUMAN		FALSE	Database
AAPAIGTGRIGGLA	46.22	1223.7	14	-0.0801	0.1	612.857	2	84.0431			62296	-69936	20200317_QE_HFX2_LC3_DIA_RA957_R01.raw	P15863|PAX1_HUMAN;P15863-3|PAX1_HUMAN		FALSE	Database
AAPAIGTGRIGGLA	45.68	1223.7	14	-0.0075	0.1	612.857	2	83.9892			62135	-69936	20200317_QE_HFX2_LC3_DIA_RA957_R02.raw	P15863|PAX1_HUMAN;P15863-3|PAX1_HUMAN		FALSE	Database
AAPAPAGRPPP	43.62	1000.55	11	0.0319	0	501.28	2	34.7947			25560	-37349	20200317_QE_HFX2_LC3_DIA_RA957_R02.raw	Q8IXH6|T53I2_HUMAN		FALSE	Database
AAPDITGHKR	46.57	1064.57	10	0.0359	0.1	355.865	3	20.9729	3.75902e+06	34630372	15412	16750	20200317_QE_HFX2_LC3_DIA_RA957_R01.raw	Q9Y639-3|NPTN_HUMAN;Q9Y639-1|NPTN_HUMAN;Q9Y639-4|NPTN_HUMAN;Q9Y639-5|NPTN_HUMAN;Q9Y639|NPTN_HUMAN		FALSE	Library
AAPDITGHKR	46.56	1064.57	10	0.0359	0.4	533.294	2	20.9729	749572	7.96478e+06	15396	99676	20200317_QE_HFX2_LC3_DIA_RA957_R01.raw	Q9Y639-3|NPTN_HUMAN;Q9Y639-1|NPTN_HUMAN;Q9Y639-4|NPTN_HUMAN;Q9Y639-5|NPTN_HUMAN;Q9Y639|NPTN_HUMAN		FALSE	Library
AAPDITGHKR	45.2	1064.57	10	-0.0003	0.6	533.294	2	20.4735	679610	6.10234e+06	15005	98978	20200317_QE_HFX2_LC3_DIA_RA957_R02.raw	Q9Y639-3|NPTN_HUMAN;Q9Y639-1|NPTN_HUMAN;Q9Y639-4|NPTN_HUMAN;Q9Y639-5|NPTN_HUMAN;Q9Y639|NPTN_HUMAN		FALSE	Library
AAPDITGHKR	45.96	1064.57	10	0.0006	0.4	355.865	3	20.4727	3.5106e+06	30871210	15021	16441	20200317_QE_HFX2_LC3_DIA_RA957_R02.raw	Q9Y639-3|NPTN_HUMAN;Q9Y639-1|NPTN_HUMAN;Q9Y639-4|NPTN_HUMAN;Q9Y639-5|NPTN_HUMAN;Q9Y639|NPTN_HUMAN		FALSE	Library
AAPGAHYR	46.24	841.419	8	-0.0581	-0.9	421.717	2	19.7574	180555	2.21327e+06	14494	46902	20200317_QE_HFX2_LC3_DIA_RA957_R01.raw	Q8WU58|F222B_HUMAN		FALSE	Library
AAPGAHYR	45.15	841.419	8	-0.0008	-1	421.717	2	19.0939	188468	2.27571e+06	14011	46710	20200317_QE_HFX2_LC3_DIA_RA957_R02.raw	Q8WU58|F222B_HUMAN		FALSE	Library
AAPLSGQTF	38.1	890.45	9	-0.0311	0	891.457	1	71.0834			52599	-81756	20200317_QE_HFX2_LC3_DIA_RA957_R01.raw	P08047-3|SP1_HUMAN;P08047|SP1_HUMAN;P08047-2|SP1_HUMAN		FALSE	Database
AAPPPGLGR	46.54	834.471	9	-0.0323	-0.6	418.243	2	42.0507	4872203	34309848	30939	45711	20200317_QE_HFX2_LC3_DIA_RA957_R01.raw	Q9BZJ7|GPR62_HUMAN		FALSE	Database
AAPPPGLGR	45.93	834.471	9	0.0002	-0.7	418.243	2	41.9914	5.33362e+06	37577700	30870	45547	20200317_QE_HFX2_LC3_DIA_RA957_R02.raw	Q9BZJ7|GPR62_HUMAN		FALSE	Database
AAPPTVGRP	46.24	864.482	9	-0.079	-0.1	433.248	2	33.5032	3.58332e+06	23015326	24614	166609	20200317_QE_HFX2_LC3_DIA_RA957_R01.raw	O43157-3|PLXB1_HUMAN;O43157|PLXB1_HUMAN;O43157-2|PLXB1_HUMAN		FALSE	Database
AAPPTVGRP	43.99	864.482	9	0	0	433.248	2	33.2632	3.74038e+06	23878836	24430	166304	20200317_QE_HFX2_LC3_DIA_RA957_R02.raw	O43157-3|PLXB1_HUMAN;O43157|PLXB1_HUMAN;O43157-2|PLXB1_HUMAN		FALSE	Database
AAPSVPGAVVP	45.69	963.539	11	-0.0096	0	482.777	2	98.4572			73054	-31034	20200317_QE_HFX2_LC3_DIA_RA957_R01.raw	P15502-12|ELN_HUMAN;P15502-5|ELN_HUMAN		FALSE	Database
AAPSVPGAVVP	44.4	963.539	11	-0.0006	0	482.777	2	98.3271			72824	-31034	20200317_QE_HFX2_LC3_DIA_RA957_R02.raw	P15502-12|ELN_HUMAN;P15502-5|ELN_HUMAN		FALSE	Database
AAQFVTRHPINEYYI	46.6	1820.92	15	0.045	0.6	607.981	3	78.3393	1.24049e+06	11467098	58041	126722	20200317_QE_HFX2_LC3_DIA_RA957_R01.raw	Q92673|SORL_HUMAN		FALSE	Library
AAQFVTRHPINEYYI	45.94	1820.92	15	0.0006	-0.9	607.98	3	78.4343	1.10689e+06	10667426	57972	126056	20200317_QE_HFX2_LC3_DIA_RA957_R02.raw	Q92673|SORL_HUMAN		FALSE	Library
AAQGKAKK	37.8	800.487	8	-2.502	0.1	401.251	2	5.9295	1.65701e+06	6493057	4350	38949	20200317_QE_HFX2_LC3_DIA_RA957_R01.raw	P18669|PGAM1_HUMAN;Q8N0Y7|PGAM4_HUMAN		FALSE	Denovo
AAQGKAKK	43.12	800.487	8	2.2242	-0.4	401.251	2	1.4751	1.39558e+06	3.93333e+06	1084	38716	20200317_QE_HFX2_LC3_DIA_RA957_R02.raw	P18669|PGAM1_HUMAN;Q8N0Y7|PGAM4_HUMAN		FALSE	Denovo
AAQITQRK	46.57	914.53	8	-0.0453	-0.5	458.272	2	27.1126	487942	4864214	19900	61237	20200317_QE_HFX2_LC3_DIA_RA957_R01.raw	P03989|1B27_HUMAN;Q29960-2|1C16_HUMAN;P30504|1C04_HUMAN;P30481|1B44_HUMAN;P30475|1B39_HUMAN;Q07000|1C15_HUMAN;Q29836|1B67_HUMAN;P10321|1C07_HUMAN;Q29960|1C16_HUMAN;Q95365|1B38_HUMAN		FALSE	Library
AAQITQRK	45.7	914.53	8	0.0005	-0.3	458.272	2	26.7695	527244	4648851	19647	60927	20200317_QE_HFX2_LC3_DIA_RA957_R02.raw	P03989|1B27_HUMAN;Q29960-2|1C16_HUMAN;P30504|1C04_HUMAN;P30481|1B44_HUMAN;P30475|1B39_HUMAN;Q07000|1C15_HUMAN;Q29836|1B67_HUMAN;P10321|1C07_HUMAN;Q29960|1C16_HUMAN;Q95365|1B38_HUMAN		FALSE	Library
AAQKFLER	38.33	961.534	8	-0.0118	0.2	481.775	2	42.1216	1.11696e+06	7.73158e+06	30987	71796	20200317_QE_HFX2_LC3_DIA_RA957_R01.raw	Q14974|IMB1_HUMAN		FALSE	Library
AAQKFLER	45.9	961.534	8	-0.0002	0.3	481.775	2	42.0852	779854	8335750	30941	71373	20200317_QE_HFX2_LC3_DIA_RA957_R02.raw	Q14974|IMB1_HUMAN		FALSE	Library
AARDAILR	43.63	884.519	8	-0.0074	-0.5	443.267	2	37.3049	504311	3.42261e+06	27421	55021	20200317_QE_HFX2_LC3_DIA_RA957_R01.raw	Q00341-2|VIGLN_HUMAN;Q00341|VIGLN_HUMAN		FALSE	Library
AARDAILR	45.91	884.519	8	0.007	0.2	443.267	2	37.1912	346996	5113748	27329	54806	20200317_QE_HFX2_LC3_DIA_RA957_R02.raw	Q00341-2|VIGLN_HUMAN;Q00341|VIGLN_HUMAN		FALSE	Library
AARVQPPR	46.57	893.519	8	-0.0317	-0.3	447.767	2	24.7711	12535993	35418728	18129	56829	20200317_QE_HFX2_LC3_DIA_RA957_R01.raw	Q6SPF0|SAMD1_HUMAN		FALSE	Library
AARVQPPR	45.95	893.519	8	-0.0002	-0.9	447.767	2	24.3885	10505038	30935602	17876	56555	20200317_QE_HFX2_LC3_DIA_RA957_R02.raw	Q6SPF0|SAMD1_HUMAN		FALSE	Library
AASAYLVAEK	46.36	1021.54	10	-0.0846	0	511.78	2	57.7259			42604	-41512	20200317_QE_HFX2_LC3_DIA_RA957_R01.raw			FALSE	Denovo
AASAYLVAEK	45.62	1021.54	10	-0.0848	0	511.779	2	57.8			42581	-41512	20200317_QE_HFX2_LC3_DIA_RA957_R02.raw			FALSE	Denovo
AASENIFNR	46.59	1020.5	9	-0.0038	-0.6	511.257	2	50.5014	2.17657e+06	16931550	37199	87596	20200317_QE_HFX2_LC3_DIA_RA957_R01.raw	Q8TF05-2|PP4R1_HUMAN;Q8TF05|PP4R1_HUMAN		FALSE	Library
AASENIFNR	45.93	1020.5	9	-0.0002	-0.1	511.257	2	50.5736	1854391	14733002	37222	87099	20200317_QE_HFX2_LC3_DIA_RA957_R02.raw	Q8TF05-2|PP4R1_HUMAN;Q8TF05|PP4R1_HUMAN		FALSE	Library
AASGVTTGK	38	790.418	9	1.1471	-0.1	396.216	2	13.0229	413911	1.75152e+06	9548	169401	20200317_QE_HFX2_LC3_DIA_RA957_R01.raw	Q8N2M8-4|CLASR_HUMAN;Q8N2M8|CLASR_HUMAN;Q8N2M8-3|CLASR_HUMAN		FALSE	Library
AASGVTTGK	23	790.418	9	-0.3755	0.9	396.217	2	13.4303	216100	1.08261e+06	9847	168083	20200317_QE_HFX2_LC3_DIA_RA957_R02.raw	Q8N2M8-4|CLASR_HUMAN;Q8N2M8|CLASR_HUMAN;Q8N2M8-3|CLASR_HUMAN		FALSE	Library
AASKNQHFR	46.57	1057.54	9	-0.297	-0.5	353.521	3	4.5847	520081	2.11198e+06	3360	15646	20200317_QE_HFX2_LC3_DIA_RA957_R01.raw	Q9Y4F9|FA65B_HUMAN		FALSE	Database
AASKNQHFR	35.35	1057.54	9	3.6671	0.3	353.521	3	0.9152	347163	1.16514e+06	669	167677	20200317_QE_HFX2_LC3_DIA_RA957_R02.raw	Q9Y4F9|FA65B_HUMAN		FALSE	Database
AASLDQYLRE	46.31	1164.58	10	0.0275	-0.1	583.296	2	64.9576			48012	-65082	20200317_QE_HFX2_LC3_DIA_RA957_R01.raw			FALSE	Denovo
AASLDQYLRE	44.88	1164.58	10	0.025	-0.1	583.296	2	64.98			47920	-65082	20200317_QE_HFX2_LC3_DIA_RA957_R02.raw			FALSE	Denovo
AASPALLPSL	46.24	938.544	10	-0.0266	0.9	939.552	1	109.289	1.08204e+06	6634878	81142	149999	20200317_QE_HFX2_LC3_DIA_RA957_R01.raw	Q969G9|NKD1_HUMAN		FALSE	Database
AASPALLPSL	44.45	938.544	10	0.1901	0	470.279	2	109.298	196533	1.21008e+06	81127	168124	20200317_QE_HFX2_LC3_DIA_RA957_R01.raw	Q969G9|NKD1_HUMAN		FALSE	Database
AASPALLPSL	45.44	938.544	10	0.0002	1.2	939.552	1	109.042	944915	5.91186e+06	80797	148645	20200317_QE_HFX2_LC3_DIA_RA957_R02.raw	Q969G9|NKD1_HUMAN		FALSE	Database
AASPREEPR	46.61	1011.51	9	0.1224	1	506.763	2	15.3057	4.28238e+06	47368192	11232	85024	20200317_QE_HFX2_LC3_DIA_RA957_R01.raw	P03989|1B27_HUMAN;P30475|1B39_HUMAN;Q29836|1B67_HUMAN;Q95365|1B38_HUMAN		FALSE	Library
AASPREEPR	45.93	1011.51	9	0.0003	1.5	506.763	2	14.5846	5892533	42671132	10680	84568	20200317_QE_HFX2_LC3_DIA_RA957_R02.raw	P03989|1B27_HUMAN;P30475|1B39_HUMAN;Q29836|1B67_HUMAN;Q95365|1B38_HUMAN		FALSE	Library
AASPRGEPR	46.53	939.489	9	-0.0277	-0.2	470.752	2	12.7041	1.53895e+06	8428888	9344	66458	20200317_QE_HFX2_LC3_DIA_RA957_R01.raw	Q29960-2|1C16_HUMAN;Q95604|1C17_HUMAN;P30504|1C04_HUMAN;Q07000|1C15_HUMAN;P10321|1C07_HUMAN;Q29960|1C16_HUMAN		FALSE	Library
AASPRGEPR	45.94	939.489	9	-0.0013	-0.1	470.752	2	11.7954	1256465	11511694	8654	66096	20200317_QE_HFX2_LC3_DIA_RA957_R02.raw	Q29960-2|1C16_HUMAN;Q95604|1C17_HUMAN;P30504|1C04_HUMAN;Q07000|1C15_HUMAN;P10321|1C07_HUMAN;Q29960|1C16_HUMAN		FALSE	Library
AASPRTEPR	46.61	983.515	9	-0.0596	-0.4	492.765	2	14.7729	3.08448e+06	29641282	10840	77308	20200317_QE_HFX2_LC3_DIA_RA957_R01.raw			FALSE	Library
AASPRTEPR	45.93	983.515	9	-0.0003	-0.2	492.765	2	13.6168	4.4687e+06	27243794	10012	76832	20200317_QE_HFX2_LC3_DIA_RA957_R02.raw			FALSE	Library
AASPVSLPR	46.55	896.508	9	0.004	0.4	449.262	2	56.9785	472229	6710224	42049	57413	20200317_QE_HFX2_LC3_DIA_RA957_R01.raw	Q9Y4B6-2|VPRBP_HUMAN;Q9Y4B6|VPRBP_HUMAN;Q9Y4B6-3|VPRBP_HUMAN		FALSE	Library
AASPVSLPR	45.91	896.508	9	0.0005	-0.2	449.261	2	57.0513	464624	5324655	42026	57129	20200317_QE_HFX2_LC3_DIA_RA957_R02.raw	Q9Y4B6-2|VPRBP_HUMAN;Q9Y4B6|VPRBP_HUMAN;Q9Y4B6-3|VPRBP_HUMAN		FALSE	Library
AASRPPVTLR	46.5	1066.62	10	0	0.3	356.549	3	41.4942	196620	1.56863e+06	30523	165060	20200317_QE_HFX2_LC3_DIA_RA957_R01.raw	Q15366-7|PCBP2_HUMAN;Q15366-5|PCBP2_HUMAN;Q15366-8|PCBP2_HUMAN;Q15366-4|PCBP2_HUMAN;Q15366-6|PCBP2_HUMAN;Q15365|PCBP1_HUMAN;Q15366-3|PCBP2_HUMAN;Q15366-2|PCBP2_HUMAN;Q15366|PCBP2_HUMAN		FALSE	Library
AASRPPVTLR	45.92	1066.62	10	0.0002	-0.7	356.549	3	41.4597	192359	3515504	30477	16781	20200317_QE_HFX2_LC3_DIA_RA957_R02.raw	Q15366-7|PCBP2_HUMAN;Q15366-5|PCBP2_HUMAN;Q15366-8|PCBP2_HUMAN;Q15366-4|PCBP2_HUMAN;Q15366-6|PCBP2_HUMAN;Q15365|PCBP1_HUMAN;Q15366-3|PCBP2_HUMAN;Q15366-2|PCBP2_HUMAN;Q15366|PCBP2_HUMAN		FALSE	Library
AASSASPVSR	46.55	931.472	10	-0.0636	0.9	466.744	2	22.3291	1.17384e+06	7.94863e+06	16382	164042	20200317_QE_HFX2_LC3_DIA_RA957_R01.raw	P18887|XRCC1_HUMAN		FALSE	Database
AASSASPVSR	45.95	931.472	10	0.0404	1	466.744	2	21.8514	1.23048e+06	8576673	16060	64459	20200317_QE_HFX2_LC3_DIA_RA957_R02.raw	P18887|XRCC1_HUMAN		FALSE	Database
AASSVM(+15.99)VAR	45.78	906.459	9	-0.0872	-0.1	454.237	2	28.1844	1.24941e+06	5.80441e+06	20682	167359	20200317_QE_HFX2_LC3_DIA_RA957_R01.raw	Q9NX74|DUS2L_HUMAN	Oxidation (M)	FALSE	Library
AASSVM(+15.99)VAR	42.96	906.459	9	-0.032	0.2	454.237	2	27.8734	1.08232e+06	5.6343e+06	20452	167367	20200317_QE_HFX2_LC3_DIA_RA957_R02.raw	Q9NX74|DUS2L_HUMAN	Oxidation (M)	FALSE	Library
AASSVMVAR	46.59	890.464	9	-0.019	-0.5	446.239	2	37.7377	1.83112e+06	18368194	27743	56250	20200317_QE_HFX2_LC3_DIA_RA957_R01.raw	Q9NX74|DUS2L_HUMAN		FALSE	Library
AASSVMVAR	45.95	890.464	9	0.0081	-0.6	446.239	2	37.6268	1523507	16870008	27651	55991	20200317_QE_HFX2_LC3_DIA_RA957_R02.raw	Q9NX74|DUS2L_HUMAN		FALSE	Library
AASSVSVVL	45.62	831.47	9	-0.0156	0.4	832.478	1	83.5906	262720	2.59023e+06	61959	167499	20200317_QE_HFX2_LC3_DIA_RA957_R01.raw	Q04656-2|ATP7A_HUMAN;Q04656|ATP7A_HUMAN;Q04656-4|ATP7A_HUMAN;Q04656-3|ATP7A_HUMAN;Q04656-5|ATP7A_HUMAN		FALSE	Database
AASSVSVVL	23.09	831.47	9	0.0537	1.2	832.479	1	83.5363	180819	2.2649e+06	61798	168078	20200317_QE_HFX2_LC3_DIA_RA957_R02.raw	Q04656-2|ATP7A_HUMAN;Q04656|ATP7A_HUMAN;Q04656-4|ATP7A_HUMAN;Q04656-3|ATP7A_HUMAN;Q04656-5|ATP7A_HUMAN		FALSE	Database
AASSYLSLTPEQWKSH	46.36	1803.88	16	-0.0128	0	602.3	3	72.0278			53303	-68425	20200317_QE_HFX2_LC3_DIA_RA957_R01.raw	B9A064|IGLL5_HUMAN;P0CG04|IGLC1_HUMAN;P0DOY3|IGLC3_HUMAN;A0M8Q6|IGLC7_HUMAN;P0CF74|IGLC6_HUMAN;P0DOY2|IGLC2_HUMAN		FALSE	Database
AASSYLSLTPEQWKSH	43.81	1803.88	16	0.0005	0	602.3	3	72.0262			53188	-68425	20200317_QE_HFX2_LC3_DIA_RA957_R02.raw	B9A064|IGLL5_HUMAN;P0CG04|IGLC1_HUMAN;P0DOY3|IGLC3_HUMAN;A0M8Q6|IGLC7_HUMAN;P0CF74|IGLC6_HUMAN;P0DOY2|IGLC2_HUMAN		FALSE	Database
AASTATVPR	46.6	872.472	9	-0.0042	-0.6	437.243	2	28.4902	23476738	214452256	20911	52719	20200317_QE_HFX2_LC3_DIA_RA957_R01.raw			FALSE	Database
AASTATVPR	46.28	872.472	9	-0.0288	0.5	873.479	1	28.5148	734618	9455654	20927	147341	20200317_QE_HFX2_LC3_DIA_RA957_R01.raw			FALSE	Database
AASTATVPR	45.96	872.472	9	-0.0003	-0.5	437.243	2	28.2418	20999248	183091984	20727	52512	20200317_QE_HFX2_LC3_DIA_RA957_R02.raw			FALSE	Database
AASTATVPR	45.71	872.472	9	0.0064	1.5	873.48	1	28.2351	551053	6477973	20720	146158	20200317_QE_HFX2_LC3_DIA_RA957_R02.raw			FALSE	Database
AASYFQKR	43.98	969.503	8	0.0278	-0.7	485.759	2	35.1209	411843	5258406	25790	73650	20200317_QE_HFX2_LC3_DIA_RA957_R01.raw	O75717|WDHD1_HUMAN;O75717-2|WDHD1_HUMAN		FALSE	Library
AASYFQKR	45.79	969.503	8	0.0007	-0.4	485.759	2	35.0042	386126	4.17765e+06	25721	73204	20200317_QE_HFX2_LC3_DIA_RA957_R02.raw	O75717|WDHD1_HUMAN;O75717-2|WDHD1_HUMAN		FALSE	Library
AATAAAGAGPA	38.04	827.414	11	-0.0681	0	828.421	1	39.5849			29114	-79725	20200317_QE_HFX2_LC3_DIA_RA957_R01.raw	Q13425-2|SNTB2_HUMAN;Q13425|SNTB2_HUMAN		FALSE	Database
AATAAAGAGPA	42.96	827.414	11	0.0306	0	828.421	1	39.421			28976	-79725	20200317_QE_HFX2_LC3_DIA_RA957_R02.raw	Q13425-2|SNTB2_HUMAN;Q13425|SNTB2_HUMAN		FALSE	Database
AATAAAPGA	23.5	699.355	9	0.0091	0	700.362	1	40.6717			29916	-76408	20200317_QE_HFX2_LC3_DIA_RA957_R01.raw	A8MTJ6|FOXI3_HUMAN		FALSE	Database
AATAAAPGA	18.1	699.355	9	-0.0005	0	700.362	1	40.6371			29870	-76408	20200317_QE_HFX2_LC3_DIA_RA957_R02.raw	A8MTJ6|FOXI3_HUMAN		FALSE	Database
AATAAARR	29.04	786.446	8	2.6323	-0.2	394.23	2	10.8557	244340	1.77019e+06	7915	35832	20200317_QE_HFX2_LC3_DIA_RA957_R01.raw	P58107|EPIPL_HUMAN		FALSE	Library
AATAAARR	35.15	786.446	8	-0.0006	-0.4	394.23	2	12.4535	199370	2.33046e+06	9157	35606	20200317_QE_HFX2_LC3_DIA_RA957_R02.raw	P58107|EPIPL_HUMAN		FALSE	Library
AATARPTLFQR	46.6	1230.68	11	-0.0103	1.8	411.236	3	50.3806	7.20516e+06	58096744	37079	42984	20200317_QE_HFX2_LC3_DIA_RA957_R01.raw			FALSE	Denovo
AATARPTLFQR	45.96	1230.68	11	-0.0007	1.4	411.236	3	50.4491	6.20998e+06	48582468	37102	42781	20200317_QE_HFX2_LC3_DIA_RA957_R02.raw			FALSE	Denovo
AATAVTQAL	46.48	844.465	9	-0.0016	0.8	845.473	1	64.6297	196883	2.88175e+06	47768	165371	20200317_QE_HFX2_LC3_DIA_RA957_R01.raw	Q9Y490|TLN1_HUMAN		FALSE	Database
AATAVTQAL	44.78	844.465	9	-0.0003	0	845.473	1	64.652			47676	-80211	20200317_QE_HFX2_LC3_DIA_RA957_R02.raw	Q9Y490|TLN1_HUMAN		FALSE	Database
AATFKGIVR	40.35	961.571	9	-0.0075	-0.1	481.793	2	64.0907	246509	2.90254e+06	47363	169067	20200317_QE_HFX2_LC3_DIA_RA957_R01.raw	P53396|ACLY_HUMAN;P53396-2|ACLY_HUMAN		FALSE	Library
AATFKGIVR	45.73	961.571	9	-0.0006	0.7	481.793	2	64.1122	319712	2.94317e+06	47271	163050	20200317_QE_HFX2_LC3_DIA_RA957_R02.raw	P53396|ACLY_HUMAN;P53396-2|ACLY_HUMAN		FALSE	Library
AATPEWAAL	46.19	928.465	9	0.0507	-0.1	465.24	2	95.4694			70823	-25698	20200317_QE_HFX2_LC3_DIA_RA957_R01.raw	Q6NUT3-3|MFS12_HUMAN;Q6NUT3-4|MFS12_HUMAN;Q6NUT3|MFS12_HUMAN;Q6NUT3-2|MFS12_HUMAN		FALSE	Database
AATPEWAAL	44.11	928.465	9	0.064	-0.1	465.24	2	95.3675			70616	-25698	20200317_QE_HFX2_LC3_DIA_RA957_R02.raw	Q6NUT3-3|MFS12_HUMAN;Q6NUT3-4|MFS12_HUMAN;Q6NUT3|MFS12_HUMAN;Q6NUT3-2|MFS12_HUMAN		FALSE	Database
AATPVPTIT	46.51	869.486	9	-0.0182	-0.1	435.75	2	79.8743	5.94981e+06	43628704	59160	52120	20200317_QE_HFX2_LC3_DIA_RA957_R01.raw	Q15059|BRD3_HUMAN;Q15059-2|BRD3_HUMAN		FALSE	Database
AATPVPTIT	46.07	869.486	9	-0.0122	-0.2	870.493	1	79.8683	64274172	303479360	59176	167000	20200317_QE_HFX2_LC3_DIA_RA957_R01.raw	Q15059|BRD3_HUMAN;Q15059-2|BRD3_HUMAN		FALSE	Database
AATPVPTIT	45.68	869.486	9	0.0057	0.9	870.494	1	79.9027	58997088	289515968	59084	163244	20200317_QE_HFX2_LC3_DIA_RA957_R02.raw	Q15059|BRD3_HUMAN;Q15059-2|BRD3_HUMAN		FALSE	Database
AATPVPTIT	45.9	869.486	9	-0.0003	1.5	435.751	2	79.9087	5.40121e+06	35200032	59114	51913	20200317_QE_HFX2_LC3_DIA_RA957_R02.raw	Q15059|BRD3_HUMAN;Q15059-2|BRD3_HUMAN		FALSE	Database
AATRLSLQQP	46.23	1083.6	10	0.0422	0.1	362.209	3	55.1344			40666	-3011	20200317_QE_HFX2_LC3_DIA_RA957_R01.raw	Q92766|RREB1_HUMAN;Q92766-5|RREB1_HUMAN;Q92766-2|RREB1_HUMAN;Q92766-3|RREB1_HUMAN		FALSE	Database
AATRLSLQQP	45.35	1083.6	10	-0.0004	0.1	362.209	3	55.2288			40666	-3011	20200317_QE_HFX2_LC3_DIA_RA957_R02.raw	Q92766|RREB1_HUMAN;Q92766-5|RREB1_HUMAN;Q92766-2|RREB1_HUMAN;Q92766-3|RREB1_HUMAN		FALSE	Database
AATSATHEL	33.18	899.435	9	-0.0018	0.9	450.725	2	31.6375	324122	2779409	23235	57975	20200317_QE_HFX2_LC3_DIA_RA957_R01.raw	P50851-2|LRBA_HUMAN;P50851|LRBA_HUMAN		FALSE	Database
AATSATHEL	44.3	899.435	9	-0.0264	-0.4	450.725	2	31.458	268214	2.76108e+06	23074	57676	20200317_QE_HFX2_LC3_DIA_RA957_R02.raw	P50851-2|LRBA_HUMAN;P50851|LRBA_HUMAN		FALSE	Database
AATSVAAAR	37.62	816.445	9	0.309	0.6	817.453	1	23.1272	360996	3882909	16970	145530	20200317_QE_HFX2_LC3_DIA_RA957_R01.raw	O00762-4|UBE2C_HUMAN;O00762-3|UBE2C_HUMAN;O00762|UBE2C_HUMAN		FALSE	Library
AATSVAAAR	46.59	816.445	9	-0.068	-0.4	409.23	2	23.1351	5624661	42049796	16954	42236	20200317_QE_HFX2_LC3_DIA_RA957_R01.raw	O00762-4|UBE2C_HUMAN;O00762-3|UBE2C_HUMAN;O00762|UBE2C_HUMAN		FALSE	Library
AATSVAAAR	45.96	816.445	9	-0.0001	-0.1	409.23	2	22.7602	4.88637e+06	41825220	16701	42020	20200317_QE_HFX2_LC3_DIA_RA957_R02.raw	O00762-4|UBE2C_HUMAN;O00762-3|UBE2C_HUMAN;O00762|UBE2C_HUMAN		FALSE	Library
AATTLEKWQ	46.58	1046.54	9	-0.0437	0.2	1047.55	1	70.0754	12579269	44863276	51749	156679	20200317_QE_HFX2_LC3_DIA_RA957_R01.raw			FALSE	Denovo
AATTLEKWQ	45.92	1046.54	9	0.033	0.4	1047.55	1	70.0419	11506610	48779468	51726	154926	20200317_QE_HFX2_LC3_DIA_RA957_R02.raw			FALSE	Denovo
AAVAAFEAAL	43.63	932.497	10	0.2375	-0.1	467.256	2	107.372	162037	2.26299e+06	79701	168492	20200317_QE_HFX2_LC3_DIA_RA957_R01.raw			FALSE	Database
AAVAAFEAAL	43.97	932.497	10	-0.0004	0	933.504	1	107.389			79716	-83702	20200317_QE_HFX2_LC3_DIA_RA957_R01.raw			FALSE	Database
AAVAAFEAAL	44.19	932.497	10	0.2062	0.3	467.256	2	107.187	237572	3.94766e+06	79425	165845	20200317_QE_HFX2_LC3_DIA_RA957_R02.raw			FALSE	Database
AAVAAFEAAL	44.49	932.497	10	0.0002	0	933.504	1	107.173			79417	-83702	20200317_QE_HFX2_LC3_DIA_RA957_R02.raw			FALSE	Database
AAVAAVAAR	46.59	798.471	9	-0.0299	2	799.48	1	35.6848	1.95589e+06	18177746	26216	145001	20200317_QE_HFX2_LC3_DIA_RA957_R01.raw	Q14697|GANAB_HUMAN;Q14697-3|GANAB_HUMAN;Q14697-2|GANAB_HUMAN		FALSE	Library
AAVAAVAAR	46.58	798.471	9	-0.0332	0.1	400.243	2	35.6848	23423082	194001344	26223	38464	20200317_QE_HFX2_LC3_DIA_RA957_R01.raw	Q14697|GANAB_HUMAN;Q14697-3|GANAB_HUMAN;Q14697-2|GANAB_HUMAN		FALSE	Library
AAVAAVAAR	45.93	798.471	9	-0.0001	1.1	799.479	1	35.5084	1.43813e+06	12028991	26078	143942	20200317_QE_HFX2_LC3_DIA_RA957_R02.raw	Q14697|GANAB_HUMAN;Q14697-3|GANAB_HUMAN;Q14697-2|GANAB_HUMAN		FALSE	Library
AAVAAVAAR	45.96	798.471	9	-0.0004	0.1	400.243	2	35.5054	20860680	153946240	26085	38278	20200317_QE_HFX2_LC3_DIA_RA957_R02.raw	Q14697|GANAB_HUMAN;Q14697-3|GANAB_HUMAN;Q14697-2|GANAB_HUMAN		FALSE	Library
AAVAAVAARR	46.63	954.572	10	-0.0233	0	478.293	2	29.3667	10714178	79416696	21557	70026	20200317_QE_HFX2_LC3_DIA_RA957_R01.raw	Q14697|GANAB_HUMAN;Q14697-3|GANAB_HUMAN;Q14697-2|GANAB_HUMAN		FALSE	Library
AAVAAVAARR	45.96	954.572	10	-0.0001	-0.2	478.293	2	29.1187	8596562	68453048	21373	69622	20200317_QE_HFX2_LC3_DIA_RA957_R02.raw	Q14697|GANAB_HUMAN;Q14697-3|GANAB_HUMAN;Q14697-2|GANAB_HUMAN		FALSE	Library
AAVAIKAM(+15.99)AK	46.41	988.574	10	0.1427	0	495.294	2	34.7548	574195	4356095	25537	165882	20200317_QE_HFX2_LC3_DIA_RA957_R01.raw	Q6IS14|IF5AL_HUMAN;P63241|IF5A1_HUMAN;P63241-2|IF5A1_HUMAN	Oxidation (M)	FALSE	Database
AAVAIKAM(+15.99)AK	43.72	988.574	10	0.1482	0.7	495.295	2	34.6067	364542	3.64408e+06	25422	166751	20200317_QE_HFX2_LC3_DIA_RA957_R02.raw	Q6IS14|IF5AL_HUMAN;P63241|IF5A1_HUMAN;P63241-2|IF5A1_HUMAN	Oxidation (M)	FALSE	Database
AAVAIKAMAK	46.57	972.579	10	-0.069	-0.5	487.297	2	47.7525	977227	7121043	35151	74564	20200317_QE_HFX2_LC3_DIA_RA957_R01.raw	Q6IS14|IF5AL_HUMAN;P63241|IF5A1_HUMAN;P63241-2|IF5A1_HUMAN		FALSE	Database
AAVAIKAMAK	43.83	972.579	10	-0.1619	-0.9	487.296	2	47.9152	965786	3.83868e+06	35243	166605	20200317_QE_HFX2_LC3_DIA_RA957_R02.raw	Q6IS14|IF5AL_HUMAN;P63241|IF5A1_HUMAN;P63241-2|IF5A1_HUMAN		FALSE	Database
AAVDAGMAM	46.46	835.357	9	-0.0198	0.1	836.364	1	64.9679			48021	-79909	20200317_QE_HFX2_LC3_DIA_RA957_R01.raw	P26599-3|PTBP1_HUMAN;P26599-2|PTBP1_HUMAN;P26599|PTBP1_HUMAN		FALSE	Database
AAVDAGMAM	30.81	835.357	9	0.0396	0.1	836.364	1	64.9287			47883	-79909	20200317_QE_HFX2_LC3_DIA_RA957_R02.raw	P26599-3|PTBP1_HUMAN;P26599-2|PTBP1_HUMAN;P26599|PTBP1_HUMAN		FALSE	Database
AAVDSSVPR	46.6	900.466	9	-0.0375	-0.1	451.24	2	34.9016	8995232	56309616	25650	58220	20200317_QE_HFX2_LC3_DIA_RA957_R01.raw	Q99836-3|MYD88_HUMAN;Q99836|MYD88_HUMAN;Q99836-5|MYD88_HUMAN;Q99836-6|MYD88_HUMAN		FALSE	Library
AAVDSSVPR	45.96	900.466	9	-0.0006	-0.6	451.24	2	34.7222	5.67681e+06	52206560	25489	57911	20200317_QE_HFX2_LC3_DIA_RA957_R02.raw	Q99836-3|MYD88_HUMAN;Q99836|MYD88_HUMAN;Q99836-5|MYD88_HUMAN;Q99836-6|MYD88_HUMAN		FALSE	Library
AAVDTDSPR	40.64	930.441	9	-0.117	2.6	466.229	2	24.1065	1.08615e+06	10142106	17693	64572	20200317_QE_HFX2_LC3_DIA_RA957_R01.raw	Q07812-2|BAX_HUMAN;Q07812-4|BAX_HUMAN;Q07812-8|BAX_HUMAN;Q07812-6|BAX_HUMAN;Q07812-7|BAX_HUMAN;Q07812|BAX_HUMAN;Q07812-5|BAX_HUMAN		FALSE	Library
AAVDTDSPR	45.94	930.441	9	-0.0006	1.8	466.228	2	23.6688	870227	7.10146e+06	17371	64209	20200317_QE_HFX2_LC3_DIA_RA957_R02.raw	Q07812-2|BAX_HUMAN;Q07812-4|BAX_HUMAN;Q07812-8|BAX_HUMAN;Q07812-6|BAX_HUMAN;Q07812-7|BAX_HUMAN;Q07812|BAX_HUMAN;Q07812-5|BAX_HUMAN		FALSE	Library
AAVDVVRAR	46.59	955.556	9	-0.0121	0.2	478.786	2	36.5577	4691764	32684244	26847	70265	20200317_QE_HFX2_LC3_DIA_RA957_R01.raw	Q0VG06|FP100_HUMAN;Q0VG06-3|FP100_HUMAN;Q0VG06-2|FP100_HUMAN		FALSE	Library
AAVDVVRAR	45.95	955.556	9	-0.0002	0.3	478.786	2	36.4102	4.07961e+06	29210674	26755	69844	20200317_QE_HFX2_LC3_DIA_RA957_R02.raw	Q0VG06|FP100_HUMAN;Q0VG06-3|FP100_HUMAN;Q0VG06-2|FP100_HUMAN		FALSE	Library
AAVEPDVVVKR	46.56	1181.68	11	-0.0526	0.2	591.846	2	49.6967	799161	7.56676e+06	36582	122989	20200317_QE_HFX2_LC3_DIA_RA957_R01.raw	Q9BQE4|SELS_HUMAN		FALSE	Library
AAVEPDVVVKR	46.61	1181.68	11	-0.0543	-0.2	394.899	3	49.6967	3.86066e+06	28031204	36619	36140	20200317_QE_HFX2_LC3_DIA_RA957_R01.raw	Q9BQE4|SELS_HUMAN		FALSE	Library
AAVEPDVVVKR	45.96	1181.68	11	0.0004	-0.8	394.899	3	49.7314	3.58966e+06	26710774	36573	35916	20200317_QE_HFX2_LC3_DIA_RA957_R02.raw	Q9BQE4|SELS_HUMAN		FALSE	Library
AAVEPDVVVKR	45.94	1181.68	11	0.0008	0.3	591.846	2	49.7326	572839	6271715	36582	122267	20200317_QE_HFX2_LC3_DIA_RA957_R02.raw	Q9BQE4|SELS_HUMAN		FALSE	Library
AAVGTANGTVYL	46.57	1135.59	12	-0.0132	-0.7	568.801	2	81.9021	579837	4279694	60662	115786	20200317_QE_HFX2_LC3_DIA_RA957_R01.raw	Q99973-2|TEP1_HUMAN;Q99973|TEP1_HUMAN		FALSE	Database
AAVGTANGTVYL	45.83	1135.59	12	-0.0367	-0.9	568.801	2	81.9383	499685	3527045	60547	115187	20200317_QE_HFX2_LC3_DIA_RA957_R02.raw	Q99973-2|TEP1_HUMAN;Q99973|TEP1_HUMAN		FALSE	Database
AAVHGARF	46.42	827.44	8	0.1148	-0.6	414.727	2	37.4339	1.0499e+06	10303918	27511	44327	20200317_QE_HFX2_LC3_DIA_RA957_R01.raw	Q5T8P6-4|RBM26_HUMAN;Q5T8P6-3|RBM26_HUMAN;Q5T8P6|RBM26_HUMAN;Q5T8P6-5|RBM26_HUMAN;Q5T8P6-2|RBM26_HUMAN		FALSE	Database
AAVHGARF	44.71	827.44	8	0.1078	-0.6	414.727	2	37.3521	1.01584e+06	6.40067e+06	27442	164670	20200317_QE_HFX2_LC3_DIA_RA957_R02.raw	Q5T8P6-4|RBM26_HUMAN;Q5T8P6-3|RBM26_HUMAN;Q5T8P6|RBM26_HUMAN;Q5T8P6-5|RBM26_HUMAN;Q5T8P6-2|RBM26_HUMAN		FALSE	Database
AAVPVAAAR	46.55	824.487	9	-0.0308	1.5	825.495	1	41.8016	1.0577e+06	11292270	30747	145792	20200317_QE_HFX2_LC3_DIA_RA957_R01.raw	Q9BWK5|MRI_HUMAN;Q9BWK5-4|MRI_HUMAN		FALSE	Library
AAVPVAAAR	46.53	824.487	9	-0.0308	-0.2	413.251	2	41.8016	16829718	151161840	30754	43803	20200317_QE_HFX2_LC3_DIA_RA957_R01.raw	Q9BWK5|MRI_HUMAN;Q9BWK5-4|MRI_HUMAN		FALSE	Library
AAVPVAAAR	45.7	824.487	9	0.0071	0.7	825.495	1	41.7329	747924	8.11475e+06	30678	144687	20200317_QE_HFX2_LC3_DIA_RA957_R02.raw	Q9BWK5|MRI_HUMAN;Q9BWK5-4|MRI_HUMAN		FALSE	Library
AAVPVAAAR	45.95	824.487	9	-0.0008	-0.6	413.25	2	41.7408	17890902	145158896	30685	43615	20200317_QE_HFX2_LC3_DIA_RA957_R02.raw	Q9BWK5|MRI_HUMAN;Q9BWK5-4|MRI_HUMAN		FALSE	Library
AAVPVIISR	36.93	924.576	9	-0.011	1.3	925.584	1	72.1038	1.35655e+06	13585070	53381	149426	20200317_QE_HFX2_LC3_DIA_RA957_R01.raw	Q14919-2|NC2A_HUMAN;Q14919|NC2A_HUMAN		FALSE	Library
AAVPVIISR	46.55	924.576	9	0.0172	0	463.295	2	72.1059	29160284	203048256	53343	63394	20200317_QE_HFX2_LC3_DIA_RA957_R01.raw	Q14919-2|NC2A_HUMAN;Q14919|NC2A_HUMAN		FALSE	Library
AAVPVIISR	31.97	924.576	9	-0.0303	1	925.584	1	72.1336	1647560	9610766	53243	148139	20200317_QE_HFX2_LC3_DIA_RA957_R02.raw	Q14919-2|NC2A_HUMAN;Q14919|NC2A_HUMAN		FALSE	Library
AAVPVIISR	45.92	924.576	9	-0.0003	-0.4	463.295	2	72.1336	27224166	149995488	53251	63054	20200317_QE_HFX2_LC3_DIA_RA957_R02.raw	Q14919-2|NC2A_HUMAN;Q14919|NC2A_HUMAN		FALSE	Library
AAVTPIIER	37.98	968.565	9	0.0394	1.9	485.291	2	60.112	1.50789e+06	15760342	44374	73453	20200317_QE_HFX2_LC3_DIA_RA957_R01.raw	Q9NUQ7|UFSP2_HUMAN		FALSE	Library
AAVTPIIER	44.4	968.565	9	-0.0005	2.2	485.291	2	60.1988	1.59214e+06	17638038	44374	73018	20200317_QE_HFX2_LC3_DIA_RA957_R02.raw	Q9NUQ7|UFSP2_HUMAN		FALSE	Library
AAVVAVAEKR	44.08	1012.6	10	-0.0065	0.7	507.309	2	43.1449	351673	3952265	31748	85418	20200317_QE_HFX2_LC3_DIA_RA957_R01.raw	Q8IZQ5|SELH_HUMAN		FALSE	Library
AAVVAVAEKR	45.88	1012.6	10	0.0003	-0.2	507.309	2	43.1396	562096	3600807	31748	84961	20200317_QE_HFX2_LC3_DIA_RA957_R02.raw	Q8IZQ5|SELH_HUMAN		FALSE	Library
AAVVGGLAAVNGLV	32.46	1209.71	14	0.3151	0.9	605.862	2	108.807	38610.3	362201	80765	169782	20200317_QE_HFX2_LC3_DIA_RA957_R01.raw			FALSE	Database
AAVVGGLAAVNGLV	35.35	1209.71	14	0.0295	-0.1	404.243	3	93.0926			69049	-13026	20200317_QE_HFX2_LC3_DIA_RA957_R01.raw			FALSE	Database
AAVVGGLAAVNGLV	44.39	1209.71	14	0.0308	-0.1	404.243	3	93.019			68865	-13026	20200317_QE_HFX2_LC3_DIA_RA957_R02.raw			FALSE	Database
AAVVGGLAAVNGLV	45.66	1209.71	14	0.0003	-0.1	605.861	2	108.902			80696	-69017	20200317_QE_HFX2_LC3_DIA_RA957_R02.raw			FALSE	Database
AAVVTPGLC	44.18	829.437	9	0.053	0	415.726	2	72.5712	99436.2	873037	53708	168240	20200317_QE_HFX2_LC3_DIA_RA957_R01.raw	Q8NH08|O10AC_HUMAN		FALSE	Database
AAVVTPGLC	45.54	829.437	9	0.0002	-2.5	415.725	2	72.6315	129883	927539	53639	163558	20200317_QE_HFX2_LC3_DIA_RA957_R02.raw	Q8NH08|O10AC_HUMAN		FALSE	Database
ADAQDYDRR	38.35	1108.49	9	0.2184	0.5	555.253	2	29.6305	103713	3408856	21745	110237	20200317_QE_HFX2_LC3_DIA_RA957_R01.raw	Q9C0D0|PHAR1_HUMAN		FALSE	Database
ADASLLKKV	46.54	943.57	9	-0.0554	0.9	472.793	2	75.5224	2.24509e+06	17187668	55919	67483	20200317_QE_HFX2_LC3_DIA_RA957_R01.raw	Q9UBB4-2|ATX10_HUMAN;Q9UBB4|ATX10_HUMAN		FALSE	Library
ADASLLKKV	43.36	943.57	9	-0.0318	2	472.793	2	75.5452	2.40702e+06	15892051	55827	67130	20200317_QE_HFX2_LC3_DIA_RA957_R02.raw	Q9UBB4-2|ATX10_HUMAN;Q9UBB4|ATX10_HUMAN		FALSE	Library
ADDELSFKR	46.58	1079.52	9	-0.0038	0.7	540.77	2	47.287	1.23291e+06	14051543	34808	103380	20200317_QE_HFX2_LC3_DIA_RA957_R01.raw	P62993|GRB2_HUMAN;P62993-2|GRB2_HUMAN		FALSE	Library
ADDELSFKR	45.91	1079.52	9	-0.0007	0.4	540.77	2	47.344	1366507	12970286	34808	102697	20200317_QE_HFX2_LC3_DIA_RA957_R02.raw	P62993|GRB2_HUMAN;P62993-2|GRB2_HUMAN		FALSE	Library
ADFLTKEVM(+15.99)VDDRL	46.6	1666.82	14	-0.01	1.4	556.616	3	85.3837	505257	5.34211e+06	63283	110838	20200317_QE_HFX2_LC3_DIA_RA957_R01.raw	P51149|RAB7A_HUMAN	Oxidation (M)	FALSE	Library
ADFLTKEVM(+15.99)VDDRL	45.93	1666.82	14	0.0007	0.6	556.615	3	85.3943	409013	3.74084e+06	63191	110241	20200317_QE_HFX2_LC3_DIA_RA957_R02.raw	P51149|RAB7A_HUMAN	Oxidation (M)	FALSE	Library
ADFLTKEVMVDDR	46.52	1537.74	13	0.0126	0.3	513.589	3	74.6961	822238	4.90532e+06	55300	164604	20200317_QE_HFX2_LC3_DIA_RA957_R01.raw	P51149|RAB7A_HUMAN		FALSE	Library
ADFLTKEVMVDDR	45.94	1537.74	13	0.0002	0.2	513.589	3	74.7449	773478	7401266	55208	88444	20200317_QE_HFX2_LC3_DIA_RA957_R02.raw	P51149|RAB7A_HUMAN		FALSE	Library
ADFLTKEVMVDDRLV	46.57	1749.9	15	-0.0352	2	584.308	3	99.0012	122290	2.81181e+06	73473	120918	20200317_QE_HFX2_LC3_DIA_RA957_R01.raw	P51149|RAB7A_HUMAN		FALSE	Library
ADFLTKEVMVDDRLV	45.93	1749.9	15	-0.0007	0.9	584.307	3	98.8406	137262	2.33248e+06	73220	120212	20200317_QE_HFX2_LC3_DIA_RA957_R02.raw	P51149|RAB7A_HUMAN		FALSE	Library
ADFRGQLAPVFQR	46.61	1503.79	13	-0.0151	-0.3	502.272	3	78.37	1421648	13024231	58036	82532	20200317_QE_HFX2_LC3_DIA_RA957_R01.raw	Q96MW5|COG8_HUMAN		FALSE	Library
ADFRGQLAPVFQR	45.92	1503.79	13	0.0003	-0.1	502.272	3	78.4046	1.39064e+06	10501297	57944	82079	20200317_QE_HFX2_LC3_DIA_RA957_R02.raw	Q96MW5|COG8_HUMAN		FALSE	Library
ADGNILRR	46.53	913.509	8	-0.0523	0.4	457.762	2	37.3434	562679	5975070	27444	60937	20200317_QE_HFX2_LC3_DIA_RA957_R01.raw	Q6P4D5|F222C_HUMAN;Q6P4D5-3|F222C_HUMAN;Q6P4D5-2|F222C_HUMAN		FALSE	Library
ADGNILRR	45.91	913.509	8	0.0003	-0.2	457.762	2	37.1912	850638	5.76479e+06	27306	60616	20200317_QE_HFX2_LC3_DIA_RA957_R02.raw	Q6P4D5|F222C_HUMAN;Q6P4D5-3|F222C_HUMAN;Q6P4D5-2|F222C_HUMAN		FALSE	Library
ADHTAPLLL	46.51	949.523	9	0.0494	0.6	475.769	2	84.7363	5.24862e+06	28095528	62819	68870	20200317_QE_HFX2_LC3_DIA_RA957_R01.raw	Q5VW36|FOCAD_HUMAN		FALSE	Database
ADHTAPLLL	45.86	949.523	9	0.0006	0.5	475.769	2	84.8078	4.78591e+06	25630566	62750	68516	20200317_QE_HFX2_LC3_DIA_RA957_R02.raw	Q5VW36|FOCAD_HUMAN		FALSE	Database
ADRKLVTKIIAHELA	46.61	1676.99	15	0.0071	-0.1	420.256	4	65.5266	2001910	22582528	48442	46431	20200317_QE_HFX2_LC3_DIA_RA957_R01.raw	Q9UIQ6-2|LCAP_HUMAN;Q9UIQ6-3|LCAP_HUMAN;Q9UIQ6|LCAP_HUMAN		FALSE	Library
ADRKLVTKIIAHELA	46.6	1676.99	15	0.0069	0	560.005	3	65.5268	2.21166e+06	24940110	48448	112349	20200317_QE_HFX2_LC3_DIA_RA957_R01.raw	Q9UIQ6-2|LCAP_HUMAN;Q9UIQ6-3|LCAP_HUMAN;Q9UIQ6|LCAP_HUMAN		FALSE	Library
ADRKLVTKIIAHELA	45.92	1676.99	15	0.0005	-1.2	420.255	4	65.5495	1.48668e+06	18142100	48350	46267	20200317_QE_HFX2_LC3_DIA_RA957_R02.raw	Q9UIQ6-2|LCAP_HUMAN;Q9UIQ6-3|LCAP_HUMAN;Q9UIQ6|LCAP_HUMAN		FALSE	Library
ADRKLVTKIIAHELA	45.92	1676.99	15	0.0005	-0.6	560.005	3	65.5495	1.94475e+06	21756858	48356	111732	20200317_QE_HFX2_LC3_DIA_RA957_R02.raw	Q9UIQ6-2|LCAP_HUMAN;Q9UIQ6-3|LCAP_HUMAN;Q9UIQ6|LCAP_HUMAN		FALSE	Library
ADRKLVTKIIAHELAH	44.44	1814.05	16	-0.0312	-0.5	605.691	3	60.6334	773436	9842186	44701	126231	20200317_QE_HFX2_LC3_DIA_RA957_R01.raw	Q9UIQ6-2|LCAP_HUMAN;Q9UIQ6-3|LCAP_HUMAN;Q9UIQ6|LCAP_HUMAN		FALSE	Library
ADRKLVTKIIAHELAH	46.61	1814.05	16	0.0159	-0.4	454.52	4	60.6334	3964739	30796560	44763	59579	20200317_QE_HFX2_LC3_DIA_RA957_R01.raw	Q9UIQ6-2|LCAP_HUMAN;Q9UIQ6-3|LCAP_HUMAN;Q9UIQ6|LCAP_HUMAN		FALSE	Library
ADRKLVTKIIAHELAH	45.93	1814.05	16	-0.0002	-1	454.52	4	60.6918	3.31212e+06	27271612	44717	59262	20200317_QE_HFX2_LC3_DIA_RA957_R02.raw	Q9UIQ6-2|LCAP_HUMAN;Q9UIQ6-3|LCAP_HUMAN;Q9UIQ6|LCAP_HUMAN		FALSE	Library
ADRKLVTKIIAHELAH	45.9	1814.05	16	-0.0172	-0.8	605.691	3	60.6622	607988	8.35959e+06	44701	125549	20200317_QE_HFX2_LC3_DIA_RA957_R02.raw	Q9UIQ6-2|LCAP_HUMAN;Q9UIQ6-3|LCAP_HUMAN;Q9UIQ6|LCAP_HUMAN		FALSE	Library
ADTAAQITQR	46.59	1073.55	10	-0.0737	2.1	1074.56	1	42.5152	899698	4742851	31257	158257	20200317_QE_HFX2_LC3_DIA_RA957_R01.raw	P03989|1B27_HUMAN;Q29960-2|1C16_HUMAN;P30504|1C04_HUMAN;P30481|1B44_HUMAN;P30475|1B39_HUMAN;Q07000|1C15_HUMAN;Q29836|1B67_HUMAN;P10321|1C07_HUMAN;Q29960|1C16_HUMAN;Q95365|1B38_HUMAN		FALSE	Database
ADTAAQITQR	46.52	1073.55	10	0.0375	0.4	537.781	2	42.5273	1066267	7074776	31289	164689	20200317_QE_HFX2_LC3_DIA_RA957_R01.raw	P03989|1B27_HUMAN;Q29960-2|1C16_HUMAN;P30504|1C04_HUMAN;P30481|1B44_HUMAN;P30475|1B39_HUMAN;Q07000|1C15_HUMAN;Q29836|1B67_HUMAN;P10321|1C07_HUMAN;Q29960|1C16_HUMAN;Q95365|1B38_HUMAN		FALSE	Database
ADTAAQITQR	45.27	1073.55	10	-0.0315	0.4	1074.55	1	42.4565	1.14461e+06	3.04773e+06	31211	163969	20200317_QE_HFX2_LC3_DIA_RA957_R02.raw	P03989|1B27_HUMAN;Q29960-2|1C16_HUMAN;P30504|1C04_HUMAN;P30481|1B44_HUMAN;P30475|1B39_HUMAN;Q07000|1C15_HUMAN;Q29836|1B67_HUMAN;P10321|1C07_HUMAN;Q29960|1C16_HUMAN;Q95365|1B38_HUMAN		FALSE	Database
ADTAAQITQR	45.92	1073.55	10	0.0006	0.9	537.781	2	42.551	1.40322e+06	6046816	31197	101178	20200317_QE_HFX2_LC3_DIA_RA957_R02.raw	P03989|1B27_HUMAN;Q29960-2|1C16_HUMAN;P30504|1C04_HUMAN;P30481|1B44_HUMAN;P30475|1B39_HUMAN;Q07000|1C15_HUMAN;Q29836|1B67_HUMAN;P10321|1C07_HUMAN;Q29960|1C16_HUMAN;Q95365|1B38_HUMAN		FALSE	Database
ADTAAQITQRK	46.6	1201.64	11	-0.0417	1.3	601.829	2	37.7068	485652	6.90901e+06	27727	125408	20200317_QE_HFX2_LC3_DIA_RA957_R01.raw	P03989|1B27_HUMAN;Q29960-2|1C16_HUMAN;P30504|1C04_HUMAN;P30481|1B44_HUMAN;P30475|1B39_HUMAN;Q07000|1C15_HUMAN;Q29836|1B67_HUMAN;P10321|1C07_HUMAN;Q29960|1C16_HUMAN;Q95365|1B38_HUMAN		FALSE	Database
ADTAAQITQRK	45.92	1201.64	11	-0.0167	2.5	601.83	2	37.5966	636827	5809064	27635	124706	20200317_QE_HFX2_LC3_DIA_RA957_R02.raw	P03989|1B27_HUMAN;Q29960-2|1C16_HUMAN;P30504|1C04_HUMAN;P30481|1B44_HUMAN;P30475|1B39_HUMAN;Q07000|1C15_HUMAN;Q29836|1B67_HUMAN;P10321|1C07_HUMAN;Q29960|1C16_HUMAN;Q95365|1B38_HUMAN		FALSE	Database
ADTKGVKR	46.59	873.503	8	0.1401	0.5	437.759	2	15.9631	1.59231e+06	17233572	11711	52915	20200317_QE_HFX2_LC3_DIA_RA957_R01.raw	P01130-5|LDLR_HUMAN;P01130-2|LDLR_HUMAN;P01130-3|LDLR_HUMAN;P01130|LDLR_HUMAN;P01130-6|LDLR_HUMAN;P01130-4|LDLR_HUMAN		FALSE	Library
ADTKGVKR	45.86	873.503	8	0.0005	0.3	437.759	2	15.556	1.76281e+06	18743158	11412	52714	20200317_QE_HFX2_LC3_DIA_RA957_R02.raw	P01130-5|LDLR_HUMAN;P01130-2|LDLR_HUMAN;P01130-3|LDLR_HUMAN;P01130|LDLR_HUMAN;P01130-6|LDLR_HUMAN;P01130-4|LDLR_HUMAN		FALSE	Library
ADVINPM(+15.99)AL	45.72	958.479	9	0.0288	-2.2	959.485	1	87.1321	2.04902e+06	9043139	64606	167406	20200317_QE_HFX2_LC3_DIA_RA957_R01.raw	O43290|SNUT1_HUMAN	Oxidation (M)	FALSE	Database
ADVINPM(+15.99)AL	44.19	958.479	9	0.0007	-1.7	959.485	1	87.1759	1691069	6.71324e+06	64514	165833	20200317_QE_HFX2_LC3_DIA_RA957_R02.raw	O43290|SNUT1_HUMAN	Oxidation (M)	FALSE	Database
ADVVVVHGR	43.95	950.53	9	0.014	0.5	476.272	2	42.5459	706105	8078747	31309	69107	20200317_QE_HFX2_LC3_DIA_RA957_R01.raw	P09110-2|THIK_HUMAN;P09110|THIK_HUMAN		FALSE	Database
ADVVVVHGR	45.92	950.53	9	0.0266	0.5	476.272	2	42.52	932358	8693216	31263	68746	20200317_QE_HFX2_LC3_DIA_RA957_R02.raw	P09110-2|THIK_HUMAN;P09110|THIK_HUMAN		FALSE	Database
ADWRLYLFQAPTAKEMSSWI	44.48	2412.19	20	-0.1651	-0.8	1207.1	2	117.163	656498	4.54704e+06	86963	168110	20200317_QE_HFX2_LC3_DIA_RA957_R01.raw	Q8NDX1-2|PSD4_HUMAN;Q8NDX1|PSD4_HUMAN		FALSE	Database
ADWRLYLFQAPTAKEMSSWI	45.67	2412.19	20	-0.0092	-2.4	1207.1	2	116.859	585422	5372916	86480	160370	20200317_QE_HFX2_LC3_DIA_RA957_R02.raw	Q8NDX1-2|PSD4_HUMAN;Q8NDX1|PSD4_HUMAN		FALSE	Database
AEAAAAGAERL	45.71	1028.53	11	-0.0197	-1.2	515.269	2	37.4704	3349251	28825546	27539	167414	20200317_QE_HFX2_LC3_DIA_RA957_R01.raw			FALSE	Database
AEAAAAGAERL	45.58	1028.53	11	0.0005	-0.9	515.269	2	37.3577	2.91436e+06	25357676	27447	163494	20200317_QE_HFX2_LC3_DIA_RA957_R02.raw			FALSE	Database
AEAAASAYY	46.26	915.397	9	-0.0388	0	916.405	1	52.59			38776	-82838	20200317_QE_HFX2_LC3_DIA_RA957_R01.raw	Q969T9|WBP2_HUMAN		FALSE	Database
AEAAASAYY	44.77	915.397	9	-0.0305	0	916.405	1	52.639			38753	-82838	20200317_QE_HFX2_LC3_DIA_RA957_R02.raw	Q969T9|WBP2_HUMAN		FALSE	Database
AEAAGEVRAM(+15.99)	46.23	1019.47	10	-0.0821	0	510.743	2	20.0752			14728	-41084	20200317_QE_HFX2_LC3_DIA_RA957_R01.raw		Oxidation (M)	FALSE	Database
AEAAGEVRAM(+15.99)	43.04	1019.47	10	-0.0004	-0.5	510.742	2	19.3869	73996.6	1311853	14222	167236	20200317_QE_HFX2_LC3_DIA_RA957_R02.raw		Oxidation (M)	FALSE	Database
AEAALQNK	46.45	843.445	8	-0.1076	0.2	422.73	2	25.1386	598470	6582498	18450	47278	20200317_QE_HFX2_LC3_DIA_RA957_R01.raw	Q5VZ03-3|NXNL2_HUMAN;Q5VZ03|NXNL2_HUMAN		FALSE	Library
AEAALQNK	45.95	843.445	8	-0.0251	0.2	422.73	2	24.7018	786157	8502991	18105	47102	20200317_QE_HFX2_LC3_DIA_RA957_R02.raw	Q5VZ03-3|NXNL2_HUMAN;Q5VZ03|NXNL2_HUMAN		FALSE	Library
AEAEKLGGQSY	46.17	1151.55	11	0.0342	0	576.78	2	41.4418			30486	-63693	20200317_QE_HFX2_LC3_DIA_RA957_R01.raw	Q7Z5G4|GOGA7_HUMAN;Q7Z5G4-3|GOGA7_HUMAN		FALSE	Database
AEAGMPSPEW	40.74	1073.45	10	0.0337	0	1074.46	1	104.609			77648	-91120	20200317_QE_HFX2_LC3_DIA_RA957_R01.raw	Q8WWH5|TRUB1_HUMAN		FALSE	Database
AEAGMPSPEW	43.67	1073.45	10	0.0304	0	1074.46	1	104.423			77372	-91120	20200317_QE_HFX2_LC3_DIA_RA957_R02.raw	Q8WWH5|TRUB1_HUMAN		FALSE	Database
AEAGSRMDKL	46.43	1076.53	10	-0.0088	-0.1	359.85	3	47.5704			35031	-2377	20200317_QE_HFX2_LC3_DIA_RA957_R01.raw	P26232-5|CTNA2_HUMAN;P26232-2|CTNA2_HUMAN;P35221-3|CTNA1_HUMAN;P26232|CTNA2_HUMAN;P35221|CTNA1_HUMAN;P26232-6|CTNA2_HUMAN;P26232-4|CTNA2_HUMAN;P35221-2|CTNA1_HUMAN;P26232-3|CTNA2_HUMAN		FALSE	Database
AEAGSRMDKL	45.75	1076.53	10	-0.0315	-0.1	359.85	3	47.6598			35054	-2377	20200317_QE_HFX2_LC3_DIA_RA957_R02.raw	P26232-5|CTNA2_HUMAN;P26232-2|CTNA2_HUMAN;P35221-3|CTNA1_HUMAN;P26232|CTNA2_HUMAN;P35221|CTNA1_HUMAN;P26232-6|CTNA2_HUMAN;P26232-4|CTNA2_HUMAN;P35221-2|CTNA1_HUMAN;P26232-3|CTNA2_HUMAN		FALSE	Database
AEAGTEWDPGASPR	46.61	1442.64	14	-0.0302	0.2	722.329	2	53.3988	5.14536e+06	45245924	39393	141342	20200317_QE_HFX2_LC3_DIA_RA957_R01.raw			FALSE	Denovo
AEAGTEWDPGASPR	45.96	1442.64	14	-0.0002	0.6	722.329	2	53.422	6180797	56859628	39324	140454	20200317_QE_HFX2_LC3_DIA_RA957_R02.raw			FALSE	Denovo
AEANSAFVRE	46.5	1092.52	10	0.0107	1	547.268	2	46.3551	476540	4.2165e+06	34119	106547	20200317_QE_HFX2_LC3_DIA_RA957_R01.raw			FALSE	Denovo
AEANSAFVRE	45.96	1092.52	10	-0.0003	2.2	547.269	2	46.4087	587753	3.83121e+06	34096	105956	20200317_QE_HFX2_LC3_DIA_RA957_R02.raw			FALSE	Denovo
AEAPAGPAL	46.58	795.413	9	0.0003	-1.1	796.419	1	62.0827	543168	6701918	45858	144885	20200317_QE_HFX2_LC3_DIA_RA957_R01.raw	Q53F19|NCBP3_HUMAN		FALSE	Database
AEAPAGPAL	45.91	795.413	9	-0.0067	1.4	796.421	1	62.1218	453376	4.54128e+06	45789	143832	20200317_QE_HFX2_LC3_DIA_RA957_R02.raw	Q53F19|NCBP3_HUMAN		FALSE	Database
AEAPPPQKRY	46.51	1155.6	10	0.1463	1.7	386.209	3	35.3143	2.71409e+06	21979606	25947	164851	20200317_QE_HFX2_LC3_DIA_RA957_R01.raw	Q9UBP6-2|TRMB_HUMAN;Q9UBP6|TRMB_HUMAN		FALSE	Database
AEAPPPQKRY	44.65	1155.6	10	0.1175	2.1	386.209	3	35.1975	2766656	24076974	25855	164739	20200317_QE_HFX2_LC3_DIA_RA957_R02.raw	Q9UBP6-2|TRMB_HUMAN;Q9UBP6|TRMB_HUMAN		FALSE	Database
AEAQAEAGREA	43.63	1101.51	11	0.4651	0.1	551.76	2	21.0983	47666.9	852673	15466	108640	20200317_QE_HFX2_LC3_DIA_RA957_R01.raw	Q66K89|E4F1_HUMAN		FALSE	Database
AEAQLRFIQAW	45.19	1331.7	11	0.2091	0.1	666.857	2	106.054			78721	-74813	20200317_QE_HFX2_LC3_DIA_RA957_R01.raw	Q86UX7|URP2_HUMAN;Q86UX7-2|URP2_HUMAN		FALSE	Database
AEAQLRFIQAW	39.86	1331.7	11	-0.0927	0.1	666.857	2	106.147			78652	-74813	20200317_QE_HFX2_LC3_DIA_RA957_R02.raw	Q86UX7|URP2_HUMAN;Q86UX7-2|URP2_HUMAN		FALSE	Database
AEASHVSR	46.42	855.42	8	-0.3165	0.2	428.717	2	14.1774	166886	1890063	10400	49398	20200317_QE_HFX2_LC3_DIA_RA957_R01.raw	Q86XL3-2|ANKL2_HUMAN;Q86XL3|ANKL2_HUMAN		FALSE	Library
AEASHVSR	44.55	855.42	8	-0.0001	-0.5	428.717	2	12.7732	147287	1.41734e+06	9365	164926	20200317_QE_HFX2_LC3_DIA_RA957_R02.raw	Q86XL3-2|ANKL2_HUMAN;Q86XL3|ANKL2_HUMAN		FALSE	Library
AEAVASATPAG	46.44	943.461	11	-0.0252	0	944.468	1	45.0824			33187	-84274	20200317_QE_HFX2_LC3_DIA_RA957_R01.raw			FALSE	Database
AEAVASATPAG	43.09	943.461	11	0.1381	0	944.468	1	44.9436			33049	-84274	20200317_QE_HFX2_LC3_DIA_RA957_R02.raw			FALSE	Database
AEDPLGAIHL	37.61	1034.54	10	-0.1163	-1.5	518.276	2	102.897	134891	1316284	76368	169543	20200317_QE_HFX2_LC3_DIA_RA957_R01.raw	P08567|PLEK_HUMAN		FALSE	Database
AEDPLGAIHL	44.12	1034.54	10	0.0003	-0.8	518.277	2	102.618	105657	1.07709e+06	76023	166010	20200317_QE_HFX2_LC3_DIA_RA957_R02.raw	P08567|PLEK_HUMAN		FALSE	Database
AEDQKIHR	46.59	995.515	8	0.0681	0	498.765	2	16.5269	760682	12712962	12128	80542	20200317_QE_HFX2_LC3_DIA_RA957_R01.raw	Q9H467|CUED2_HUMAN		FALSE	Library
AEDQKIHR	45.96	995.515	8	-0.0009	0	498.765	2	16.1508	1.07598e+06	13192188	11852	80065	20200317_QE_HFX2_LC3_DIA_RA957_R02.raw	Q9H467|CUED2_HUMAN		FALSE	Library
AEEKLPMTL	43.63	1030.54	9	0.1141	-2.2	1031.54	1	93.6692	13764183	62003796	69482	168661	20200317_QE_HFX2_LC3_DIA_RA957_R01.raw	Q99633|PRP18_HUMAN		FALSE	Database
AEEKLPMTL	43.51	1030.54	9	0.1068	-1.7	1031.54	1	93.5963	13104339	65019516	69298	166982	20200317_QE_HFX2_LC3_DIA_RA957_R02.raw	Q99633|PRP18_HUMAN		FALSE	Database
AEGAAAAATAAGGPD	38.27	1199.54	15	-0.0182	0.1	600.778	2	44.6079			32833	-68184	20200317_QE_HFX2_LC3_DIA_RA957_R01.raw	P46095|GPR6_HUMAN;P46095-2|GPR6_HUMAN		FALSE	Database
AEGAAAAATAAGGPD	43.27	1199.54	15	-0.0772	0.1	600.778	2	44.6855			32856	-68184	20200317_QE_HFX2_LC3_DIA_RA957_R02.raw	P46095|GPR6_HUMAN;P46095-2|GPR6_HUMAN		FALSE	Database
AEGEAASAASSTSSPK	46.55	1449.66	16	-0.0535	-0.1	725.837	2	24.8777			18256	-77217	20200317_QE_HFX2_LC3_DIA_RA957_R01.raw	P29966|MARCS_HUMAN		FALSE	Database
AEGEAASAASSTSSPK	44.41	1449.66	16	-0.0007	-0.1	725.837	2	24.4723			17957	-77217	20200317_QE_HFX2_LC3_DIA_RA957_R02.raw	P29966|MARCS_HUMAN		FALSE	Database
AEGHPKSL	46.61	837.434	8	0.0023	-0.1	419.724	2	19.0302	2.44298e+06	20954568	13965	46182	20200317_QE_HFX2_LC3_DIA_RA957_R01.raw	P42696|RBM34_HUMAN		FALSE	Library
AEGHPKSL	45.91	837.434	8	-0.0007	-0.3	419.724	2	18.4655	2013825	16759274	13528	46026	20200317_QE_HFX2_LC3_DIA_RA957_R02.raw	P42696|RBM34_HUMAN		FALSE	Library
AEGLATRR	46.6	872.483	8	0.0035	0.7	437.249	2	43.3822	4912581	50431744	31905	52738	20200317_QE_HFX2_LC3_DIA_RA957_R01.raw	Q7KZF4|SND1_HUMAN		FALSE	Library
AEGLATRR	45.93	872.483	8	0.0005	0.7	437.249	2	43.3911	5.14504e+06	46019312	31905	52528	20200317_QE_HFX2_LC3_DIA_RA957_R02.raw	Q7KZF4|SND1_HUMAN		FALSE	Library
AEGLTLAQV	46.45	900.492	9	-0.0107	1	901.5	1	84.6382	795908	5.6703e+06	62742	165617	20200317_QE_HFX2_LC3_DIA_RA957_R01.raw			FALSE	Database
AEGLTLAQV	46.37	900.492	9	-0.0125	-0.5	451.253	2	84.62	1.47579e+06	6.70794e+06	62726	166072	20200317_QE_HFX2_LC3_DIA_RA957_R01.raw			FALSE	Database
AEGLTLAQV	45.74	900.492	9	0.0026	1	901.5	1	84.6474	766122	7.48802e+06	62627	162994	20200317_QE_HFX2_LC3_DIA_RA957_R02.raw			FALSE	Database
AEGLTLAQV	45.19	900.492	9	-0.0304	-0.5	451.253	2	84.6604	1.80174e+06	12381199	62634	164077	20200317_QE_HFX2_LC3_DIA_RA957_R02.raw			FALSE	Database
AEGPGGGGSAR	37.75	914.421	11	-1.75	-0.2	458.217	2	11.3642	2167431	14161405	8331	169493	20200317_QE_HFX2_LC3_DIA_RA957_R01.raw	Q92831|KAT2B_HUMAN		FALSE	Database
AEGPGGGGSAR	45.83	914.421	11	0.6006	0.1	458.218	2	8.7852	2.47647e+06	1.6747e+06	6882	60753	20200317_QE_HFX2_LC3_DIA_RA957_R02.raw	Q92831|KAT2B_HUMAN		FALSE	Database
AEHNFVAKA	46.04	985.498	9	0.1434	0	493.756	2	34.3166			25215	-34558	20200317_QE_HFX2_LC3_DIA_RA957_R01.raw	Q6ZS10|CL17A_HUMAN		FALSE	Database
AEHNFVAKA	20.08	985.498	9	0.1171	0.3	493.757	2	34.1994	229783	1.64742e+06	25123	168166	20200317_QE_HFX2_LC3_DIA_RA957_R02.raw	Q6ZS10|CL17A_HUMAN		FALSE	Database
AEHNFVAKAHGSPR	46.61	1519.76	14	0.1098	0.2	507.596	3	22.289	217273	2.83477e+06	16384	85480	20200317_QE_HFX2_LC3_DIA_RA957_R01.raw	Q6ZS10|CL17A_HUMAN		FALSE	Library
AEHNFVAKAHGSPR	46.57	1519.76	14	0.1056	-0.6	380.948	4	22.3204	959533	13558199	16378	29543	20200317_QE_HFX2_LC3_DIA_RA957_R01.raw	Q6ZS10|CL17A_HUMAN		FALSE	Library
AEHNFVAKAHGSPR	45.96	1519.76	14	-0.0007	-0.5	380.948	4	22.0708	866150	10899192	16194	29267	20200317_QE_HFX2_LC3_DIA_RA957_R02.raw	Q6ZS10|CL17A_HUMAN		FALSE	Library
AEHNFVAKAHGSPR	45.96	1519.76	14	0.0006	-1.1	507.595	3	22.0395	244976	3.10169e+06	16177	85025	20200317_QE_HFX2_LC3_DIA_RA957_R02.raw	Q6ZS10|CL17A_HUMAN		FALSE	Library
AEHSLPALI	42.66	949.523	9	0.049	0.9	475.769	2	84.745	5021027	20094698	62819	168899	20200317_QE_HFX2_LC3_DIA_RA957_R01.raw	Q8N8D1|PDCD7_HUMAN		FALSE	Database
AEHSLPALI	44.17	949.523	9	0.0002	0.8	475.769	2	84.8165	4.81658e+06	19523210	62750	165897	20200317_QE_HFX2_LC3_DIA_RA957_R02.raw	Q8N8D1|PDCD7_HUMAN		FALSE	Database
AEIKKQYR	46.54	1034.59	8	0.0404	0.5	518.301	2	26.6114	551455	8730887	19535	91786	20200317_QE_HFX2_LC3_DIA_RA957_R01.raw	Q9UGP8|SEC63_HUMAN		FALSE	Library
AEIKKQYR	45.91	1034.59	8	0.0006	0.6	518.301	2	26.331	1.52874e+06	11165504	19328	91189	20200317_QE_HFX2_LC3_DIA_RA957_R02.raw	Q9UGP8|SEC63_HUMAN		FALSE	Library
AEILDSDVL	44.57	973.497	9	-0.0047	0.7	974.505	1	96.0712	1.42405e+06	6.10147e+06	71276	168078	20200317_QE_HFX2_LC3_DIA_RA957_R01.raw	Q92973|TNPO1_HUMAN;Q92973-3|TNPO1_HUMAN;Q92973-2|TNPO1_HUMAN		FALSE	Database
AEILDSDVL	43.47	973.497	9	0.0036	0.2	974.504	1	95.9697	1.2132e+06	7001082	71069	167012	20200317_QE_HFX2_LC3_DIA_RA957_R02.raw	Q92973|TNPO1_HUMAN;Q92973-3|TNPO1_HUMAN;Q92973-2|TNPO1_HUMAN		FALSE	Database
AEILGSGAGI	45.3	886.476	10	0.0253	1.1	887.484	1	82.1137	2.19754e+06	8627149	60856	167713	20200317_QE_HFX2_LC3_DIA_RA957_R01.raw	Q9BX95|SGPP1_HUMAN		FALSE	Database
AEILGSGAGI	44.21	886.476	10	0.0306	0.6	887.484	1	82.1193	2.09473e+06	10645279	60741	165776	20200317_QE_HFX2_LC3_DIA_RA957_R02.raw	Q9BX95|SGPP1_HUMAN		FALSE	Database
AEINEIIRV	45.42	1055.6	9	-0.0235	0.4	528.806	2	81.1133	765501	7.33523e+06	60108	167641	20200317_QE_HFX2_LC3_DIA_RA957_R01.raw	P18206-3|VINC_HUMAN;P18206-2|VINC_HUMAN;P18206|VINC_HUMAN		FALSE	Database
AEINEIIRV	42.61	1055.6	9	-0.0042	1.5	528.807	2	81.1176	617607	6.14749e+06	59993	167396	20200317_QE_HFX2_LC3_DIA_RA957_R02.raw	P18206-3|VINC_HUMAN;P18206-2|VINC_HUMAN;P18206|VINC_HUMAN		FALSE	Database
AEIQAELERL	28.27	1170.62	10	0.0517	-1.2	391.215	3	77.9135	59169.1	723523	57710	169936	20200317_QE_HFX2_LC3_DIA_RA957_R01.raw	Q86UE8|TLK2_HUMAN;Q9UKI8-4|TLK1_HUMAN;Q86UE8-3|TLK2_HUMAN;Q9UKI8-5|TLK1_HUMAN;Q9UKI8-2|TLK1_HUMAN;Q9UKI8-3|TLK1_HUMAN;Q9UKI8|TLK1_HUMAN;Q86UE8-2|TLK2_HUMAN		FALSE	Database
AEIQAELERL	44	1170.62	10	0.0301	0	391.216	3	77.9781			57641	-10292	20200317_QE_HFX2_LC3_DIA_RA957_R02.raw	Q86UE8|TLK2_HUMAN;Q9UKI8-4|TLK1_HUMAN;Q86UE8-3|TLK2_HUMAN;Q9UKI8-5|TLK1_HUMAN;Q9UKI8-2|TLK1_HUMAN;Q9UKI8-3|TLK1_HUMAN;Q9UKI8|TLK1_HUMAN;Q86UE8-2|TLK2_HUMAN		FALSE	Database
AEITPKGR	46.6	870.492	8	0.0236	-0.4	436.253	2	45.0566	6876038	47208488	33170	52351	20200317_QE_HFX2_LC3_DIA_RA957_R01.raw	Q9NPA8-2|ENY2_HUMAN;Q9NPA8|ENY2_HUMAN		FALSE	Library
AEITPKGR	45.92	870.492	8	0.0002	0.3	436.254	2	45.1048	6.50855e+06	40755436	33147	52130	20200317_QE_HFX2_LC3_DIA_RA957_R02.raw	Q9NPA8-2|ENY2_HUMAN;Q9NPA8|ENY2_HUMAN		FALSE	Library
AEIVTPFNI	41.21	1002.54	9	0.2124	1.1	502.277	2	111.379	48924.8	383880	82669	169024	20200317_QE_HFX2_LC3_DIA_RA957_R01.raw	P24928|RPB1_HUMAN;P24928-2|RPB1_HUMAN		FALSE	Database
AEIVTPFNI	43.33	1002.54	9	0.2032	-0.1	502.277	2	111.163			82370	-37798	20200317_QE_HFX2_LC3_DIA_RA957_R02.raw	P24928|RPB1_HUMAN;P24928-2|RPB1_HUMAN		FALSE	Database
AEKENTTAEL	32.91	1104.53	10	-0.035	-0.1	553.272	2	39.1398			28783	-56900	20200317_QE_HFX2_LC3_DIA_RA957_R01.raw	O75330-4|HMMR_HUMAN;O75330-3|HMMR_HUMAN;O75330|HMMR_HUMAN;O75330-2|HMMR_HUMAN		FALSE	Database
AEKENTTAEL	44	1104.53	10	-0.0004	-0.1	553.272	2	39.0354			28691	-56900	20200317_QE_HFX2_LC3_DIA_RA957_R02.raw	O75330-4|HMMR_HUMAN;O75330-3|HMMR_HUMAN;O75330|HMMR_HUMAN;O75330-2|HMMR_HUMAN		FALSE	Database
AEKEQVIRY	38.04	1134.6	9	0.0376	1.6	568.31	2	39.9498	6360498	82213928	29382	169389	20200317_QE_HFX2_LC3_DIA_RA957_R01.raw	Q9BRK4|LZTS2_HUMAN		FALSE	Database
AEKEQVIRY	42.75	1134.6	9	0.0169	2.5	568.31	2	39.9131	5.98553e+06	63697488	29336	167388	20200317_QE_HFX2_LC3_DIA_RA957_R02.raw	Q9BRK4|LZTS2_HUMAN		FALSE	Database
AEKFPVISV	43.45	988.559	9	-0.0672	-0.1	495.287	2	74.8484			55414	-35275	20200317_QE_HFX2_LC3_DIA_RA957_R01.raw	Q96RF0-2|SNX18_HUMAN;Q96RF0|SNX18_HUMAN;Q96RF0-3|SNX18_HUMAN		FALSE	Database
AEKFPVISV	44.75	988.559	9	-0.0919	-1.2	495.286	2	74.9103	677551	6.09043e+06	55345	164622	20200317_QE_HFX2_LC3_DIA_RA957_R02.raw	Q96RF0-2|SNX18_HUMAN;Q96RF0|SNX18_HUMAN;Q96RF0-3|SNX18_HUMAN		FALSE	Database
AEKGVRTLTAAAVSGAQPI	46.54	1839.02	19	0.0328	1.8	460.764	4	74.0151	336694	3.09944e+06	54791	164291	20200317_QE_HFX2_LC3_DIA_RA957_R01.raw	O60664-4|PLIN3_HUMAN;O60664|PLIN3_HUMAN;O60664-3|PLIN3_HUMAN		FALSE	Database
AEKGVRTLTAAAVSGAQPI	45.5	1839.02	19	0	2.4	460.764	4	74.0768	499087	2.65137e+06	54722	163629	20200317_QE_HFX2_LC3_DIA_RA957_R02.raw	O60664-4|PLIN3_HUMAN;O60664|PLIN3_HUMAN;O60664-3|PLIN3_HUMAN		FALSE	Database
AEKLDWAR	46.61	987.514	8	-0.0645	-0.2	494.764	2	56.7633	1.24644e+06	10134284	41867	78428	20200317_QE_HFX2_LC3_DIA_RA957_R01.raw	P39023|RL3_HUMAN		FALSE	Database
AEKLDWAR	44.07	987.514	8	-0.0823	0	494.764	2	56.8457	990416	5258478	41867	166114	20200317_QE_HFX2_LC3_DIA_RA957_R02.raw	P39023|RL3_HUMAN		FALSE	Database
AEKNFLTTV	44.23	1021.54	9	0.0463	0	1022.55	1	69.9489			51749	-88892	20200317_QE_HFX2_LC3_DIA_RA957_R01.raw	Q99549-2|MPP8_HUMAN;Q99549|MPP8_HUMAN		FALSE	Database
AEKNFLTTV	43.53	1021.54	9	-0.0307	0	1022.55	1	70.0689			51726	-88892	20200317_QE_HFX2_LC3_DIA_RA957_R02.raw	Q99549-2|MPP8_HUMAN;Q99549|MPP8_HUMAN		FALSE	Database
AEKQEATR	46.5	931.472	8	-0.1978	-0.3	466.743	2	14.6475	178971	2282795	10724	64819	20200317_QE_HFX2_LC3_DIA_RA957_R01.raw	Q14980-4|NUMA1_HUMAN;Q14980-3|NUMA1_HUMAN;Q14980|NUMA1_HUMAN;Q14980-2|NUMA1_HUMAN		FALSE	Library
AEKQEATR	45.62	931.472	8	-0.0001	0.2	466.744	2	13.33	303487	2560312	9781	64455	20200317_QE_HFX2_LC3_DIA_RA957_R02.raw	Q14980-4|NUMA1_HUMAN;Q14980-3|NUMA1_HUMAN;Q14980|NUMA1_HUMAN;Q14980-2|NUMA1_HUMAN		FALSE	Library
AEKSGQIER	46.55	1016.52	9	0.0167	0.1	509.27	2	17.8827	1.2556e+06	13835986	13118	164068	20200317_QE_HFX2_LC3_DIA_RA957_R01.raw	Q96KP1|EXOC2_HUMAN		FALSE	Library
AEKSGQIER	45.8	1016.52	9	0.0007	0.8	509.27	2	17.4443	1.45823e+06	13472341	12796	162612	20200317_QE_HFX2_LC3_DIA_RA957_R02.raw	Q96KP1|EXOC2_HUMAN		FALSE	Library
AEKSTVHMR	46.6	1057.53	9	-0.014	0.3	529.774	2	29.5233	422278	6.86556e+06	21652	97794	20200317_QE_HFX2_LC3_DIA_RA957_R01.raw	P86790|CCZ1B_HUMAN;P86791|CCZ1_HUMAN		FALSE	Database
AEKSTVHMR	45.94	1057.53	9	-0.0198	0.4	529.774	2	29.3067	439076	4800500	21514	97125	20200317_QE_HFX2_LC3_DIA_RA957_R02.raw	P86790|CCZ1B_HUMAN;P86791|CCZ1_HUMAN		FALSE	Database
AELEFAIQPNTTGKQ	46.51	1645.83	15	0.011	1.1	823.924	2	81.5241	356775	2.76562e+06	60417	164865	20200317_QE_HFX2_LC3_DIA_RA957_R01.raw	P15311|EZRI_HUMAN;P26038|MOES_HUMAN;P35241-3|RADI_HUMAN;P35241|RADI_HUMAN;P35241-5|RADI_HUMAN		FALSE	Database
AELEFAIQPNTTGKQ	45.45	1645.83	15	-0.0001	-0.8	823.922	2	81.5517	88841.2	2.00355e+06	60302	144626	20200317_QE_HFX2_LC3_DIA_RA957_R02.raw	P15311|EZRI_HUMAN;P26038|MOES_HUMAN;P35241-3|RADI_HUMAN;P35241|RADI_HUMAN;P35241-5|RADI_HUMAN		FALSE	Database
AELEFAIQPNTTGKQL	46.56	1758.92	16	-0.0215	0.7	880.466	2	94.0432	144572	2.67419e+06	69756	147517	20200317_QE_HFX2_LC3_DIA_RA957_R01.raw	P15311|EZRI_HUMAN;P26038|MOES_HUMAN;P35241-3|RADI_HUMAN;P35241|RADI_HUMAN;P35241-5|RADI_HUMAN		FALSE	Database
AELEFAIQPNTTGKQL	45.93	1758.92	16	-0.0006	1	880.466	2	93.9404	95062.1	1.73086e+06	69549	146334	20200317_QE_HFX2_LC3_DIA_RA957_R02.raw	P15311|EZRI_HUMAN;P26038|MOES_HUMAN;P35241-3|RADI_HUMAN;P35241|RADI_HUMAN;P35241-5|RADI_HUMAN		FALSE	Database
AELERNVAL	44.82	1013.55	9	-0.0097	0.6	507.783	2	57.2969	3.85737e+06	24537944	42282	167964	20200317_QE_HFX2_LC3_DIA_RA957_R01.raw	O95613|PCNT_HUMAN;O95613-2|PCNT_HUMAN		FALSE	Database
AELERNVAL	44.6	1013.55	9	-0.0102	0.3	507.783	2	57.3704	3.41881e+06	26169022	42259	164834	20200317_QE_HFX2_LC3_DIA_RA957_R02.raw	O95613|PCNT_HUMAN;O95613-2|PCNT_HUMAN		FALSE	Database
AELKTDVFQSL	46.26	1249.66	11	0.1125	1.5	625.836	2	96.3988	271438	2.03769e+06	71520	130125	20200317_QE_HFX2_LC3_DIA_RA957_R01.raw	Q96F07-2|CYFP2_HUMAN;Q96F07|CYFP2_HUMAN		FALSE	Database
AELKTDVFQSL	44.34	1249.66	11	0.1467	1	625.836	2	96.2666	309562	1.45449e+06	71290	165360	20200317_QE_HFX2_LC3_DIA_RA957_R02.raw	Q96F07-2|CYFP2_HUMAN;Q96F07|CYFP2_HUMAN		FALSE	Database
AELKTSLAQHF	45.72	1243.66	11	0.0342	-2.2	415.558	3	46.8572	1.85011e+06	21441316	34503	167405	20200317_QE_HFX2_LC3_DIA_RA957_R01.raw	Q8IZ69-2|TRM2A_HUMAN;Q8IZ69|TRM2A_HUMAN		FALSE	Database
AELKTSLAQHF	44.03	1243.66	11	-0.0001	-1.6	415.559	3	46.9435	1.24064e+06	10988699	34526	166198	20200317_QE_HFX2_LC3_DIA_RA957_R02.raw	Q8IZ69-2|TRM2A_HUMAN;Q8IZ69|TRM2A_HUMAN		FALSE	Database
AELPDSRTK	46.23	1015.53	9	0.0429	0.4	508.772	2	40.756	2.74764e+06	20604764	29977	166645	20200317_QE_HFX2_LC3_DIA_RA957_R01.raw	Q15643|TRIPB_HUMAN		FALSE	Database
AELPDSRTK	38.58	1015.53	9	0.0975	0.1	508.772	2	40.6591	2.68014e+06	17248326	29885	167590	20200317_QE_HFX2_LC3_DIA_RA957_R02.raw	Q15643|TRIPB_HUMAN		FALSE	Database
AELVPAVGAH	43.85	962.519	10	-0.0012	-0.3	482.267	2	62.1846	2613580	8.21013e+06	45938	168370	20200317_QE_HFX2_LC3_DIA_RA957_R01.raw	Q9P0X4-2|CAC1I_HUMAN;Q9P0X4-3|CAC1I_HUMAN;Q9P0X4-4|CAC1I_HUMAN;Q9P0X4|CAC1I_HUMAN		FALSE	Database
AELVPAVGAH	42.44	962.519	10	-0.0403	-0.3	482.266	2	62.2554	2.4658e+06	5.17069e+06	45892	167408	20200317_QE_HFX2_LC3_DIA_RA957_R02.raw	Q9P0X4-2|CAC1I_HUMAN;Q9P0X4-3|CAC1I_HUMAN;Q9P0X4-4|CAC1I_HUMAN;Q9P0X4|CAC1I_HUMAN		FALSE	Database
AEM(+15.99)GLATQAF	37.61	1053.48	10	0.0258	-2	527.746	2	83.1358	2.54689e+06	23408812	61304	96670	20200317_QE_HFX2_LC3_DIA_RA957_R01.raw	O15027-3|SC16A_HUMAN;O15027|SC16A_HUMAN;O15027-2|SC16A_HUMAN;O15027-4|SC16A_HUMAN;O15027-5|SC16A_HUMAN	Oxidation (M)	FALSE	Database
AEMIVKAVAR	46.35	1086.62	10	-0.0195	-1.9	363.214	3	50.4441	370246	4.21662e+06	37170	166182	20200317_QE_HFX2_LC3_DIA_RA957_R01.raw			FALSE	Database
AEMIVKAVAR	45.61	1086.62	10	-0.0761	-0.1	363.215	3	50.5778			37216	-3329	20200317_QE_HFX2_LC3_DIA_RA957_R02.raw			FALSE	Database
AENLLVKEA	46.08	985.544	9	-0.0681	-0.3	493.779	2	48.6571	126700352	531791968	35841	166995	20200317_QE_HFX2_LC3_DIA_RA957_R01.raw	Q96BY6-3|DOC10_HUMAN;Q96BY6-2|DOC10_HUMAN;Q96BY6|DOC10_HUMAN		FALSE	Database
AENLLVKEA	45.63	985.544	9	-0.0106	-0.5	493.779	2	48.689	116907120	407197184	35818	163360	20200317_QE_HFX2_LC3_DIA_RA957_R02.raw	Q96BY6-3|DOC10_HUMAN;Q96BY6-2|DOC10_HUMAN;Q96BY6|DOC10_HUMAN		FALSE	Database
AEPGGPHSSR	41.77	993.463	10	0.113	-0.7	497.738	2	15.9419	444491	4825074	11691	168976	20200317_QE_HFX2_LC3_DIA_RA957_R01.raw	Q86XL3-3|ANKL2_HUMAN;Q86XL3|ANKL2_HUMAN		FALSE	Library
AEPGGPHSSR	45.64	993.463	10	-0.0001	1.4	497.739	2	15.4933	198474	3.03932e+06	11369	79476	20200317_QE_HFX2_LC3_DIA_RA957_R02.raw	Q86XL3-3|ANKL2_HUMAN;Q86XL3|ANKL2_HUMAN		FALSE	Library
AEPGSVISW	44.79	944.46	9	0.0617	1.5	945.469	1	96.6604	628569	3.18831e+06	71758	150254	20200317_QE_HFX2_LC3_DIA_RA957_R01.raw	Q8NHJ6|LIRB4_HUMAN;Q6PI73|LIRA6_HUMAN;O75022-3|LIRB3_HUMAN;O75022-2|LIRB3_HUMAN;Q8NHJ6-2|LIRB4_HUMAN;Q8NHJ6-3|LIRB4_HUMAN;O75022|LIRB3_HUMAN;Q6PI73-2|LIRA6_HUMAN		FALSE	Database
AEPGSVISW	45.89	944.46	9	0.0006	0.1	945.468	1	96.621	513357	2.2054e+06	71505	148876	20200317_QE_HFX2_LC3_DIA_RA957_R02.raw	Q8NHJ6|LIRB4_HUMAN;Q6PI73|LIRA6_HUMAN;O75022-3|LIRB3_HUMAN;O75022-2|LIRB3_HUMAN;Q8NHJ6-2|LIRB4_HUMAN;Q8NHJ6-3|LIRB4_HUMAN;O75022|LIRB3_HUMAN;Q6PI73-2|LIRA6_HUMAN		FALSE	Database
AEPPPSPPPP	46.14	984.492	10	-0.0295	-0.1	493.253	2	59.6002			44006	-34366	20200317_QE_HFX2_LC3_DIA_RA957_R01.raw	Q9Y661|HS3S4_HUMAN		FALSE	Database
AEPPPSPPPP	44.96	984.492	10	-0.0309	-0.1	493.253	2	59.6542			43960	-34366	20200317_QE_HFX2_LC3_DIA_RA957_R02.raw	Q9Y661|HS3S4_HUMAN		FALSE	Database
AEQPQPKR	46.61	952.509	8	0.0225	-0.4	477.262	2	21.0669	3.48855e+06	31548668	15462	69513	20200317_QE_HFX2_LC3_DIA_RA957_R01.raw	Q9NRR3|C42S2_HUMAN		FALSE	Library
AEQPQPKR	45.82	952.509	8	-0.0007	-0.3	477.262	2	20.564	3.01173e+06	25388152	15094	69113	20200317_QE_HFX2_LC3_DIA_RA957_R02.raw	Q9NRR3|C42S2_HUMAN		FALSE	Library
AEQTPLTAL	46.46	942.502	9	-0.0547	1.2	943.511	1	76.1878	1.00087e+06	8726210	56440	150161	20200317_QE_HFX2_LC3_DIA_RA957_R01.raw	P47895|AL1A3_HUMAN;P00352|AL1A1_HUMAN;P05091|ALDH2_HUMAN;P05091-2|ALDH2_HUMAN		FALSE	Database
AEQTPLTAL	45.64	942.502	9	-0.0573	1	943.51	1	76.2456	1.01624e+06	5989311	56348	163344	20200317_QE_HFX2_LC3_DIA_RA957_R02.raw	P47895|AL1A3_HUMAN;P00352|AL1A1_HUMAN;P05091|ALDH2_HUMAN;P05091-2|ALDH2_HUMAN		FALSE	Database
AERDQPLR	46.53	983.515	8	-0.0258	-0.1	492.765	2	22.2362	1.43389e+06	8751402	16314	164449	20200317_QE_HFX2_LC3_DIA_RA957_R01.raw	Q9HCS7|SYF1_HUMAN		FALSE	Library
AERDQPLR	45.92	983.515	8	0.0112	0.2	492.765	2	21.8189	4.08138e+06	27687672	16015	76836	20200317_QE_HFX2_LC3_DIA_RA957_R02.raw	Q9HCS7|SYF1_HUMAN		FALSE	Library
AEREVVAGSHEL	46.35	1295.65	12	0.0544	0.1	1296.65	1	40.121			29509	-93680	20200317_QE_HFX2_LC3_DIA_RA957_R01.raw	Q01082|SPTB2_HUMAN;Q01082-2|SPTB2_HUMAN;Q01082-3|SPTB2_HUMAN		FALSE	Database
AEREVVAGSHEL	28.92	1295.65	12	0.0053	0.1	1296.65	1	40.1163			29486	-93680	20200317_QE_HFX2_LC3_DIA_RA957_R02.raw	Q01082|SPTB2_HUMAN;Q01082-2|SPTB2_HUMAN;Q01082-3|SPTB2_HUMAN		FALSE	Database
AERLGVTR	46.4	900.514	8	-0.0633	1.4	451.265	2	41.0002	1.40813e+06	8518736	30158	58292	20200317_QE_HFX2_LC3_DIA_RA957_R01.raw			FALSE	Library
AERLGVTR	45.92	900.514	8	-0.0006	0.9	451.265	2	40.8972	1.57689e+06	11079089	30043	57984	20200317_QE_HFX2_LC3_DIA_RA957_R02.raw			FALSE	Library
AERNIALR	46.22	941.541	8	-0.0042	0	471.778	2	35.3089	303640	3886099	25950	66971	20200317_QE_HFX2_LC3_DIA_RA957_R01.raw	P0DJD1|RGPD2_HUMAN;Q7Z3J3|RGPD4_HUMAN;Q7Z3J3-2|RGPD4_HUMAN;Q99666-2|RGPD5_HUMAN;Q99666|RGPD5_HUMAN;P49792|RBP2_HUMAN;A6NKT7|RGPD3_HUMAN;P0DJD0|RGPD1_HUMAN;O14715|RGPD8_HUMAN		FALSE	Library
AERNIALR	43.53	941.541	8	-0.0008	-2	471.777	2	35.1608	263375	3700375	25835	66634	20200317_QE_HFX2_LC3_DIA_RA957_R02.raw	P0DJD1|RGPD2_HUMAN;Q7Z3J3|RGPD4_HUMAN;Q7Z3J3-2|RGPD4_HUMAN;Q99666-2|RGPD5_HUMAN;Q99666|RGPD5_HUMAN;P49792|RBP2_HUMAN;A6NKT7|RGPD3_HUMAN;P0DJD0|RGPD1_HUMAN;O14715|RGPD8_HUMAN		FALSE	Library
AESALPM(+15.99)RSA	46.22	1047.5	10	0.0235	0.1	524.758	2	36.3833			26735	-46579	20200317_QE_HFX2_LC3_DIA_RA957_R01.raw		Oxidation (M)	FALSE	Database
AESALPM(+15.99)RSA	45.74	1047.5	10	0.0007	-1.2	524.758	2	36.2659	542777	5.70847e+06	26643	162985	20200317_QE_HFX2_LC3_DIA_RA957_R02.raw		Oxidation (M)	FALSE	Database
AESEKQQAL	44.91	1002.5	9	0.3827	-0.8	502.256	2	17.1008	75453.7	1.70385e+06	12542	82466	20200317_QE_HFX2_LC3_DIA_RA957_R01.raw	Q5TZA2|CROCC_HUMAN;Q5TZA2-2|CROCC_HUMAN		FALSE	Database
AESGVERQV	45.44	973.483	9	-0.059	-0.2	487.749	2	27.9362	2513383	15403382	20500	167628	20200317_QE_HFX2_LC3_DIA_RA957_R01.raw	P28072|PSB6_HUMAN		FALSE	Database
AESGVERQV	45.82	973.483	9	0.0209	-0.2	487.749	2	27.5939	2.31392e+06	20639006	20247	162518	20200317_QE_HFX2_LC3_DIA_RA957_R02.raw	P28072|PSB6_HUMAN		FALSE	Database
AESIIKERI	45.89	1057.61	9	0.0283	-0.6	353.545	3	44.164	4836766	50823856	32501	167250	20200317_QE_HFX2_LC3_DIA_RA957_R01.raw	A4D126|ISPD_HUMAN;A4D126-2|ISPD_HUMAN		FALSE	Database
AESIIKERI	45.81	1057.61	9	-0.0008	0.3	353.545	3	44.2074	5.13439e+06	37621892	32501	162555	20200317_QE_HFX2_LC3_DIA_RA957_R02.raw	A4D126|ISPD_HUMAN;A4D126-2|ISPD_HUMAN		FALSE	Database
AESLFREAL	46.39	1034.54	9	0.1007	0.1	1035.55	1	96.5944			71667	-89526	20200317_QE_HFX2_LC3_DIA_RA957_R01.raw	P43358|MAGA4_HUMAN		FALSE	Database
AESLFREAL	43.88	1034.54	9	0.1328	0.1	1035.55	1	96.4622			71437	-89526	20200317_QE_HFX2_LC3_DIA_RA957_R02.raw	P43358|MAGA4_HUMAN		FALSE	Database
AESPSAARGGSPL	46.6	1198.59	13	-0.012	-0.7	600.304	2	43.9119	1.90498e+06	18596810	32304	125018	20200317_QE_HFX2_LC3_DIA_RA957_R01.raw	P22674|CCNO_HUMAN;P22674-2|CCNO_HUMAN		FALSE	Database
AESPSAARGGSPL	45.91	1198.59	13	0.0198	-0.2	600.304	2	43.8918	2.02412e+06	17328166	32258	124323	20200317_QE_HFX2_LC3_DIA_RA957_R02.raw	P22674|CCNO_HUMAN;P22674-2|CCNO_HUMAN		FALSE	Database
AESVSEVVVNR	46.59	1187.61	11	-0.0967	0	594.815	2	52.9658	1.4877e+06	15402820	39043	123705	20200317_QE_HFX2_LC3_DIA_RA957_R01.raw	O00411|RPOM_HUMAN		FALSE	Library
AESVSEVVVNR	45.95	1187.61	11	0.0005	0	594.815	2	52.9247	1.38757e+06	15655705	38974	123004	20200317_QE_HFX2_LC3_DIA_RA957_R02.raw	O00411|RPOM_HUMAN		FALSE	Library
AETAGAIMA	38.18	833.395	9	-0.0321	0	834.403	1	69.3018			51264	-79855	20200317_QE_HFX2_LC3_DIA_RA957_R01.raw	Q99808|S29A1_HUMAN;Q99808-2|S29A1_HUMAN		FALSE	Database
AETAGAIMA	28.99	833.395	9	0.003	0	834.403	1	69.2986			51149	-79855	20200317_QE_HFX2_LC3_DIA_RA957_R02.raw	Q99808|S29A1_HUMAN;Q99808-2|S29A1_HUMAN		FALSE	Database
AETRVGSAL	25.61	902.482	9	-0.0857	0.3	452.248	2	32.3934	204251	2.74513e+06	23787	170010	20200317_QE_HFX2_LC3_DIA_RA957_R01.raw	Q8N3D4|EH1L1_HUMAN		FALSE	Database
AETRVGSAL	45.61	902.482	9	-0.0003	0.5	452.249	2	32.1185	117866	1.9413e+06	23580	163418	20200317_QE_HFX2_LC3_DIA_RA957_R02.raw	Q8N3D4|EH1L1_HUMAN		FALSE	Database
AEVDAAMA	45.79	776.337	8	-0.0948	0	777.345	1	74.6155			55241	-78456	20200317_QE_HFX2_LC3_DIA_RA957_R01.raw	P22626-2|ROA2_HUMAN;P22626|ROA2_HUMAN		FALSE	Library
AEVDAAMA	44.17	776.337	8	0.0009	-1.1	777.344	1	74.5542	347424	1.9506e+06	55080	165893	20200317_QE_HFX2_LC3_DIA_RA957_R02.raw	P22626-2|ROA2_HUMAN;P22626|ROA2_HUMAN		FALSE	Library
AEVDKVTGR	46.61	973.519	9	-0.0356	-0.3	487.767	2	39.4372	8.0699e+06	57161588	29010	74757	20200317_QE_HFX2_LC3_DIA_RA957_R01.raw	P63220|RS21_HUMAN		FALSE	Library
AEVDKVTGR	45.95	973.519	9	0.0001	-0.1	487.767	2	39.3349	7424319	50045136	28941	74321	20200317_QE_HFX2_LC3_DIA_RA957_R02.raw	P63220|RS21_HUMAN		FALSE	Library
AEVDTVRR	46.27	944.504	8	0.0704	0	473.259	2	38.97	1.07872e+06	12218221	28664	67655	20200317_QE_HFX2_LC3_DIA_RA957_R01.raw	Q15149-7|PLEC_HUMAN;Q15149-5|PLEC_HUMAN;Q15149-8|PLEC_HUMAN;Q15149-4|PLEC_HUMAN;Q15149-9|PLEC_HUMAN;Q15149|PLEC_HUMAN;Q15149-6|PLEC_HUMAN;Q15149-3|PLEC_HUMAN;Q15149-2|PLEC_HUMAN		FALSE	Database
AEVDTVRR	42.96	944.504	8	0.1893	-0.4	473.259	2	38.7807	538752	4.17688e+06	28503	167372	20200317_QE_HFX2_LC3_DIA_RA957_R02.raw	Q15149-7|PLEC_HUMAN;Q15149-5|PLEC_HUMAN;Q15149-8|PLEC_HUMAN;Q15149-4|PLEC_HUMAN;Q15149-9|PLEC_HUMAN;Q15149|PLEC_HUMAN;Q15149-6|PLEC_HUMAN;Q15149-3|PLEC_HUMAN;Q15149-2|PLEC_HUMAN		FALSE	Database
AEVNKKLK	46.61	928.571	8	-0.0002	1.4	465.293	2	30.6763	2.36363e+06	27267880	22523	64292	20200317_QE_HFX2_LC3_DIA_RA957_R01.raw	Q96HR3|MED30_HUMAN		FALSE	Library
AEVNKKLK	45.93	928.571	8	-0.0005	0.6	465.293	2	30.4621	3.25873e+06	28764396	22385	63937	20200317_QE_HFX2_LC3_DIA_RA957_R02.raw	Q96HR3|MED30_HUMAN		FALSE	Library
AEVTSTLEA	38.53	919.45	9	-0.0341	0	920.457	1	61.8003			45653	-83057	20200317_QE_HFX2_LC3_DIA_RA957_R01.raw	Q9H583|HEAT1_HUMAN		FALSE	Database
AEVTSTLEA	20.7	919.45	9	0.0249	0	920.457	1	61.7752			45538	-83057	20200317_QE_HFX2_LC3_DIA_RA957_R02.raw	Q9H583|HEAT1_HUMAN		FALSE	Database
AEYKNWVKA	21.59	1107.57	9	-0.1285	-0.8	370.197	3	39.3488	7.16883e+06	39449128	28936	170146	20200317_QE_HFX2_LC3_DIA_RA957_R01.raw	Q8TB03|CX038_HUMAN;Q8TB03-3|CX038_HUMAN		FALSE	Database
AEYKNWVKA	44.22	1107.57	9	0.0001	-0.8	370.197	3	39.1516	6.90295e+06	41464200	28775	165739	20200317_QE_HFX2_LC3_DIA_RA957_R02.raw	Q8TB03|CX038_HUMAN;Q8TB03-3|CX038_HUMAN		FALSE	Database
AEYVSAREW	34.73	1109.51	9	-0.0444	0	555.764	2	63.2029			46700	-57668	20200317_QE_HFX2_LC3_DIA_RA957_R01.raw	O75533|SF3B1_HUMAN		FALSE	Database
AEYVSAREW	44.11	1109.51	9	0.0001	0	555.764	2	63.1882			46585	-57668	20200317_QE_HFX2_LC3_DIA_RA957_R02.raw	O75533|SF3B1_HUMAN		FALSE	Database
AFDASRTSF	32.18	1000.46	9	-0.0479	0.4	501.238	2	57.2839	1.82339e+06	15974237	42258	81804	20200317_QE_HFX2_LC3_DIA_RA957_R01.raw	Q9Y6R0|NUMBL_HUMAN		FALSE	Database
AFDASRTSF	45.53	1000.46	9	-0.0203	0	501.238	2	57.3288	1609088	13190403	42212	81338	20200317_QE_HFX2_LC3_DIA_RA957_R02.raw	Q9Y6R0|NUMBL_HUMAN		FALSE	Database
AFDDAIAEL	46.55	963.455	9	0.0088	0.4	964.463	1	102.978	16787060	92933776	76428	151153	20200317_QE_HFX2_LC3_DIA_RA957_R01.raw	Q04917|1433F_HUMAN;P62258|1433E_HUMAN		FALSE	Library
AFDDAIAEL	44.41	963.455	9	-0.0216	0	482.735	2	102.978	4.0438e+06	23824372	76459	72154	20200317_QE_HFX2_LC3_DIA_RA957_R01.raw	Q04917|1433F_HUMAN;P62258|1433E_HUMAN		FALSE	Library
AFDDAIAEL	45.85	963.455	9	0.0001	-0.1	482.735	2	102.792	4.58442e+06	26076064	76183	71735	20200317_QE_HFX2_LC3_DIA_RA957_R02.raw	Q04917|1433F_HUMAN;P62258|1433E_HUMAN		FALSE	Library
AFDDAIAEL	45.89	963.455	9	-0.0006	0.6	964.463	1	102.822	15894924	86809520	76152	149700	20200317_QE_HFX2_LC3_DIA_RA957_R02.raw	Q04917|1433F_HUMAN;P62258|1433E_HUMAN		FALSE	Library
AFDEAIAEL	46.42	977.471	9	0.0156	-0.2	489.743	2	101.099	11854238	74889696	75056	75733	20200317_QE_HFX2_LC3_DIA_RA957_R01.raw	P31946|1433B_HUMAN;P27348|1433T_HUMAN;P63104|1433Z_HUMAN;P31946-2|1433B_HUMAN		FALSE	Library
AFDEAIAEL	46.56	977.471	9	0.0156	0.6	978.479	1	101.099	15181713	103622120	75048	152496	20200317_QE_HFX2_LC3_DIA_RA957_R01.raw	P31946|1433B_HUMAN;P27348|1433T_HUMAN;P63104|1433Z_HUMAN;P31946-2|1433B_HUMAN		FALSE	Library
AFDEAIAEL	45.9	977.471	9	-0.0001	0.4	978.478	1	100.972	14988394	100323720	74772	151066	20200317_QE_HFX2_LC3_DIA_RA957_R02.raw	P31946|1433B_HUMAN;P27348|1433T_HUMAN;P63104|1433Z_HUMAN;P31946-2|1433B_HUMAN		FALSE	Library
AFDEAIAEL	45.87	977.471	9	-0.0001	-0.2	489.743	2	100.972	11955878	79482912	74780	75254	20200317_QE_HFX2_LC3_DIA_RA957_R02.raw	P31946|1433B_HUMAN;P27348|1433T_HUMAN;P63104|1433Z_HUMAN;P31946-2|1433B_HUMAN		FALSE	Library
AFDFVKQR	46.59	1009.53	8	0.0335	0.8	505.775	2	59.6517	26198202	109826096	44007	84547	20200317_QE_HFX2_LC3_DIA_RA957_R01.raw	Q05923|DUS2_HUMAN		FALSE	Library
AFDFVKQR	45.95	1009.53	8	-0.0001	0.4	505.775	2	59.7367	24017494	90927128	43984	84075	20200317_QE_HFX2_LC3_DIA_RA957_R02.raw	Q05923|DUS2_HUMAN		FALSE	Library
AFDGPITI	46.19	832.433	8	-0.0177	-0.2	833.44	1	100.754	548804	4.10656e+06	74770	166744	20200317_QE_HFX2_LC3_DIA_RA957_R01.raw	P16070-18|CD44_HUMAN;P16070-11|CD44_HUMAN;P16070-7|CD44_HUMAN;P16070-16|CD44_HUMAN;P16070-17|CD44_HUMAN;P16070-10|CD44_HUMAN;P16070-3|CD44_HUMAN;P16070-8|CD44_HUMAN;P16070-15|CD44_HUMAN;P16070-13|CD44_HUMAN;P16070-12|CD44_HUMAN;P16070-9|CD44_HUMAN;P16070-4|CD44_HUMAN;P16070-5|CD44_HUMAN;P16070-14|CD44_HUMAN;P16070-6|CD44_HUMAN;P16070|CD44_HUMAN		FALSE	Library
AFDGPITI	44.44	832.433	8	0.0009	0.4	833.441	1	100.596	405872	3.83429e+06	74517	165129	20200317_QE_HFX2_LC3_DIA_RA957_R02.raw	P16070-18|CD44_HUMAN;P16070-11|CD44_HUMAN;P16070-7|CD44_HUMAN;P16070-16|CD44_HUMAN;P16070-17|CD44_HUMAN;P16070-10|CD44_HUMAN;P16070-3|CD44_HUMAN;P16070-8|CD44_HUMAN;P16070-15|CD44_HUMAN;P16070-13|CD44_HUMAN;P16070-12|CD44_HUMAN;P16070-9|CD44_HUMAN;P16070-4|CD44_HUMAN;P16070-5|CD44_HUMAN;P16070-14|CD44_HUMAN;P16070-6|CD44_HUMAN;P16070|CD44_HUMAN		FALSE	Library
AFDIAEEL	46.53	906.433	8	0.0094	1.9	907.443	1	105.539	193054	2.14074e+06	78336	148629	20200317_QE_HFX2_LC3_DIA_RA957_R01.raw	O95983|MBD3_HUMAN;O95983-2|MBD3_HUMAN		FALSE	Database
AFDIAEEL	45.85	906.433	8	-0.0236	2.6	907.443	1	105.37	141548	1.36632e+06	78060	147412	20200317_QE_HFX2_LC3_DIA_RA957_R02.raw	O95983|MBD3_HUMAN;O95983-2|MBD3_HUMAN		FALSE	Database
AFDISKKEM	45.15	1067.53	9	-0.0118	0	356.851	3	50.2277	4.60718e+06	57800816	37009	167795	20200317_QE_HFX2_LC3_DIA_RA957_R01.raw	P27348|1433T_HUMAN		FALSE	Library
AFDISKKEM	46.29	1067.53	9	0.0519	0.1	534.773	2	50.2047	3581384	43317620	36993	166424	20200317_QE_HFX2_LC3_DIA_RA957_R01.raw	P27348|1433T_HUMAN		FALSE	Library
AFDISKKEM	45.69	1067.53	9	0.0316	0	534.773	2	50.3051	3.4592e+06	34152720	37016	163190	20200317_QE_HFX2_LC3_DIA_RA957_R02.raw	P27348|1433T_HUMAN		FALSE	Library
AFDISKKEM	45.76	1067.53	9	-0.0006	-0.4	356.851	3	50.2973	4575162	53124552	37009	162882	20200317_QE_HFX2_LC3_DIA_RA957_R02.raw	P27348|1433T_HUMAN		FALSE	Library
AFDISKKEM(+15.99)	46.61	1083.53	9	0.018	0.3	542.771	2	36.5886	3.15297e+06	14978272	26896	104360	20200317_QE_HFX2_LC3_DIA_RA957_R01.raw	P27348|1433T_HUMAN	Oxidation (M)	FALSE	Library
AFDISKKEM(+15.99)	46.48	1083.53	9	-0.0099	-0.5	362.183	3	36.6197	7.41722e+06	30852330	26889	19891	20200317_QE_HFX2_LC3_DIA_RA957_R01.raw	P27348|1433T_HUMAN	Oxidation (M)	FALSE	Library
AFDISKKEM(+15.99)	44.77	1083.53	9	-0.0003	-1.2	362.183	3	36.4769	3.27649e+06	19220048	26797	164582	20200317_QE_HFX2_LC3_DIA_RA957_R02.raw	P27348|1433T_HUMAN	Oxidation (M)	FALSE	Library
AFDISKKEM(+15.99)	45.94	1083.53	9	0.0006	0.4	542.771	2	36.4727	3.04831e+06	12504013	26804	103701	20200317_QE_HFX2_LC3_DIA_RA957_R02.raw	P27348|1433T_HUMAN	Oxidation (M)	FALSE	Library
AFDKHMNL	46.55	974.464	8	0.0036	0.5	488.24	2	49.4806	1435581	14018121	36439	74948	20200317_QE_HFX2_LC3_DIA_RA957_R01.raw	P14678|RSMB_HUMAN;P63162|RSMN_HUMAN;P14678-2|RSMB_HUMAN;P14678-3|RSMB_HUMAN;P63162-2|RSMN_HUMAN		FALSE	Library
AFDKHMNL	45.88	974.464	8	-0.0007	0.4	488.24	2	49.5758	1.08155e+06	11785326	36485	74496	20200317_QE_HFX2_LC3_DIA_RA957_R02.raw	P14678|RSMB_HUMAN;P63162|RSMN_HUMAN;P14678-2|RSMB_HUMAN;P14678-3|RSMB_HUMAN;P63162-2|RSMN_HUMAN		FALSE	Library
AFDLDVVKL	46.59	1018.57	9	0.0194	0.7	510.293	2	111.369	726985	5.5815e+06	82670	87185	20200317_QE_HFX2_LC3_DIA_RA957_R01.raw	Q15459|SF3A1_HUMAN		FALSE	Database
AFDLDVVKL	45.88	1018.57	9	-0.0206	1.1	510.293	2	111.184	630089	5.44503e+06	82371	86701	20200317_QE_HFX2_LC3_DIA_RA957_R02.raw	Q15459|SF3A1_HUMAN		FALSE	Database
AFDLTEQRY	46.59	1141.54	9	0.0039	1.8	1142.55	1	68.7548	1.87391e+06	22083424	50853	160558	20200317_QE_HFX2_LC3_DIA_RA957_R01.raw	Q86UE8|TLK2_HUMAN;Q86UE8-3|TLK2_HUMAN;Q86UE8-2|TLK2_HUMAN		FALSE	Library
AFDLTEQRY	46.6	1141.54	9	-0.0303	1.3	571.778	2	68.7889	47488776	378250624	50864	116829	20200317_QE_HFX2_LC3_DIA_RA957_R01.raw	Q86UE8|TLK2_HUMAN;Q86UE8-3|TLK2_HUMAN;Q86UE8-2|TLK2_HUMAN		FALSE	Library
AFDLTEQRY	45.95	1141.54	9	0.0003	0.7	571.778	2	68.7814	57460476	452386624	50772	116279	20200317_QE_HFX2_LC3_DIA_RA957_R02.raw	Q86UE8|TLK2_HUMAN;Q86UE8-3|TLK2_HUMAN;Q86UE8-2|TLK2_HUMAN		FALSE	Library
AFDLTEQRY	45.94	1141.54	9	0.0003	2.3	1142.55	1	68.7814	1.80652e+06	20075734	50761	158508	20200317_QE_HFX2_LC3_DIA_RA957_R02.raw	Q86UE8|TLK2_HUMAN;Q86UE8-3|TLK2_HUMAN;Q86UE8-2|TLK2_HUMAN		FALSE	Library
AFDLTKTNM	46.56	1039.5	9	-0.1012	-0.1	520.758	2	69.6455	26310500	73798472	51505	92943	20200317_QE_HFX2_LC3_DIA_RA957_R01.raw	Q86UY6-4|NAA40_HUMAN;Q86UY6-3|NAA40_HUMAN;Q86UY6|NAA40_HUMAN		FALSE	Library
AFDLTKTNM	42.87	1039.5	9	-0.0754	1.4	1040.51	1	69.6148	806540	6810795	51496	156372	20200317_QE_HFX2_LC3_DIA_RA957_R01.raw	Q86UY6-4|NAA40_HUMAN;Q86UY6-3|NAA40_HUMAN;Q86UY6|NAA40_HUMAN		FALSE	Library
AFDLTKTNM	43.86	1039.5	9	-0.0313	0	1040.51	1	69.6079	409235	3551944	51381	166562	20200317_QE_HFX2_LC3_DIA_RA957_R02.raw	Q86UY6-4|NAA40_HUMAN;Q86UY6-3|NAA40_HUMAN;Q86UY6|NAA40_HUMAN		FALSE	Library
AFDLTKTNM	45.94	1039.5	9	0.0006	-0.8	520.757	2	69.581	21940388	54004624	51344	92351	20200317_QE_HFX2_LC3_DIA_RA957_R02.raw	Q86UY6-4|NAA40_HUMAN;Q86UY6-3|NAA40_HUMAN;Q86UY6|NAA40_HUMAN		FALSE	Library
AFDLTKTNM(+15.99)	46.48	1055.5	9	-0.0909	-0.1	1056.5	1	53.4898			39445	-90418	20200317_QE_HFX2_LC3_DIA_RA957_R01.raw	Q86UY6-4|NAA40_HUMAN;Q86UY6-3|NAA40_HUMAN;Q86UY6|NAA40_HUMAN	Oxidation (M)	FALSE	Library
AFDLTKTNM(+15.99)	46.02	1055.5	9	-0.1032	-0.4	528.755	2	53.5037	5.44441e+06	31868424	39454	97174	20200317_QE_HFX2_LC3_DIA_RA957_R01.raw	Q86UY6-4|NAA40_HUMAN;Q86UY6-3|NAA40_HUMAN;Q86UY6|NAA40_HUMAN	Oxidation (M)	FALSE	Library
AFDLTKTNM(+15.99)	45.92	1055.5	9	0.0004	0.1	528.755	2	53.4531	5.62739e+06	37363216	39362	96493	20200317_QE_HFX2_LC3_DIA_RA957_R02.raw	Q86UY6-4|NAA40_HUMAN;Q86UY6-3|NAA40_HUMAN;Q86UY6|NAA40_HUMAN	Oxidation (M)	FALSE	Library
AFDLTKTNM(+15.99)	44.25	1055.5	9	0.0005	-0.1	1056.5	1	53.4513			39353	-90418	20200317_QE_HFX2_LC3_DIA_RA957_R02.raw	Q86UY6-4|NAA40_HUMAN;Q86UY6-3|NAA40_HUMAN;Q86UY6|NAA40_HUMAN	Oxidation (M)	FALSE	Library
AFDNM(+15.99)VTSM	46.56	1030.41	9	-0.0845	1.5	1031.42	1	66.7861	1.20637e+06	11252712	49403	156034	20200317_QE_HFX2_LC3_DIA_RA957_R01.raw	Q9UL33|TPC2L_HUMAN;Q9UL33-2|TPC2L_HUMAN	Oxidation (M)	FALSE	Library
AFDNM(+15.99)VTSM	35.18	1030.41	9	-0.0845	0.2	516.212	2	66.7861	3.88927e+06	29464958	49389	90482	20200317_QE_HFX2_LC3_DIA_RA957_R01.raw	Q9UL33|TPC2L_HUMAN;Q9UL33-2|TPC2L_HUMAN	Oxidation (M)	FALSE	Library
AFDNM(+15.99)VTSM	45.95	1030.41	9	0.0005	0.9	1031.42	1	66.7178	1.28311e+06	9619614	49219	154366	20200317_QE_HFX2_LC3_DIA_RA957_R02.raw	Q9UL33|TPC2L_HUMAN;Q9UL33-2|TPC2L_HUMAN	Oxidation (M)	FALSE	Library
AFDNM(+15.99)VTSM	45.9	1030.41	9	0.0005	0.3	516.212	2	66.7178	3.8708e+06	24589168	49228	89915	20200317_QE_HFX2_LC3_DIA_RA957_R02.raw	Q9UL33|TPC2L_HUMAN;Q9UL33-2|TPC2L_HUMAN	Oxidation (M)	FALSE	Library
AFDNM(+15.99)VTSM(+15.99)	45.82	1046.4	9	0.2997	0.4	524.21	2	46.8628	4415346	16374138	34508	94800	20200317_QE_HFX2_LC3_DIA_RA957_R01.raw	Q9UL33|TPC2L_HUMAN;Q9UL33-2|TPC2L_HUMAN	Oxidation (M); Oxidation (M)	FALSE	Library
AFDNM(+15.99)VTSM(+15.99)	46.61	1046.4	9	-0.1239	1.1	1047.41	1	46.8518	477203	3727834	34499	156656	20200317_QE_HFX2_LC3_DIA_RA957_R01.raw	Q9UL33|TPC2L_HUMAN;Q9UL33-2|TPC2L_HUMAN	Oxidation (M); Oxidation (M)	FALSE	Library
AFDNM(+15.99)VTSM(+15.99)	45.77	1046.4	9	0.0007	0.6	524.21	2	47.2193	4500968	18247582	34416	94185	20200317_QE_HFX2_LC3_DIA_RA957_R02.raw	Q9UL33|TPC2L_HUMAN;Q9UL33-2|TPC2L_HUMAN	Oxidation (M); Oxidation (M)	FALSE	Library
AFDNM(+15.99)VTSM(+15.99)	45.95	1046.4	9	-0.0049	0.7	1047.41	1	46.7816	267767	2.52822e+06	34407	154906	20200317_QE_HFX2_LC3_DIA_RA957_R02.raw	Q9UL33|TPC2L_HUMAN;Q9UL33-2|TPC2L_HUMAN	Oxidation (M); Oxidation (M)	FALSE	Library
AFDNMVTSM	46.56	1014.41	9	-0.0293	0.5	1015.42	1	87.6938	7225130	63419776	65043	155347	20200317_QE_HFX2_LC3_DIA_RA957_R01.raw	Q9UL33|TPC2L_HUMAN;Q9UL33-2|TPC2L_HUMAN		FALSE	Library
AFDNMVTSM	46.39	1014.41	9	-0.0309	-0.1	508.215	2	87.6938	12774221	105796352	65029	85781	20200317_QE_HFX2_LC3_DIA_RA957_R01.raw	Q9UL33|TPC2L_HUMAN;Q9UL33-2|TPC2L_HUMAN		FALSE	Library
AFDNMVTSM	45.95	1014.41	9	-0.0008	-0.5	1015.42	1	87.6774	5.4821e+06	37904568	64905	153742	20200317_QE_HFX2_LC3_DIA_RA957_R02.raw	Q9UL33|TPC2L_HUMAN;Q9UL33-2|TPC2L_HUMAN		FALSE	Library
AFDNMVTSM	45.94	1014.41	9	0	-0.8	508.214	2	87.6749	13045073	83019192	64891	85319	20200317_QE_HFX2_LC3_DIA_RA957_R02.raw	Q9UL33|TPC2L_HUMAN;Q9UL33-2|TPC2L_HUMAN		FALSE	Library
AFDNMVTSM(+15.99)	46.56	1030.41	9	-0.0254	1.5	1031.42	1	65.4035	2.73822e+06	20356546	48345	156033	20200317_QE_HFX2_LC3_DIA_RA957_R01.raw	Q9UL33|TPC2L_HUMAN;Q9UL33-2|TPC2L_HUMAN	Oxidation (M)	FALSE	Library
AFDNMVTSM(+15.99)	46.49	1030.41	9	-0.0254	0.3	516.212	2	65.4035	9951655	65279912	48354	90483	20200317_QE_HFX2_LC3_DIA_RA957_R01.raw	Q9UL33|TPC2L_HUMAN;Q9UL33-2|TPC2L_HUMAN	Oxidation (M)	FALSE	Library
AFDNMVTSM(+15.99)	45.95	1030.41	9	-0.0003	1.4	1031.42	1	65.3953	2.65598e+06	25419766	48253	154367	20200317_QE_HFX2_LC3_DIA_RA957_R02.raw	Q9UL33|TPC2L_HUMAN;Q9UL33-2|TPC2L_HUMAN	Oxidation (M)	FALSE	Library
AFDNMVTSM(+15.99)	45.94	1030.41	9	-0.0003	0.3	516.212	2	65.3953	9850259	77061280	48239	89914	20200317_QE_HFX2_LC3_DIA_RA957_R02.raw	Q9UL33|TPC2L_HUMAN;Q9UL33-2|TPC2L_HUMAN	Oxidation (M)	FALSE	Library
AFDPAAAAF	40.34	879.413	9	0.0681	-0.3	440.714	2	94.8824	5727343	29369334	70385	53900	20200317_QE_HFX2_LC3_DIA_RA957_R01.raw	Q01892-2|SPIB_HUMAN;Q01892|SPIB_HUMAN		FALSE	Library
AFDPAAAAF	46.58	879.413	9	-0.0174	0.1	880.42	1	94.9361	21981418	117443968	70423	147510	20200317_QE_HFX2_LC3_DIA_RA957_R01.raw	Q01892-2|SPIB_HUMAN;Q01892|SPIB_HUMAN		FALSE	Library
AFDPAAAAF	45.92	879.413	9	0.0004	-0.1	440.714	2	94.8644	5.36946e+06	27751294	70201	53730	20200317_QE_HFX2_LC3_DIA_RA957_R02.raw	Q01892-2|SPIB_HUMAN;Q01892|SPIB_HUMAN		FALSE	Library
AFDPAAAAF	45.93	879.413	9	-0.0005	0.3	880.42	1	94.8337	19424100	108974568	70239	146328	20200317_QE_HFX2_LC3_DIA_RA957_R02.raw	Q01892-2|SPIB_HUMAN;Q01892|SPIB_HUMAN		FALSE	Library
AFDPTSTLL	46.54	963.491	9	0.0068	0	482.753	2	104.95	13591113	75135752	77884	72211	20200317_QE_HFX2_LC3_DIA_RA957_R01.raw	Q12788|TBL3_HUMAN		FALSE	Library
AFDPTSTLL	46.57	963.491	9	0.0068	0.7	964.499	1	104.95	37965972	201740464	77923	151165	20200317_QE_HFX2_LC3_DIA_RA957_R01.raw	Q12788|TBL3_HUMAN		FALSE	Library
AFDPTSTLL	45.92	963.491	9	-0.0007	0.1	482.753	2	104.764	12645828	68488328	77609	71791	20200317_QE_HFX2_LC3_DIA_RA957_R02.raw	Q12788|TBL3_HUMAN		FALSE	Library
AFDPTSTLL	45.91	963.491	9	-0.0007	0.8	964.5	1	104.764	32970084	176431664	77624	149716	20200317_QE_HFX2_LC3_DIA_RA957_R02.raw	Q12788|TBL3_HUMAN		FALSE	Library
AFDRDRAM	38.47	980.45	8	-0.0086	-0.2	491.232	2	36.3422	800199	7076081	26710	76446	20200317_QE_HFX2_LC3_DIA_RA957_R01.raw	Q14669-4|TRIPC_HUMAN;Q14669-2|TRIPC_HUMAN;Q14669-3|TRIPC_HUMAN;Q14669|TRIPC_HUMAN		FALSE	Library
AFDRDRAM	40.78	980.45	8	-0.0004	0.3	491.232	2	36.192	624461	5.74556e+06	26618	75991	20200317_QE_HFX2_LC3_DIA_RA957_R02.raw	Q14669-4|TRIPC_HUMAN;Q14669-2|TRIPC_HUMAN;Q14669-3|TRIPC_HUMAN;Q14669|TRIPC_HUMAN		FALSE	Library
AFDSSSAVF	46.58	929.413	9	-0.0338	1.4	930.422	1	82.4571	7.64796e+06	45206636	61109	149615	20200317_QE_HFX2_LC3_DIA_RA957_R01.raw	Q8NBI5|S43A3_HUMAN;Q8NBI5-2|S43A3_HUMAN		FALSE	Library
AFDSSSAVF	45.93	929.413	9	0.0002	1.1	930.421	1	82.4331	7403251	35999212	60971	148308	20200317_QE_HFX2_LC3_DIA_RA957_R02.raw	Q8NBI5|S43A3_HUMAN;Q8NBI5-2|S43A3_HUMAN		FALSE	Library
AFDSSSAVFL	35.71	1042.5	10	-0.0053	1.8	1043.51	1	106.186	416524	2.53206e+06	78820	169582	20200317_QE_HFX2_LC3_DIA_RA957_R01.raw	Q8NBI5|S43A3_HUMAN;Q8NBI5-2|S43A3_HUMAN		FALSE	Library
AFDSSSAVFL	43.05	1042.5	10	-0.0006	2	1043.51	1	105.974	390911	3225181	78544	154763	20200317_QE_HFX2_LC3_DIA_RA957_R02.raw	Q8NBI5|S43A3_HUMAN;Q8NBI5-2|S43A3_HUMAN		FALSE	Library
AFDVAEREF	46.55	1082.5	9	0.008	-0.1	542.259	2	73.5465	2.82839e+06	23400996	54450	104083	20200317_QE_HFX2_LC3_DIA_RA957_R01.raw	O94851-6|MICA2_HUMAN;O94851|MICA2_HUMAN;O94851-4|MICA2_HUMAN;O94851-5|MICA2_HUMAN;O94851-2|MICA2_HUMAN;O94851-3|MICA2_HUMAN		FALSE	Library
AFDVAEREF	45.9	1082.5	9	0	0.3	542.259	2	73.5751	2.90517e+06	19910606	54358	103405	20200317_QE_HFX2_LC3_DIA_RA957_R02.raw	O94851-6|MICA2_HUMAN;O94851|MICA2_HUMAN;O94851-4|MICA2_HUMAN;O94851-5|MICA2_HUMAN;O94851-2|MICA2_HUMAN;O94851-3|MICA2_HUMAN		FALSE	Library
AFDVHLNAF	46.58	1032.5	9	-0.0241	0.2	517.259	2	97.3114	1.08397e+06	11099132	72182	91117	20200317_QE_HFX2_LC3_DIA_RA957_R01.raw	Q53HI1|UNC50_HUMAN		FALSE	Library
AFDVHLNAF	45.92	1032.5	9	-0.0002	0.2	517.259	2	97.1801	993916	10855591	71975	90521	20200317_QE_HFX2_LC3_DIA_RA957_R02.raw	Q53HI1|UNC50_HUMAN		FALSE	Library
AFDVVERSF	46.58	1068.52	9	0.002	-0.2	535.269	2	80.6096	1.95942e+06	15806281	59694	100600	20200317_QE_HFX2_LC3_DIA_RA957_R01.raw	Q15750-2|TAB1_HUMAN;Q15750|TAB1_HUMAN		FALSE	Library
AFDVVERSF	45.93	1068.52	9	0.0008	-0.9	535.269	2	80.6443	1.4288e+06	12329260	59625	99877	20200317_QE_HFX2_LC3_DIA_RA957_R02.raw	Q15750-2|TAB1_HUMAN;Q15750|TAB1_HUMAN		FALSE	Library
AFDVVERSFL	46.57	1181.61	10	-0.006	0.4	591.812	2	101.93	495426	4590189	75636	122965	20200317_QE_HFX2_LC3_DIA_RA957_R01.raw	Q15750-2|TAB1_HUMAN;Q15750|TAB1_HUMAN		FALSE	Library
AFDVVERSFL	45.86	1181.61	10	-0.0006	0.5	591.812	2	101.772	237648	2.5132e+06	75406	122243	20200317_QE_HFX2_LC3_DIA_RA957_R02.raw	Q15750-2|TAB1_HUMAN;Q15750|TAB1_HUMAN		FALSE	Library
AFDYIKQR	46.59	1039.55	8	0.0539	-0.7	520.779	2	52.5642	4.68269e+06	20011004	38809	93006	20200317_QE_HFX2_LC3_DIA_RA957_R01.raw	Q16690|DUS5_HUMAN		FALSE	Library
AFDYIKQR	45.91	1039.55	8	-0.0001	-0.6	520.779	2	52.6752	5.05778e+06	19468536	38832	92408	20200317_QE_HFX2_LC3_DIA_RA957_R02.raw	Q16690|DUS5_HUMAN		FALSE	Library
AFEFVKQR	46.59	1023.55	8	0.0358	0	512.782	2	56.7941	7177826	32719474	41937	88584	20200317_QE_HFX2_LC3_DIA_RA957_R01.raw	Q13115|DUS4_HUMAN;P28562|DUS1_HUMAN;Q13115-2|DUS4_HUMAN		FALSE	Library
AFEFVKQR	45.93	1023.55	8	-0.0007	-0.4	512.782	2	56.8975	7.4949e+06	31846722	41914	88039	20200317_QE_HFX2_LC3_DIA_RA957_R02.raw	Q13115|DUS4_HUMAN;P28562|DUS1_HUMAN;Q13115-2|DUS4_HUMAN		FALSE	Library
AFEHPNVVR	45.74	1067.55	9	0.0552	-0.6	534.783	2	45.7077	53607424	168123776	34026	100394	20200317_QE_HFX2_LC3_DIA_RA957_R01.raw	P11802|CDK4_HUMAN		FALSE	Library
AFEHPNVVR	45.92	1067.55	9	-0.0004	-0.4	534.783	2	45.7971	51653972	175871968	34026	99661	20200317_QE_HFX2_LC3_DIA_RA957_R02.raw	P11802|CDK4_HUMAN		FALSE	Library
AFESSRKR	44.9	979.52	8	-0.2983	-0.2	490.767	2	13.6761	1.34321e+06	9666349	10035	76292	20200317_QE_HFX2_LC3_DIA_RA957_R01.raw	Q6KC79-2|NIPBL_HUMAN;Q6KC79|NIPBL_HUMAN		FALSE	Library
AFESSRKR	45.75	979.52	8	-0.0008	0	490.767	2	12.362	1224811	11204924	9069	75838	20200317_QE_HFX2_LC3_DIA_RA957_R02.raw	Q6KC79-2|NIPBL_HUMAN;Q6KC79|NIPBL_HUMAN		FALSE	Library
AFGYKGLK	46.51	882.496	8	0.0397	0.8	442.256	2	51.1552	256266	3980800	37702	54537	20200317_QE_HFX2_LC3_DIA_RA957_R01.raw	O14929|HAT1_HUMAN		FALSE	Database
AFGYKGLK	45.89	882.496	8	-0.0238	-2.3	442.255	2	51.2838	297829	2993998	37748	54357	20200317_QE_HFX2_LC3_DIA_RA957_R02.raw	O14929|HAT1_HUMAN		FALSE	Database
AFPSQGTKR	46.59	990.525	9	0.0019	0.5	496.27	2	27.3633	1970234	12629819	20086	79275	20200317_QE_HFX2_LC3_DIA_RA957_R01.raw	Q5VIR6-4|VPS53_HUMAN;Q5VIR6-3|VPS53_HUMAN;Q5VIR6|VPS53_HUMAN;Q5VIR6-2|VPS53_HUMAN		FALSE	Library
AFPSQGTKR	45.93	990.525	9	0.0005	0	496.27	2	27.0828	1.81315e+06	12908062	19856	78784	20200317_QE_HFX2_LC3_DIA_RA957_R02.raw	Q5VIR6-4|VPS53_HUMAN;Q5VIR6-3|VPS53_HUMAN;Q5VIR6|VPS53_HUMAN;Q5VIR6-2|VPS53_HUMAN		FALSE	Library
AFQYIIDNKGIDS	45.4	1482.74	13	-0.0677	-0.1	742.375	2	83.3717			61795	-77674	20200317_QE_HFX2_LC3_DIA_RA957_R01.raw	P25774-2|CATS_HUMAN;P25774|CATS_HUMAN		FALSE	Database
AFQYIIDNKGIDS	43.88	1482.74	13	-0.0006	-0.1	742.375	2	83.3173			61634	-77674	20200317_QE_HFX2_LC3_DIA_RA957_R02.raw	P25774-2|CATS_HUMAN;P25774|CATS_HUMAN		FALSE	Database
AFQYIIDNKGIDSD	46.61	1597.76	14	-0.0109	0.3	799.889	2	83.9046	1.37364e+06	11908314	62188	145011	20200317_QE_HFX2_LC3_DIA_RA957_R01.raw	P25774-2|CATS_HUMAN;P25774|CATS_HUMAN		FALSE	Library
AFQYIIDNKGIDSD	45.91	1597.76	14	-0.0004	0.4	799.889	2	83.9121	850037	9827700	62073	143951	20200317_QE_HFX2_LC3_DIA_RA957_R02.raw	P25774-2|CATS_HUMAN;P25774|CATS_HUMAN		FALSE	Library
AFQYIIDNKGIDSDA	46.61	1668.8	15	-0.0124	1.3	835.408	2	85.1369	4770906	39599780	63109	146119	20200317_QE_HFX2_LC3_DIA_RA957_R01.raw	P25774-2|CATS_HUMAN;P25774|CATS_HUMAN		FALSE	Library
AFQYIIDNKGIDSDA	45.91	1668.8	15	-0.0008	0.9	835.408	2	85.1475	3855920	33771544	62994	145015	20200317_QE_HFX2_LC3_DIA_RA957_R02.raw	P25774-2|CATS_HUMAN;P25774|CATS_HUMAN		FALSE	Library
AFQYIIDNKGIDSDAS	46.61	1755.83	16	-0.0362	0.3	878.923	2	83.2277	3.85134e+06	33198134	61683	147476	20200317_QE_HFX2_LC3_DIA_RA957_R01.raw	P25774-2|CATS_HUMAN;P25774|CATS_HUMAN		FALSE	Library
AFQYIIDNKGIDSDAS	45.92	1755.83	16	-0.0006	0.4	878.923	2	83.2039	4435332	34881344	61545	146296	20200317_QE_HFX2_LC3_DIA_RA957_R02.raw	P25774-2|CATS_HUMAN;P25774|CATS_HUMAN		FALSE	Library
AFSHTVVLR	44.67	1028.58	9	-0.012	-0.3	515.295	2	47.8142	2370925	11658117	35221	90080	20200317_QE_HFX2_LC3_DIA_RA957_R01.raw			FALSE	Denovo
AFSHTVVLR	45.95	1028.58	9	-0.0005	0.4	515.296	2	47.8755	1.87904e+06	10374853	35198	89514	20200317_QE_HFX2_LC3_DIA_RA957_R02.raw			FALSE	Denovo
AGAAAAGARPV	46.14	910.498	11	0.0009	-0.2	456.256	2	33.6286	2.8118e+06	10905201	24707	166875	20200317_QE_HFX2_LC3_DIA_RA957_R01.raw	Q9Y4H2|IRS2_HUMAN		FALSE	Database
AGAAAAGARPV	45.95	910.498	11	-0.0005	-0.6	456.256	2	33.4737	2350224	12679224	24592	59957	20200317_QE_HFX2_LC3_DIA_RA957_R02.raw	Q9Y4H2|IRS2_HUMAN		FALSE	Database
AGAAGAAAAAAR	28.21	927.489	12	-0.0121	0	464.752	2	22.1097			16221	-25580	20200317_QE_HFX2_LC3_DIA_RA957_R01.raw	A6NCS6|CB072_HUMAN		FALSE	Database
AGAAGAAAAAAR	24.13	927.489	12	-0.0001	0	464.752	2	21.7035			15922	-25580	20200317_QE_HFX2_LC3_DIA_RA957_R02.raw	A6NCS6|CB072_HUMAN		FALSE	Database
AGAEGAEK	46.54	731.345	8	-0.0576	0.8	732.353	1	25.8491	258894	2.86378e+06	18969	164217	20200317_QE_HFX2_LC3_DIA_RA957_R01.raw	Q9Y466-2|NR2E1_HUMAN		FALSE	Database
AGAEGAEK	45.75	731.345	8	0.021	0.8	732.353	1	25.4224	232341	3.06893e+06	18670	141147	20200317_QE_HFX2_LC3_DIA_RA957_R02.raw	Q9Y466-2|NR2E1_HUMAN		FALSE	Database
AGASGGAYEHR	46.62	1074.48	11	0.067	1.1	538.25	2	18.0277	550540	7.15234e+06	13234	102101	20200317_QE_HFX2_LC3_DIA_RA957_R01.raw	P31943|HNRH1_HUMAN		FALSE	Library
AGASGGAYEHR	45.95	1074.48	11	0.0005	1.2	538.25	2	17.6211	546486	5827374	12935	101357	20200317_QE_HFX2_LC3_DIA_RA957_R02.raw	P31943|HNRH1_HUMAN		FALSE	Library
AGATATKNGPT	46.23	987.499	11	0.4268	-1.5	494.756	2	21.4215	289473	1.70361e+06	15716	166639	20200317_QE_HFX2_LC3_DIA_RA957_R01.raw	Q8TF21|ANR24_HUMAN;Q8TF21-2|ANR24_HUMAN		FALSE	Database
AGAVAEDAVC	46.09	904.396	10	0.0009	-1.5	905.402	1	74.5577	1.36017e+06	8.27935e+06	55198	166980	20200317_QE_HFX2_LC3_DIA_RA957_R01.raw			FALSE	Denovo
AGAVAEDAVC	45.91	904.396	10	0.0357	-1.9	905.402	1	74.5577	1.79269e+06	10350859	55083	162002	20200317_QE_HFX2_LC3_DIA_RA957_R02.raw			FALSE	Denovo
AGDDAPRAVFPSIVGRPR	46.46	1880	18	0.0557	0	471.008	4	70.8519	432313	3559657	52423	165531	20200317_QE_HFX2_LC3_DIA_RA957_R01.raw	P63261|ACTG_HUMAN;Q6S8J3|POTEE_HUMAN;P0CG38|POTEI_HUMAN;A5A3E0|POTEF_HUMAN;P63267-2|ACTH_HUMAN;P62736|ACTA_HUMAN;P60709|ACTB_HUMAN;P63267|ACTH_HUMAN		FALSE	Database
AGDDAPRAVFPSIVGRPR	45.88	1880	18	0.0308	0	471.008	4	70.9108	501776	2.9817e+06	52354	162181	20200317_QE_HFX2_LC3_DIA_RA957_R02.raw	P63261|ACTG_HUMAN;Q6S8J3|POTEE_HUMAN;P0CG38|POTEI_HUMAN;A5A3E0|POTEF_HUMAN;P63267-2|ACTH_HUMAN;P62736|ACTA_HUMAN;P60709|ACTB_HUMAN;P63267|ACTH_HUMAN		FALSE	Database
AGEAAPPAGA	44.51	810.387	10	-0.2649	1.4	811.396	1	32.1621	842068	7216951	23617	168106	20200317_QE_HFX2_LC3_DIA_RA957_R01.raw	Q8N5Z5|KCD17_HUMAN;Q8N5Z5-2|KCD17_HUMAN		FALSE	Database
AGEAAPPAGA	44.17	810.387	10	-0.0312	1	811.395	1	31.7294	533610	3.53009e+06	23295	165907	20200317_QE_HFX2_LC3_DIA_RA957_R02.raw	Q8N5Z5|KCD17_HUMAN;Q8N5Z5-2|KCD17_HUMAN		FALSE	Database
AGFAGDDAPR	45.3	975.441	10	0.0867	1.2	488.728	2	37.5314	2580782	23190328	27584	167716	20200317_QE_HFX2_LC3_DIA_RA957_R01.raw	P63261|ACTG_HUMAN;Q6S8J3|POTEE_HUMAN;P0CG38|POTEI_HUMAN;A5A3E0|POTEF_HUMAN;P0CG39|POTEJ_HUMAN;P63267-2|ACTH_HUMAN;P62736|ACTA_HUMAN;P60709|ACTB_HUMAN;P63267|ACTH_HUMAN		FALSE	Database
AGFAGDDAPR	41.21	975.441	10	0.1438	0.7	488.728	2	37.3877	759047	4726818	27469	167489	20200317_QE_HFX2_LC3_DIA_RA957_R02.raw	P63261|ACTG_HUMAN;Q6S8J3|POTEE_HUMAN;P0CG38|POTEI_HUMAN;A5A3E0|POTEF_HUMAN;P0CG39|POTEJ_HUMAN;P63267-2|ACTH_HUMAN;P62736|ACTA_HUMAN;P60709|ACTB_HUMAN;P63267|ACTH_HUMAN		FALSE	Database
AGFSTQPLL	46.38	932.497	9	-0.0413	0.2	933.504	1	87.8118	10520164	40374644	65111	166036	20200317_QE_HFX2_LC3_DIA_RA957_R01.raw	Q8NDA2|HMCN2_HUMAN;Q8NDA2-2|HMCN2_HUMAN;Q8NDA2-4|HMCN2_HUMAN		FALSE	Database
AGFSTQPLL	45.93	932.497	9	-0.0496	1.1	933.505	1	87.8312	9713093	57190812	64996	148442	20200317_QE_HFX2_LC3_DIA_RA957_R02.raw	Q8NDA2|HMCN2_HUMAN;Q8NDA2-2|HMCN2_HUMAN;Q8NDA2-4|HMCN2_HUMAN		FALSE	Database
AGGAFGKR	46.26	762.414	8	-0.0627	-0.8	382.214	2	19.0971	508537	4889422	14009	30180	20200317_QE_HFX2_LC3_DIA_RA957_R01.raw	Q9UII2-2|ATIF1_HUMAN;Q9UII2|ATIF1_HUMAN;Q9UII2-3|ATIF1_HUMAN		FALSE	Library
AGGAFGKR	45.51	762.414	8	-0.0007	-0.4	382.214	2	18.4672	366395	3.59217e+06	13549	29917	20200317_QE_HFX2_LC3_DIA_RA957_R02.raw	Q9UII2-2|ATIF1_HUMAN;Q9UII2|ATIF1_HUMAN;Q9UII2-3|ATIF1_HUMAN		FALSE	Library
AGGGFGSR	43.63	707.335	8	-0.1567	0.3	354.675	2	19.1911	1.01966e+06	8832390	14078	16222	20200317_QE_HFX2_LC3_DIA_RA957_R01.raw	P04264|K2C1_HUMAN		FALSE	Library
AGGGFGSR	45.89	707.335	8	-0.0007	-0.6	354.675	2	18.4672	1.08052e+06	8.01049e+06	13549	15912	20200317_QE_HFX2_LC3_DIA_RA957_R02.raw	P04264|K2C1_HUMAN		FALSE	Library
AGGGGGGAAAAGRAY	46.48	1162.55	15	0.2357	0	582.281	2	28.567			20964	-64870	20200317_QE_HFX2_LC3_DIA_RA957_R01.raw	Q9UL25|RAB21_HUMAN		FALSE	Database
AGGGGGGAAAAGRAY	30.44	1162.55	15	0.1854	0	582.281	2	28.3813			20826	-64870	20200317_QE_HFX2_LC3_DIA_RA957_R02.raw	Q9UL25|RAB21_HUMAN		FALSE	Database
AGGVMTVLIKR	46.58	1143.68	11	0.0348	-1.3	572.846	2	79.3226	818758	8788673	58776	117304	20200317_QE_HFX2_LC3_DIA_RA957_R01.raw	P11142|HSP7C_HUMAN;P11142-2|HSP7C_HUMAN		FALSE	Library
AGGVMTVLIKR	45.94	1143.68	11	0.0005	-1.3	572.846	2	79.4179	791993	8720820	58730	116732	20200317_QE_HFX2_LC3_DIA_RA957_R02.raw	P11142|HSP7C_HUMAN;P11142-2|HSP7C_HUMAN		FALSE	Library
AGHAGHTSL	42.61	849.409	9	0.995	-0.9	425.712	2	12.2653	277447	2.00063e+06	8997	48321	20200317_QE_HFX2_LC3_DIA_RA957_R01.raw	O43143|DHX15_HUMAN		FALSE	Database
AGHAGHTSL	44.85	849.409	9	0.5944	-1.1	425.712	2	11.6701	554280	4641535	8560	48136	20200317_QE_HFX2_LC3_DIA_RA957_R02.raw	O43143|DHX15_HUMAN		FALSE	Database
AGHGAGGPG	45.87	679.304	9	0.171	-1	680.311	1	32.819	6269084	38560148	24073	137692	20200317_QE_HFX2_LC3_DIA_RA957_R01.raw	Q96K37|S35E1_HUMAN		FALSE	Database
AGHGAGGPG	43.95	679.304	9	0.192	-0.1	680.311	1	32.6262	7487240	33155102	23958	166380	20200317_QE_HFX2_LC3_DIA_RA957_R02.raw	Q96K37|S35E1_HUMAN		FALSE	Database
AGKAAEERGLP	46.4	1097.58	11	0.3239	1.1	549.799	2	26.2485	454407	4909807	19261	165970	20200317_QE_HFX2_LC3_DIA_RA957_R01.raw	Q9H221|ABCG8_HUMAN;Q9H221-2|ABCG8_HUMAN		FALSE	Database
AGKHGVGR	38.93	780.435	8	0.4152	-0.4	391.225	2	11.8275	398156	3.53452e+06	8651	34437	20200317_QE_HFX2_LC3_DIA_RA957_R01.raw	P00966|ASSY_HUMAN		FALSE	Library
AGKHGVGR	44.21	780.435	8	-0.0004	-0.3	391.225	2	11.4509	210448	4285328	8398	34192	20200317_QE_HFX2_LC3_DIA_RA957_R02.raw	P00966|ASSY_HUMAN		FALSE	Library
AGLALIKK	46.58	812.548	8	0.0298	-0.9	407.281	2	64.851	1.18321e+06	10565206	47935	41486	20200317_QE_HFX2_LC3_DIA_RA957_R01.raw	P43490|NAMPT_HUMAN		FALSE	Library
AGLALIKK	45.9	812.548	8	-0.0006	0	407.281	2	64.9023	871675	10247588	47866	41276	20200317_QE_HFX2_LC3_DIA_RA957_R02.raw	P43490|NAMPT_HUMAN		FALSE	Library
AGLASPGGQPSP	46.11	1037.51	12	0.0453	-1.1	519.764	2	62.7398	199763	2.05229e+06	46353	166931	20200317_QE_HFX2_LC3_DIA_RA957_R01.raw	Q9H4Z2|ZN335_HUMAN;Q9H4Z2-2|ZN335_HUMAN		FALSE	Database
AGLASPGGQPSP	44.59	1037.51	12	0.0004	0	519.764	2	62.8146			46307	-44570	20200317_QE_HFX2_LC3_DIA_RA957_R02.raw	Q9H4Z2|ZN335_HUMAN;Q9H4Z2-2|ZN335_HUMAN		FALSE	Database
AGLGRAPVL	43.63	852.518	9	0.015	0.3	427.267	2	63.3451	10517117	46101228	46763	48937	20200317_QE_HFX2_LC3_DIA_RA957_R01.raw	Q12974|TP4A2_HUMAN;Q12974-3|TP4A2_HUMAN;O75365|TP4A3_HUMAN;Q93096|TP4A1_HUMAN		FALSE	Database
AGLGRAPVL	45.89	852.518	9	-0.0008	-0.1	427.266	2	63.3907	7634714	39835608	46694	48720	20200317_QE_HFX2_LC3_DIA_RA957_R02.raw	Q12974|TP4A2_HUMAN;Q12974-3|TP4A2_HUMAN;O75365|TP4A3_HUMAN;Q93096|TP4A1_HUMAN		FALSE	Database
AGLPGSPGPGSP	38.73	992.493	12	-0.0198	-0.1	497.254	2	65.0453			48077	-35897	20200317_QE_HFX2_LC3_DIA_RA957_R01.raw	Q9BZL6|KPCD2_HUMAN		FALSE	Database
AGLPGSPGPGSP	44.66	992.493	12	-0.0129	2.4	497.255	2	65.0579	272199	3558523	48008	79268	20200317_QE_HFX2_LC3_DIA_RA957_R02.raw	Q9BZL6|KPCD2_HUMAN		FALSE	Database
AGLTAAAYR	46.59	892.477	9	0.0383	0.3	893.484	1	59.928	1.64852e+06	15893600	44250	147946	20200317_QE_HFX2_LC3_DIA_RA957_R01.raw	Q86Y39|NDUAB_HUMAN;Q86Y39-2|NDUAB_HUMAN		FALSE	Library
AGLTAAAYR	45.93	892.477	9	0.0006	0.2	893.484	1	60.0143	1402708	11585992	44227	146746	20200317_QE_HFX2_LC3_DIA_RA957_R02.raw	Q86Y39|NDUAB_HUMAN;Q86Y39-2|NDUAB_HUMAN		FALSE	Library
AGNLKNHR	46.52	908.494	8	0.0602	-0.1	455.254	2	11.3016			8285	-23155	20200317_QE_HFX2_LC3_DIA_RA957_R01.raw	Q86VK4-3|ZN410_HUMAN;Q86VK4-4|ZN410_HUMAN;Q86VK4-5|ZN410_HUMAN;Q86VK4|ZN410_HUMAN		FALSE	Database
AGNLKNHR	45.6	908.494	8	-0.0025	-0.2	455.254	2	10.7624	354256	2.798e+06	7894	59583	20200317_QE_HFX2_LC3_DIA_RA957_R02.raw	Q86VK4-3|ZN410_HUMAN;Q86VK4-4|ZN410_HUMAN;Q86VK4-5|ZN410_HUMAN;Q86VK4|ZN410_HUMAN		FALSE	Database
AGPAQPGSVAGAGP	45.4	1135.56	14	0.0341	-0.6	568.788	2	57.9446	661280	5.25162e+06	42768	167660	20200317_QE_HFX2_LC3_DIA_RA957_R01.raw	A7E2V4|ZSWM8_HUMAN;A7E2V4-2|ZSWM8_HUMAN;A7E2V4-5|ZSWM8_HUMAN;A7E2V4-3|ZSWM8_HUMAN;A7E2V4-4|ZSWM8_HUMAN		FALSE	Database
AGPAQPGSVAGAGP	45.16	1135.56	14	-0.0005	-0.9	568.788	2	58.0506	557776	5.07443e+06	42768	164113	20200317_QE_HFX2_LC3_DIA_RA957_R02.raw	A7E2V4|ZSWM8_HUMAN;A7E2V4-2|ZSWM8_HUMAN;A7E2V4-5|ZSWM8_HUMAN;A7E2V4-3|ZSWM8_HUMAN;A7E2V4-4|ZSWM8_HUMAN		FALSE	Database
AGPDAAGPLLPGRP	46.59	1287.69	14	0.0012	0	644.854	2	74.0385	1.91202e+06	15470630	54823	133406	20200317_QE_HFX2_LC3_DIA_RA957_R01.raw	O75976|CBPD_HUMAN		FALSE	Library
AGPDAAGPLLPGRP	45.91	1287.69	14	-0.0002	0.6	644.855	2	74.0687	1687183	14200432	54708	132562	20200317_QE_HFX2_LC3_DIA_RA957_R02.raw	O75976|CBPD_HUMAN		FALSE	Library
AGPGPGPGPLN	29.1	932.472	11	0.0544	-1.7	467.242	2	52.7774	19787962	298863680	38853	167918	20200317_QE_HFX2_LC3_DIA_RA957_R02.raw	Q8N831|TSYL6_HUMAN		FALSE	Database
AGPLGVNSPL	29.69	923.508	10	0.0724	-0.1	462.761	2	96.8235	182154	500881	71835	169893	20200317_QE_HFX2_LC3_DIA_RA957_R01.raw	Q86XN7-2|PRSR1_HUMAN;Q86XN7|PRSR1_HUMAN		FALSE	Database
AGPLGVNSPL	45.81	923.508	10	-0.0001	-0.6	462.761	2	96.7934	323343	674794	71697	62789	20200317_QE_HFX2_LC3_DIA_RA957_R02.raw	Q86XN7-2|PRSR1_HUMAN;Q86XN7|PRSR1_HUMAN		FALSE	Database
AGPQGDAAVL	43.94	897.456	10	-0.0497	0.5	898.463	1	54.0155	823812	7.13423e+06	39811	148130	20200317_QE_HFX2_LC3_DIA_RA957_R01.raw	Q9ULD4|BRPF3_HUMAN		FALSE	Database
AGPQGDAAVL	43.31	897.456	10	-0.1459	1.1	898.464	1	54.1611	492371	3.8047e+06	39880	167095	20200317_QE_HFX2_LC3_DIA_RA957_R02.raw	Q9ULD4|BRPF3_HUMAN		FALSE	Database
AGPSIVHR	46.46	835.466	8	-0.0313	-0.3	418.74	2	33.7522	1.64915e+06	9216885	24798	165549	20200317_QE_HFX2_LC3_DIA_RA957_R01.raw	P63267-2|ACTH_HUMAN;P62736|ACTA_HUMAN;P63267|ACTH_HUMAN		FALSE	Library
AGPSIVHR	45.91	835.466	8	-0.0004	-0.7	418.74	2	33.5669	1.31757e+06	13395170	24660	45708	20200317_QE_HFX2_LC3_DIA_RA957_R02.raw	P63267-2|ACTH_HUMAN;P62736|ACTA_HUMAN;P63267|ACTH_HUMAN		FALSE	Library
AGQFVIKLTHDVE	46.59	1455.77	13	0.0209	1	728.894	2	77.5395	1448455	13934350	57448	141803	20200317_QE_HFX2_LC3_DIA_RA957_R01.raw	P02786|TFR1_HUMAN		FALSE	Library
AGQFVIKLTHDVE	45.93	1455.77	13	-0.0004	0.7	728.894	2	77.6036	1.5643e+06	14010018	57379	140893	20200317_QE_HFX2_LC3_DIA_RA957_R02.raw	P02786|TFR1_HUMAN		FALSE	Library
AGSHIIQR	46.61	880.488	8	0.0225	-0.3	441.251	2	26.3293	41015792	162116224	19348	54141	20200317_QE_HFX2_LC3_DIA_RA957_R01.raw	P30481|1B44_HUMAN;Q07000|1C15_HUMAN		FALSE	Library
AGSHIIQR	45.96	880.488	8	0.0005	-0.1	441.251	2	26.0178	42516544	174404896	19026	53961	20200317_QE_HFX2_LC3_DIA_RA957_R02.raw	P30481|1B44_HUMAN;Q07000|1C15_HUMAN		FALSE	Library
AGSHTIQR	46.6	868.452	8	0.0235	-0.1	435.233	2	16.1511	693003	8848125	11849	51855	20200317_QE_HFX2_LC3_DIA_RA957_R01.raw	Q95604|1C17_HUMAN		FALSE	Library
AGSHTIQR	45.93	868.452	8	-0.0004	-0.1	435.233	2	15.6486	871841	7857962	11458	51648	20200317_QE_HFX2_LC3_DIA_RA957_R02.raw	Q95604|1C17_HUMAN		FALSE	Library
AGSHTLQR	46.55	868.452	8	-0.0013	0.1	435.233	2	16.1576	958124	9583448	11849	164066	20200317_QE_HFX2_LC3_DIA_RA957_R01.raw	P30475|1B39_HUMAN;Q29836|1B67_HUMAN;Q95365|1B38_HUMAN		FALSE	Library
AGSHTLQR	45.82	868.452	8	-0.0002	-0.5	435.233	2	15.6251	1.0701e+06	7.93363e+06	11458	162527	20200317_QE_HFX2_LC3_DIA_RA957_R02.raw	P30475|1B39_HUMAN;Q29836|1B67_HUMAN;Q95365|1B38_HUMAN		FALSE	Library
AGSTSIPK	46.37	759.413	8	0.1527	-0.6	760.42	1	33.6433	363321	4.21324e+06	24720	143414	20200317_QE_HFX2_LC3_DIA_RA957_R01.raw	O00567|NOP56_HUMAN		FALSE	Database
AGSTSIPK	44.2	759.413	8	0.2092	-0.1	760.42	1	33.434	272789	2808415	24559	165803	20200317_QE_HFX2_LC3_DIA_RA957_R02.raw	O00567|NOP56_HUMAN		FALSE	Database
AGSTSIPKR	46.48	915.514	9	0.0196	-0.5	458.764	2	26.3996	4.32715e+06	61130980	19371	165252	20200317_QE_HFX2_LC3_DIA_RA957_R01.raw	O00567|NOP56_HUMAN		FALSE	Library
AGSTSIPKR	45.77	915.514	9	0.0003	-0.2	458.764	2	26.088	7642120	63075236	19141	162837	20200317_QE_HFX2_LC3_DIA_RA957_R02.raw	O00567|NOP56_HUMAN		FALSE	Library
AGSVPHVNR	44.33	935.494	9	-0.0047	0.5	468.754	2	31.3024	719427	8829322	22983	168175	20200317_QE_HFX2_LC3_DIA_RA957_R01.raw	Q460N5-3|PAR14_HUMAN;Q460N5-5|PAR14_HUMAN;Q460N5-1|PAR14_HUMAN;Q460N5|PAR14_HUMAN		FALSE	Library
AGSVPHVNR	43.94	935.494	9	-0.0009	1	468.755	2	31.0891	791046	7.07664e+06	22822	166413	20200317_QE_HFX2_LC3_DIA_RA957_R02.raw	Q460N5-3|PAR14_HUMAN;Q460N5-5|PAR14_HUMAN;Q460N5-1|PAR14_HUMAN;Q460N5|PAR14_HUMAN		FALSE	Library
AGTVTGQKR	46.6	916.509	9	0.0037	-0.3	459.262	2	22.226	3.25179e+06	32798950	16289	61665	20200317_QE_HFX2_LC3_DIA_RA957_R01.raw	Q86U44|MTA70_HUMAN		FALSE	Library
AGTVTGQKR	45.76	916.509	9	0.0004	-0.1	459.262	2	21.8514	2.83465e+06	26934322	16036	61355	20200317_QE_HFX2_LC3_DIA_RA957_R02.raw	Q86U44|MTA70_HUMAN		FALSE	Library
AGVFHVEKNGRYS	46.55	1462.73	13	0.0289	0	488.585	3	38.3927			28228	-32890	20200317_QE_HFX2_LC3_DIA_RA957_R01.raw	P16070-19|CD44_HUMAN;P16070-18|CD44_HUMAN;P16070-11|CD44_HUMAN;P16070-7|CD44_HUMAN;P16070-16|CD44_HUMAN;P16070-17|CD44_HUMAN;P16070-10|CD44_HUMAN;P16070-3|CD44_HUMAN;P16070-8|CD44_HUMAN;P16070-15|CD44_HUMAN;P16070-13|CD44_HUMAN;P16070-12|CD44_HUMAN;P16070-9|CD44_HUMAN;P16070-4|CD44_HUMAN;P16070-5|CD44_HUMAN;P16070-14|CD44_HUMAN;P16070-6|CD44_HUMAN;P16070|CD44_HUMAN		FALSE	Database
AGVFHVEKNGRYS	45.88	1462.73	13	-0.0002	-1.3	488.584	3	38.3468	252581	2.29679e+06	28182	162188	20200317_QE_HFX2_LC3_DIA_RA957_R02.raw	P16070-19|CD44_HUMAN;P16070-18|CD44_HUMAN;P16070-11|CD44_HUMAN;P16070-7|CD44_HUMAN;P16070-16|CD44_HUMAN;P16070-17|CD44_HUMAN;P16070-10|CD44_HUMAN;P16070-3|CD44_HUMAN;P16070-8|CD44_HUMAN;P16070-15|CD44_HUMAN;P16070-13|CD44_HUMAN;P16070-12|CD44_HUMAN;P16070-9|CD44_HUMAN;P16070-4|CD44_HUMAN;P16070-5|CD44_HUMAN;P16070-14|CD44_HUMAN;P16070-6|CD44_HUMAN;P16070|CD44_HUMAN		FALSE	Database
AGVFVDATK	46.12	906.481	9	-0.0106	0.1	454.248	2	52.2624	4.02031e+06	24951932	38530	166913	20200317_QE_HFX2_LC3_DIA_RA957_R01.raw	Q15149-7|PLEC_HUMAN;Q15149-5|PLEC_HUMAN;Q15149-8|PLEC_HUMAN;Q15149-4|PLEC_HUMAN;Q15149-9|PLEC_HUMAN;Q15149|PLEC_HUMAN;Q15149-6|PLEC_HUMAN;Q15149-3|PLEC_HUMAN;Q15149-2|PLEC_HUMAN		FALSE	Library
AGVFVDATK	46.48	906.481	9	0.0193	1.8	907.49	1	52.2191	78267	1.8249e+06	38500	148647	20200317_QE_HFX2_LC3_DIA_RA957_R01.raw	Q15149-7|PLEC_HUMAN;Q15149-5|PLEC_HUMAN;Q15149-8|PLEC_HUMAN;Q15149-4|PLEC_HUMAN;Q15149-9|PLEC_HUMAN;Q15149|PLEC_HUMAN;Q15149-6|PLEC_HUMAN;Q15149-3|PLEC_HUMAN;Q15149-2|PLEC_HUMAN		FALSE	Library
AGVFVDATK	42.96	906.481	9	0.0006	0	907.488	1	52.2962			38500	-82450	20200317_QE_HFX2_LC3_DIA_RA957_R02.raw	Q15149-7|PLEC_HUMAN;Q15149-5|PLEC_HUMAN;Q15149-8|PLEC_HUMAN;Q15149-4|PLEC_HUMAN;Q15149-9|PLEC_HUMAN;Q15149|PLEC_HUMAN;Q15149-6|PLEC_HUMAN;Q15149-3|PLEC_HUMAN;Q15149-2|PLEC_HUMAN		FALSE	Library
AGVFVDATK	43.57	906.481	9	0.0321	0.3	454.248	2	52.278	3.11409e+06	27578544	38484	166927	20200317_QE_HFX2_LC3_DIA_RA957_R02.raw	Q15149-7|PLEC_HUMAN;Q15149-5|PLEC_HUMAN;Q15149-8|PLEC_HUMAN;Q15149-4|PLEC_HUMAN;Q15149-9|PLEC_HUMAN;Q15149|PLEC_HUMAN;Q15149-6|PLEC_HUMAN;Q15149-3|PLEC_HUMAN;Q15149-2|PLEC_HUMAN		FALSE	Library
AGVNFVVSGRE	38.14	1133.58	11	0.156	0.1	567.799	2	74.1454	212106	1.25703e+06	54889	169351	20200317_QE_HFX2_LC3_DIA_RA957_R01.raw	Q9UPQ9|TNR6B_HUMAN;Q9UPQ9-1|TNR6B_HUMAN		FALSE	Database
AGVNFVVSGRE	45.68	1133.58	11	0.0006	-0.7	567.798	2	74.3328	37362.7	1266915	54935	114815	20200317_QE_HFX2_LC3_DIA_RA957_R02.raw	Q9UPQ9|TNR6B_HUMAN;Q9UPQ9-1|TNR6B_HUMAN		FALSE	Database
AGVTGTTVPL	40.27	914.507	10	-0.0043	0	915.515	1	86.7619			64329	-82810	20200317_QE_HFX2_LC3_DIA_RA957_R01.raw	Q7Z5P9-2|MUC19_HUMAN;Q7Z5P9|MUC19_HUMAN		FALSE	Database
AGVTGTTVPL	41.32	914.507	10	0.0006	0	915.515	1	86.7743			64214	-82810	20200317_QE_HFX2_LC3_DIA_RA957_R02.raw	Q7Z5P9-2|MUC19_HUMAN;Q7Z5P9|MUC19_HUMAN		FALSE	Database
AGYDVHWYQQLPGTAPK	46.61	1929.94	17	-0.0369	-0.5	644.319	3	82.6454	1.14329e+06	12184653	61263	133289	20200317_QE_HFX2_LC3_DIA_RA957_R01.raw	P01703|LV140_HUMAN		FALSE	Library
AGYDVHWYQQLPGTAPK	45.95	1929.94	17	0.0001	-0.5	644.319	3	82.6182	1256735	12817628	61125	132446	20200317_QE_HFX2_LC3_DIA_RA957_R02.raw	P01703|LV140_HUMAN		FALSE	Library
AGYPAELAYFEVLHE	32.23	1707.81	15	0.2128	0	570.279	3	112.873	25564.5	458732	83777	169804	20200317_QE_HFX2_LC3_DIA_RA957_R01.raw			FALSE	Database
AHAAAGPGEVL	42.25	991.509	11	-0.025	0	992.516	1	53.085			39145	-87190	20200317_QE_HFX2_LC3_DIA_RA957_R01.raw	Q6ZN55|ZN574_HUMAN;Q6ZN55-2|ZN574_HUMAN		FALSE	Library
AHAAAGPGEVL	37.64	991.509	11	-0.0956	1.2	496.762	2	53.1506	3.25721e+06	14557814	39153	79534	20200317_QE_HFX2_LC3_DIA_RA957_R01.raw	Q6ZN55|ZN574_HUMAN;Q6ZN55-2|ZN574_HUMAN		FALSE	Library
AHAAAGPGEVL	43.77	991.509	11	0	0.1	496.762	2	53.1102	3.1921e+06	15626716	39130	79060	20200317_QE_HFX2_LC3_DIA_RA957_R02.raw	Q6ZN55|ZN574_HUMAN;Q6ZN55-2|ZN574_HUMAN		FALSE	Library
AHAAAGPGEVL	42.96	991.509	11	0.0399	0	992.516	1	53.0753			39076	-87190	20200317_QE_HFX2_LC3_DIA_RA957_R02.raw	Q6ZN55|ZN574_HUMAN;Q6ZN55-2|ZN574_HUMAN		FALSE	Library
AHAANIVTA	42.4	866.461	9	-0.0333	0.1	434.238	2	38.8522	753250	7.92484e+06	28570	168921	20200317_QE_HFX2_LC3_DIA_RA957_R01.raw	P04035-2|HMDH_HUMAN;P04035-3|HMDH_HUMAN;P04035|HMDH_HUMAN		FALSE	Library
AHAANIVTA	42.96	866.461	9	-0.0318	0.6	434.238	2	38.7784	625161	4.14178e+06	28501	167328	20200317_QE_HFX2_LC3_DIA_RA957_R02.raw	P04035-2|HMDH_HUMAN;P04035-3|HMDH_HUMAN;P04035|HMDH_HUMAN		FALSE	Library
AHAAPLPEA	46.57	875.45	9	-0.0364	-0.9	438.732	2	47.3489	24595520	171011600	34872	53221	20200317_QE_HFX2_LC3_DIA_RA957_R01.raw	Q8IVT5-4|KSR1_HUMAN;Q8IVT5-3|KSR1_HUMAN;Q8IVT5-2|KSR1_HUMAN;Q8IVT5|KSR1_HUMAN		FALSE	Library
AHAAPLPEA	46.59	875.45	9	-0.0348	1.2	876.459	1	47.3489	2.49278e+06	21332666	34865	147416	20200317_QE_HFX2_LC3_DIA_RA957_R01.raw	Q8IVT5-4|KSR1_HUMAN;Q8IVT5-3|KSR1_HUMAN;Q8IVT5-2|KSR1_HUMAN;Q8IVT5|KSR1_HUMAN		FALSE	Library
AHAAPLPEA	45.95	875.45	9	-0.0002	0.8	876.458	1	47.3752	1.99315e+06	18196760	34842	146234	20200317_QE_HFX2_LC3_DIA_RA957_R02.raw	Q8IVT5-4|KSR1_HUMAN;Q8IVT5-3|KSR1_HUMAN;Q8IVT5-2|KSR1_HUMAN;Q8IVT5|KSR1_HUMAN		FALSE	Library
AHAAPLPEA	45.96	875.45	9	-0.0004	-1.1	438.732	2	47.3737	26284614	182199040	34850	53030	20200317_QE_HFX2_LC3_DIA_RA957_R02.raw	Q8IVT5-4|KSR1_HUMAN;Q8IVT5-3|KSR1_HUMAN;Q8IVT5-2|KSR1_HUMAN;Q8IVT5|KSR1_HUMAN		FALSE	Library
AHAAPLPEAA	46.56	946.487	10	-0.0262	0	474.251	2	48.5545	5.84236e+06	33236322	35771	68096	20200317_QE_HFX2_LC3_DIA_RA957_R01.raw	Q8IVT5-4|KSR1_HUMAN;Q8IVT5-3|KSR1_HUMAN;Q8IVT5-2|KSR1_HUMAN;Q8IVT5|KSR1_HUMAN		FALSE	Library
AHAAPLPEAA	45.92	946.487	10	0	-0.7	474.251	2	48.6168	5.45422e+06	28325470	35748	67754	20200317_QE_HFX2_LC3_DIA_RA957_R02.raw	Q8IVT5-4|KSR1_HUMAN;Q8IVT5-3|KSR1_HUMAN;Q8IVT5-2|KSR1_HUMAN;Q8IVT5|KSR1_HUMAN		FALSE	Library
AHAAQVTCV	46.54	898.433	9	0.012	-0.6	450.224	2	40.528	802409	6741471	29813	57729	20200317_QE_HFX2_LC3_DIA_RA957_R01.raw	Q9BQA1-2|MEP50_HUMAN;Q9BQA1|MEP50_HUMAN		FALSE	Library
AHAAQVTCV	37.87	898.433	9	0.0123	0	899.441	1	40.5228			29806	-82052	20200317_QE_HFX2_LC3_DIA_RA957_R01.raw	Q9BQA1-2|MEP50_HUMAN;Q9BQA1|MEP50_HUMAN		FALSE	Library
AHAAQVTCV	45.92	898.433	9	-0.0002	-0.9	450.223	2	40.4935	533015	5300517	29721	57452	20200317_QE_HFX2_LC3_DIA_RA957_R02.raw	Q9BQA1-2|MEP50_HUMAN;Q9BQA1|MEP50_HUMAN		FALSE	Library
AHAAQVTCV	43.37	898.433	9	0	0	899.441	1	40.4882			29760	-82052	20200317_QE_HFX2_LC3_DIA_RA957_R02.raw	Q9BQA1-2|MEP50_HUMAN;Q9BQA1|MEP50_HUMAN		FALSE	Library
AHAAVQELL	43.63	950.519	9	-0.0321	-0.4	476.266	2	69.3377	729316	13374106	51342	69087	20200317_QE_HFX2_LC3_DIA_RA957_R01.raw	Q8N1F8-2|S11IP_HUMAN;Q8N1F8|S11IP_HUMAN		FALSE	Database
AHAAVQELL	44.74	950.519	9	-0.0339	0	951.526	1	69.3951			51334	-84719	20200317_QE_HFX2_LC3_DIA_RA957_R01.raw	Q8N1F8-2|S11IP_HUMAN;Q8N1F8|S11IP_HUMAN		FALSE	Database
AHAAVQELL	43.2	950.519	9	-0.1285	0	476.267	2	69.4668			51273	-28960	20200317_QE_HFX2_LC3_DIA_RA957_R02.raw	Q8N1F8-2|S11IP_HUMAN;Q8N1F8|S11IP_HUMAN		FALSE	Database
AHAAVQELL	43.61	950.519	9	-0.0582	0	951.526	1	69.4532			51265	-84719	20200317_QE_HFX2_LC3_DIA_RA957_R02.raw	Q8N1F8-2|S11IP_HUMAN;Q8N1F8|S11IP_HUMAN		FALSE	Database
AHADPTEL	38.06	852.398	8	-0.1354	-0.2	427.206	2	39.7836	8555999	46235060	29306	48829	20200317_QE_HFX2_LC3_DIA_RA957_R01.raw	Q9BSJ2-4|GCP2_HUMAN;Q9BSJ2-3|GCP2_HUMAN;Q9BSJ2|GCP2_HUMAN		FALSE	Library
AHADPTEL	46.58	852.398	8	-0.1314	0.5	853.405	1	39.7796	1.48203e+06	9121267	29253	146767	20200317_QE_HFX2_LC3_DIA_RA957_R01.raw	Q9BSJ2-4|GCP2_HUMAN;Q9BSJ2-3|GCP2_HUMAN;Q9BSJ2|GCP2_HUMAN		FALSE	Library
AHADPTEL	45.93	852.398	8	-0.0005	0.3	427.206	2	39.5855	7.46373e+06	53335748	29099	48613	20200317_QE_HFX2_LC3_DIA_RA957_R02.raw	Q9BSJ2-4|GCP2_HUMAN;Q9BSJ2-3|GCP2_HUMAN;Q9BSJ2|GCP2_HUMAN		FALSE	Library
AHADPTEL	45.92	852.398	8	-0.0005	1.5	853.406	1	39.5855	856207	7611061	29115	145649	20200317_QE_HFX2_LC3_DIA_RA957_R02.raw	Q9BSJ2-4|GCP2_HUMAN;Q9BSJ2-3|GCP2_HUMAN;Q9BSJ2|GCP2_HUMAN		FALSE	Library
AHADPTELAL	46.01	1036.52	10	-0.0132	1.4	519.268	2	71.9927	23917116	121778920	53276	167100	20200317_QE_HFX2_LC3_DIA_RA957_R01.raw	Q9BSJ2-4|GCP2_HUMAN;Q9BSJ2-3|GCP2_HUMAN;Q9BSJ2|GCP2_HUMAN		FALSE	Library
AHADPTELAL	46.59	1036.52	10	0.0185	1.7	1037.53	1	71.9796	2.61088e+06	19432144	53267	156276	20200317_QE_HFX2_LC3_DIA_RA957_R01.raw	Q9BSJ2-4|GCP2_HUMAN;Q9BSJ2-3|GCP2_HUMAN;Q9BSJ2|GCP2_HUMAN		FALSE	Library
AHADPTELAL	44.36	1036.52	10	0.0007	2	519.268	2	71.991	19034400	75358288	53161	165305	20200317_QE_HFX2_LC3_DIA_RA957_R02.raw	Q9BSJ2-4|GCP2_HUMAN;Q9BSJ2-3|GCP2_HUMAN;Q9BSJ2|GCP2_HUMAN		FALSE	Library
AHADPTELAL	45.91	1036.52	10	0.0001	1.5	1037.53	1	72.0099	2.18369e+06	16536084	53175	154583	20200317_QE_HFX2_LC3_DIA_RA957_R02.raw	Q9BSJ2-4|GCP2_HUMAN;Q9BSJ2-3|GCP2_HUMAN;Q9BSJ2|GCP2_HUMAN		FALSE	Library
AHAEARKSPAL	46.61	1149.63	11	0.0585	0	575.82	2	21.7266	589407	7.10525e+06	15950	118348	20200317_QE_HFX2_LC3_DIA_RA957_R01.raw	Q6PFW1-5|VIP1_HUMAN;Q6PFW1-2|VIP1_HUMAN;Q6PFW1-3|VIP1_HUMAN;Q6PFW1|VIP1_HUMAN;O43314|VIP2_HUMAN;Q6PFW1-7|VIP1_HUMAN;Q6PFW1-4|VIP1_HUMAN;Q6PFW1-6|VIP1_HUMAN;O43314-2|VIP2_HUMAN		FALSE	Library
AHAEARKSPAL	46.19	1149.63	11	0.0601	-0.8	384.216	3	21.725	5.38061e+06	58376768	15941	31209	20200317_QE_HFX2_LC3_DIA_RA957_R01.raw	Q6PFW1-5|VIP1_HUMAN;Q6PFW1-2|VIP1_HUMAN;Q6PFW1-3|VIP1_HUMAN;Q6PFW1|VIP1_HUMAN;O43314|VIP2_HUMAN;Q6PFW1-7|VIP1_HUMAN;Q6PFW1-4|VIP1_HUMAN;Q6PFW1-6|VIP1_HUMAN;O43314-2|VIP2_HUMAN		FALSE	Library
AHAEARKSPAL	45.79	1149.63	11	-0.0001	0	575.82	2	21.3501	588543	5123027	15674	117753	20200317_QE_HFX2_LC3_DIA_RA957_R02.raw	Q6PFW1-5|VIP1_HUMAN;Q6PFW1-2|VIP1_HUMAN;Q6PFW1-3|VIP1_HUMAN;Q6PFW1|VIP1_HUMAN;O43314|VIP2_HUMAN;Q6PFW1-7|VIP1_HUMAN;Q6PFW1-4|VIP1_HUMAN;Q6PFW1-6|VIP1_HUMAN;O43314-2|VIP2_HUMAN		FALSE	Library
AHAEARKSPAL	45.96	1149.63	11	-0.0001	-0.8	384.216	3	21.3501	4.97978e+06	38569032	15665	30917	20200317_QE_HFX2_LC3_DIA_RA957_R02.raw	Q6PFW1-5|VIP1_HUMAN;Q6PFW1-2|VIP1_HUMAN;Q6PFW1-3|VIP1_HUMAN;Q6PFW1|VIP1_HUMAN;O43314|VIP2_HUMAN;Q6PFW1-7|VIP1_HUMAN;Q6PFW1-4|VIP1_HUMAN;Q6PFW1-6|VIP1_HUMAN;O43314-2|VIP2_HUMAN		FALSE	Library
AHAEEKLQL	46.6	1037.55	9	0.0199	-0.5	519.782	2	45.8006	46800404	409278016	33726	92472	20200317_QE_HFX2_LC3_DIA_RA957_R01.raw	Q9Y6A5|TACC3_HUMAN		FALSE	Library
AHAEEKLQL	46.59	1037.55	9	0.0166	0.9	1038.56	1	45.8006	852300	13352189	33717	156315	20200317_QE_HFX2_LC3_DIA_RA957_R01.raw	Q9Y6A5|TACC3_HUMAN		FALSE	Library
AHAEEKLQL	45.92	1037.55	9	0.0034	0.4	1038.56	1	45.8483	548734	7996022	33717	154621	20200317_QE_HFX2_LC3_DIA_RA957_R02.raw	Q9Y6A5|TACC3_HUMAN		FALSE	Library
AHAEEKLQL	45.96	1037.55	9	0	-0.7	519.782	2	45.8551	51618296	449327680	33703	91862	20200317_QE_HFX2_LC3_DIA_RA957_R02.raw	Q9Y6A5|TACC3_HUMAN		FALSE	Library
AHAEHGGVL	46.2	889.441	9	0.0103	0.8	445.728	2	24.9268	1.63793e+06	5483894	18290	166710	20200317_QE_HFX2_LC3_DIA_RA957_R01.raw	O75385|ULK1_HUMAN		FALSE	Library
AHAEHGGVL	44.32	889.441	9	-0.0008	0.8	445.728	2	24.5841	1.32865e+06	5057407	18037	165393	20200317_QE_HFX2_LC3_DIA_RA957_R02.raw	O75385|ULK1_HUMAN		FALSE	Library
AHAFAQYNL	45.59	1033.5	9	0.008	-0.1	517.756	2	66.8168	694097	7590604	49435	91396	20200317_QE_HFX2_LC3_DIA_RA957_R01.raw	P47755-2|CAZA2_HUMAN;P47755|CAZA2_HUMAN		FALSE	Library
AHAFAQYNL	45.87	1033.5	9	0.0007	1.1	517.757	2	66.841	545920	7614516	49343	90791	20200317_QE_HFX2_LC3_DIA_RA957_R02.raw	P47755-2|CAZA2_HUMAN;P47755|CAZA2_HUMAN		FALSE	Library
AHAFPQDEL	46.46	1026.48	9	0.0445	0.2	514.246	2	62.7289	29217110	83559872	46445	89333	20200317_QE_HFX2_LC3_DIA_RA957_R01.raw	Q92611|EDEM1_HUMAN		FALSE	Library
AHAFPQDEL	45.92	1026.48	9	-0.0003	0.5	514.246	2	62.8037	25609308	67916808	46284	88774	20200317_QE_HFX2_LC3_DIA_RA957_R02.raw	Q92611|EDEM1_HUMAN		FALSE	Library
AHAFSVEAL	46.59	943.476	9	0.0074	0.5	472.746	2	76.1571	24879326	161112976	56402	67375	20200317_QE_HFX2_LC3_DIA_RA957_R01.raw	Q96SF7|TBX15_HUMAN;O95935|TBX18_HUMAN		FALSE	Library
AHAFSVEAL	46.59	943.476	9	0.0381	1	944.485	1	76.1264	2.14245e+06	16501382	56394	150207	20200317_QE_HFX2_LC3_DIA_RA957_R01.raw	Q96SF7|TBX15_HUMAN;O95935|TBX18_HUMAN		FALSE	Library
AHAFSVEAL	45.95	943.476	9	0.0002	0.2	472.746	2	76.2198	22963026	140980448	56333	67019	20200317_QE_HFX2_LC3_DIA_RA957_R02.raw	Q96SF7|TBX15_HUMAN;O95935|TBX18_HUMAN		FALSE	Library
AHAFSVEAL	45.93	943.476	9	0.0002	0.3	944.484	1	76.2198	2.50035e+06	18620572	56348	148830	20200317_QE_HFX2_LC3_DIA_RA957_R02.raw	Q96SF7|TBX15_HUMAN;O95935|TBX18_HUMAN		FALSE	Library
AHAGEHLLL	46.42	959.519	9	0.0666	-0.8	480.766	2	56.7633	1.53481e+06	13182461	41866	71274	20200317_QE_HFX2_LC3_DIA_RA957_R01.raw	P41235-4|HNF4A_HUMAN;P41235-6|HNF4A_HUMAN;P41235|HNF4A_HUMAN;P41235-3|HNF4A_HUMAN;P41235-2|HNF4A_HUMAN;Q14541|HNF4G_HUMAN;P41235-7|HNF4A_HUMAN;Q14541-2|HNF4G_HUMAN;P41235-5|HNF4A_HUMAN		FALSE	Library
AHAGEHLLL	45.9	959.519	9	0.0008	-0.9	480.766	2	56.8959	924701	8678130	41889	70862	20200317_QE_HFX2_LC3_DIA_RA957_R02.raw	P41235-4|HNF4A_HUMAN;P41235-6|HNF4A_HUMAN;P41235|HNF4A_HUMAN;P41235-3|HNF4A_HUMAN;P41235-2|HNF4A_HUMAN;Q14541|HNF4G_HUMAN;P41235-7|HNF4A_HUMAN;Q14541-2|HNF4G_HUMAN;P41235-5|HNF4A_HUMAN		FALSE	Library
AHAGSLLNL	46.08	894.492	9	0.1309	0.8	895.5	1	79.0404	437420	3365836	58556	166988	20200317_QE_HFX2_LC3_DIA_RA957_R01.raw	Q9Y2X3|NOP58_HUMAN		FALSE	Library
AHAGSLLNL	46.58	894.492	9	0.126	0.1	448.253	2	79.0453	8777772	50006732	58563	57019	20200317_QE_HFX2_LC3_DIA_RA957_R01.raw	Q9Y2X3|NOP58_HUMAN		FALSE	Library
AHAGSLLNL	45.91	894.492	9	0	0.1	448.253	2	79.2333	7835653	43432132	58586	56753	20200317_QE_HFX2_LC3_DIA_RA957_R02.raw	Q9Y2X3|NOP58_HUMAN		FALSE	Library
AHAGSLLNL	45.9	894.492	9	0	0.8	895.5	1	79.2333	300774	2971777	58579	146808	20200317_QE_HFX2_LC3_DIA_RA957_R02.raw	Q9Y2X3|NOP58_HUMAN		FALSE	Library
AHAGSLTNL	46.55	882.456	9	0.0477	-0.3	883.463	1	50.2853	310834	4373549	37050	147582	20200317_QE_HFX2_LC3_DIA_RA957_R01.raw	O00567|NOP56_HUMAN		FALSE	Library
AHAGSLTNL	46.51	882.456	9	0.0545	-0.5	442.235	2	50.2853	4.9371e+06	35155200	37081	54485	20200317_QE_HFX2_LC3_DIA_RA957_R01.raw	O00567|NOP56_HUMAN		FALSE	Library
AHAGSLTNL	45.91	882.456	9	0.0006	-0.7	442.235	2	50.4178	5281097	36968440	37104	54303	20200317_QE_HFX2_LC3_DIA_RA957_R02.raw	O00567|NOP56_HUMAN		FALSE	Library
AHAGSLTNL	44.4	882.456	9	0.0005	-0.5	883.463	1	50.4112	220329	1.95492e+06	37096	165228	20200317_QE_HFX2_LC3_DIA_RA957_R02.raw	O00567|NOP56_HUMAN		FALSE	Library
AHAGTYEV	35.77	846.387	8	-0.0374	-2.1	424.2	2	34.7763	803834	6866027	25557	47794	20200317_QE_HFX2_LC3_DIA_RA957_R01.raw	P51571|SSRD_HUMAN		FALSE	Library
AHAGTYEV	44.93	846.387	8	-0.0003	-1.8	424.2	2	34.5968	790912	7.23387e+06	25396	47603	20200317_QE_HFX2_LC3_DIA_RA957_R02.raw	P51571|SSRD_HUMAN		FALSE	Library
AHAHAAAAAA	43.63	860.425	10	0.22	-0.1	431.22	2	29.4671			21624	-18079	20200317_QE_HFX2_LC3_DIA_RA957_R01.raw	Q99581|FEV_HUMAN		FALSE	Database
AHAHAAAAAA	39.84	860.425	10	0.1851	-0.1	431.22	2	29.2818			21486	-18079	20200317_QE_HFX2_LC3_DIA_RA957_R02.raw	Q99581|FEV_HUMAN		FALSE	Database
AHAHEGSIFAL	43.63	1151.57	11	-0.0086	0	1152.58	1	72.3488			53544	-93060	20200317_QE_HFX2_LC3_DIA_RA957_R01.raw	Q32P44|EMAL3_HUMAN;Q32P44-2|EMAL3_HUMAN		FALSE	Library
AHAHEGSIFAL	46.6	1151.57	11	0.1126	-0.6	384.865	3	72.3198	6.69676e+06	48998180	53546	31494	20200317_QE_HFX2_LC3_DIA_RA957_R01.raw	Q32P44|EMAL3_HUMAN;Q32P44-2|EMAL3_HUMAN		FALSE	Library
AHAHEGSIFAL	46.6	1151.57	11	0.1143	-0.3	576.793	2	72.3198	9546655	67033400	53532	118651	20200317_QE_HFX2_LC3_DIA_RA957_R01.raw	Q32P44|EMAL3_HUMAN;Q32P44-2|EMAL3_HUMAN		FALSE	Library
AHAHEGSIFAL	45.92	1151.57	11	0.0002	-0.7	384.865	3	72.4399	5.81968e+06	46033588	53500	31204	20200317_QE_HFX2_LC3_DIA_RA957_R02.raw	Q32P44|EMAL3_HUMAN;Q32P44-2|EMAL3_HUMAN		FALSE	Library
AHAHEGSIFAL	45.91	1151.57	11	0.0004	-0.2	576.793	2	72.4413	6912551	55606144	53486	118036	20200317_QE_HFX2_LC3_DIA_RA957_R02.raw	Q32P44|EMAL3_HUMAN;Q32P44-2|EMAL3_HUMAN		FALSE	Library
AHAHEGSIFAL	30.12	1151.57	11	-0.0603	0	1152.58	1	72.4087			53475	-93060	20200317_QE_HFX2_LC3_DIA_RA957_R02.raw	Q32P44|EMAL3_HUMAN;Q32P44-2|EMAL3_HUMAN		FALSE	Library
AHAIQTVRL	46.59	1007.59	9	0.0674	-0.6	504.801	2	50.8708	3719171	30161982	37498	84026	20200317_QE_HFX2_LC3_DIA_RA957_R01.raw	Q96KP1|EXOC2_HUMAN		FALSE	Library
AHAIQTVRL	45.92	1007.59	9	0.0003	-1.2	504.8	2	51.0064	3.38791e+06	21283562	37544	83581	20200317_QE_HFX2_LC3_DIA_RA957_R02.raw	Q96KP1|EXOC2_HUMAN		FALSE	Library
AHAKEM(+15.99)EAL	45.2	1014.48	9	-0.0313	0	508.248	2	21.5683	1185613	8662189	15832	85824	20200317_QE_HFX2_LC3_DIA_RA957_R01.raw	P30622-1|CLIP1_HUMAN;P30622-2|CLIP1_HUMAN;P30622|CLIP1_HUMAN	Oxidation (M)	FALSE	Library
AHAKEM(+15.99)EAL	45.73	1014.48	9	0.0003	0.2	508.248	2	21.068	958258	6.97996e+06	15464	85368	20200317_QE_HFX2_LC3_DIA_RA957_R02.raw	P30622-1|CLIP1_HUMAN;P30622-2|CLIP1_HUMAN;P30622|CLIP1_HUMAN	Oxidation (M)	FALSE	Library
AHAKEMEAL	46.59	998.486	9	0.0293	0	500.25	2	34.3381	2.8004e+06	21832846	25215	81254	20200317_QE_HFX2_LC3_DIA_RA957_R01.raw	P30622-1|CLIP1_HUMAN;P30622-2|CLIP1_HUMAN;P30622|CLIP1_HUMAN		FALSE	Library
AHAKEMEAL	45.92	998.486	9	-0.0009	0.2	500.25	2	34.224	2719264	18134146	25146	80799	20200317_QE_HFX2_LC3_DIA_RA957_R02.raw	P30622-1|CLIP1_HUMAN;P30622-2|CLIP1_HUMAN;P30622|CLIP1_HUMAN		FALSE	Library
AHAKLDNLTL	46.61	1094.61	10	0.0443	-0.2	548.311	2	62.6674	24372008	165712512	46286	107108	20200317_QE_HFX2_LC3_DIA_RA957_R01.raw	Q9Y248|PSF2_HUMAN		FALSE	Library
AHAKLDNLTL	46.52	1094.61	10	0.0763	1.3	1095.62	1	62.6654	337203	1.58222e+06	46299	164526	20200317_QE_HFX2_LC3_DIA_RA957_R01.raw	Q9Y248|PSF2_HUMAN		FALSE	Library
AHAKLDNLTL	43.88	1094.61	10	0.0463	-0.2	365.877	3	62.6653	6360817	48767308	46370	21858	20200317_QE_HFX2_LC3_DIA_RA957_R01.raw	Q9Y248|PSF2_HUMAN		FALSE	Library
AHAKLDNLTL	45.91	1094.61	10	-0.0002	-0.5	548.311	2	62.7419	20788424	149232224	46263	106539	20200317_QE_HFX2_LC3_DIA_RA957_R02.raw	Q9Y248|PSF2_HUMAN		FALSE	Library
AHAKLDNLTL	44.22	1094.61	10	0.0007	0.1	1095.62	1	62.771			46276	-91906	20200317_QE_HFX2_LC3_DIA_RA957_R02.raw	Q9Y248|PSF2_HUMAN		FALSE	Library
AHAKLDNLTL	45.91	1094.61	10	-0.0002	-0.2	365.877	3	62.7419	5290365	39973000	46278	21516	20200317_QE_HFX2_LC3_DIA_RA957_R02.raw	Q9Y248|PSF2_HUMAN		FALSE	Library
AHAKSSVAL	46.61	882.492	9	-0.0181	-0.8	442.253	2	27.8953	93639568	503950848	20475	54522	20200317_QE_HFX2_LC3_DIA_RA957_R01.raw	Q9ULK4-2|MED23_HUMAN;Q9ULK4-5|MED23_HUMAN;Q9ULK4-3|MED23_HUMAN;Q9ULK4|MED23_HUMAN;Q9ULK4-4|MED23_HUMAN		FALSE	Library
AHAKSSVAL	46.62	882.492	9	-0.0181	0.1	883.5	1	27.8953	2843716	18545158	20468	147586	20200317_QE_HFX2_LC3_DIA_RA957_R01.raw	Q9ULK4-2|MED23_HUMAN;Q9ULK4-5|MED23_HUMAN;Q9ULK4-3|MED23_HUMAN;Q9ULK4|MED23_HUMAN;Q9ULK4-4|MED23_HUMAN		FALSE	Library
AHAKSSVAL	45.87	882.492	9	-0.0004	0.8	883.5	1	27.6152	1.98956e+06	14258244	20284	146394	20200317_QE_HFX2_LC3_DIA_RA957_R02.raw	Q9ULK4-2|MED23_HUMAN;Q9ULK4-5|MED23_HUMAN;Q9ULK4-3|MED23_HUMAN;Q9ULK4|MED23_HUMAN;Q9ULK4-4|MED23_HUMAN		FALSE	Library
AHAKSSVAL	45.96	882.492	9	-0.0004	-0.6	442.253	2	27.6152	97366280	522312864	20268	54348	20200317_QE_HFX2_LC3_DIA_RA957_R02.raw	Q9ULK4-2|MED23_HUMAN;Q9ULK4-5|MED23_HUMAN;Q9ULK4-3|MED23_HUMAN;Q9ULK4|MED23_HUMAN;Q9ULK4-4|MED23_HUMAN		FALSE	Library
AHAKTKVLL	46.59	979.618	9	0.119	1.9	490.817	2	31.2625	14774303	125470776	22938	76360	20200317_QE_HFX2_LC3_DIA_RA957_R01.raw	Q86W54|SPA24_HUMAN;Q86W54-2|SPA24_HUMAN		FALSE	Database
AHAKTKVLL	45.93	979.618	9	-0.0003	1.3	490.817	2	31.1735	12684542	94546408	22892	75905	20200317_QE_HFX2_LC3_DIA_RA957_R02.raw	Q86W54|SPA24_HUMAN;Q86W54-2|SPA24_HUMAN		FALSE	Database
AHALHLLAL	46.53	957.576	9	-0.0065	-1.3	479.795	2	83.5353	1630391	9208748	61899	70803	20200317_QE_HFX2_LC3_DIA_RA957_R01.raw	Q9ULT0|TTC7A_HUMAN;Q9ULT0-4|TTC7A_HUMAN		FALSE	Library
AHALHLLAL	45.91	957.576	9	0.0008	-1.7	479.795	2	83.5425	1.56343e+06	7.29218e+06	61830	70408	20200317_QE_HFX2_LC3_DIA_RA957_R02.raw	Q9ULT0|TTC7A_HUMAN;Q9ULT0-4|TTC7A_HUMAN		FALSE	Library
AHALPTTL	46.57	822.46	8	0.0716	0.5	823.468	1	62.3594	1.29344e+06	12177574	46065	145715	20200317_QE_HFX2_LC3_DIA_RA957_R01.raw	Q8NBJ5|GT251_HUMAN		FALSE	Library
AHALPTTL	46.54	822.46	8	0.0716	-0.6	412.237	2	62.3594	7.5302e+06	56728560	46049	43368	20200317_QE_HFX2_LC3_DIA_RA957_R01.raw	Q8NBJ5|GT251_HUMAN		FALSE	Library
AHALPTTL	45.9	822.46	8	-0.0005	-0.4	412.237	2	62.4623	5636787	45379424	46049	43176	20200317_QE_HFX2_LC3_DIA_RA957_R02.raw	Q8NBJ5|GT251_HUMAN		FALSE	Library
AHALPTTL	45.91	822.46	8	-0.0005	0.4	823.468	1	62.4623	752814	7384105	46042	144618	20200317_QE_HFX2_LC3_DIA_RA957_R02.raw	Q8NBJ5|GT251_HUMAN		FALSE	Library
AHAPHPNVM	46.54	972.46	9	-0.0188	-0.3	487.237	2	33.4967	6337293	35554056	24640	74356	20200317_QE_HFX2_LC3_DIA_RA957_R01.raw	O14770-7|MEIS2_HUMAN;O14770|MEIS2_HUMAN;O14770-5|MEIS2_HUMAN;O14770-4|MEIS2_HUMAN;O14770-8|MEIS2_HUMAN;O14770-3|MEIS2_HUMAN;O14770-2|MEIS2_HUMAN		FALSE	Library
AHAPHPNVM	45.94	972.46	9	-0.0006	-0.1	487.237	2	33.3188	5.87295e+06	36688376	24456	73926	20200317_QE_HFX2_LC3_DIA_RA957_R02.raw	O14770-7|MEIS2_HUMAN;O14770|MEIS2_HUMAN;O14770-5|MEIS2_HUMAN;O14770-4|MEIS2_HUMAN;O14770-8|MEIS2_HUMAN;O14770-3|MEIS2_HUMAN;O14770-2|MEIS2_HUMAN		FALSE	Library
AHAPHPNVM(+15.99)	46.47	988.455	9	0.0551	0.8	495.235	2	23.1038	4372674	175736496	16866	78620	20200317_QE_HFX2_LC3_DIA_RA957_R01.raw	O14770-7|MEIS2_HUMAN;O14770|MEIS2_HUMAN;O14770-5|MEIS2_HUMAN;O14770-4|MEIS2_HUMAN;O14770-8|MEIS2_HUMAN;O14770-3|MEIS2_HUMAN;O14770-2|MEIS2_HUMAN	Oxidation (M)	FALSE	Library
AHAPHPNVM(+15.99)	45.94	988.455	9	0.0008	0	495.235	2	22.8542	31084678	191303504	16774	78126	20200317_QE_HFX2_LC3_DIA_RA957_R02.raw	O14770-7|MEIS2_HUMAN;O14770|MEIS2_HUMAN;O14770-5|MEIS2_HUMAN;O14770-4|MEIS2_HUMAN;O14770-8|MEIS2_HUMAN;O14770-3|MEIS2_HUMAN;O14770-2|MEIS2_HUMAN	Oxidation (M)	FALSE	Library
AHAPLTNIPL	46.5	1045.59	10	0.0505	0.2	523.803	2	89.1079	14179126	78188904	66087	94744	20200317_QE_HFX2_LC3_DIA_RA957_R01.raw	Q9NRR4-3|RNC_HUMAN;Q9NRR4|RNC_HUMAN;Q9NRR4-4|RNC_HUMAN;Q9NRR4-2|RNC_HUMAN		FALSE	Library
AHAPLTNIPL	45.82	1045.59	10	-0.0001	0.5	523.804	2	89.1536	13375494	79156256	65972	94128	20200317_QE_HFX2_LC3_DIA_RA957_R02.raw	Q9NRR4-3|RNC_HUMAN;Q9NRR4|RNC_HUMAN;Q9NRR4-4|RNC_HUMAN;Q9NRR4-2|RNC_HUMAN		FALSE	Library
AHAPPGHHSV	43.45	1008.49	10	-0.0332	0.3	505.252	2	12.527	553896	1.95601e+06	9185	168839	20200317_QE_HFX2_LC3_DIA_RA957_R01.raw	O95271|TNKS1_HUMAN		FALSE	Library
AHAPPGHHSV	43.66	1008.49	10	-0.0008	-0.6	505.252	2	11.6498	461898	2.45465e+06	8541	166840	20200317_QE_HFX2_LC3_DIA_RA957_R02.raw	O95271|TNKS1_HUMAN		FALSE	Library
AHAPPQTL	46.59	833.439	8	0.0917	0	417.727	2	38.0453	18662838	56315800	28018	45503	20200317_QE_HFX2_LC3_DIA_RA957_R01.raw	Q8WU58|F222B_HUMAN		FALSE	Library
AHAPPQTL	45.92	833.439	8	-0.0002	0.2	417.727	2	38.0601	17355880	50222160	27949	45326	20200317_QE_HFX2_LC3_DIA_RA957_R02.raw	Q8WU58|F222B_HUMAN		FALSE	Library
AHAPPQTL	43.88	833.439	8	0.0307	0.7	834.447	1	37.9925	829546	3.49189e+06	27919	166519	20200317_QE_HFX2_LC3_DIA_RA957_R02.raw	Q8WU58|F222B_HUMAN		FALSE	Library
AHAQLSEVL	46.47	966.513	9	0.0385	0.5	484.264	2	66.2636	3.9457e+06	41856036	48997	72927	20200317_QE_HFX2_LC3_DIA_RA957_R01.raw	Q93050-3|VPP1_HUMAN;Q93050-1|VPP1_HUMAN;Q93050|VPP1_HUMAN;Q9HBG4|VPP4_HUMAN;Q13488-2|VPP3_HUMAN;Q13488|VPP3_HUMAN		FALSE	Library
AHAQLSEVL	46.52	966.513	9	0.0335	0.9	967.522	1	66.2636	287268	4538625	48989	151388	20200317_QE_HFX2_LC3_DIA_RA957_R01.raw	Q93050-3|VPP1_HUMAN;Q93050-1|VPP1_HUMAN;Q93050|VPP1_HUMAN;Q9HBG4|VPP4_HUMAN;Q13488-2|VPP3_HUMAN;Q13488|VPP3_HUMAN		FALSE	Library
AHAQLSEVL	45.92	966.513	9	-0.0046	0.7	967.521	1	66.3179	301407	4554081	48920	149931	20200317_QE_HFX2_LC3_DIA_RA957_R02.raw	Q93050-3|VPP1_HUMAN;Q93050-1|VPP1_HUMAN;Q93050|VPP1_HUMAN;Q9HBG4|VPP4_HUMAN;Q13488-2|VPP3_HUMAN;Q13488|VPP3_HUMAN		FALSE	Library
AHAQLSEVL	45.91	966.513	9	0.0004	0.4	484.264	2	66.3179	4.32458e+06	33597196	48905	72509	20200317_QE_HFX2_LC3_DIA_RA957_R02.raw	Q93050-3|VPP1_HUMAN;Q93050-1|VPP1_HUMAN;Q93050|VPP1_HUMAN;Q9HBG4|VPP4_HUMAN;Q13488-2|VPP3_HUMAN;Q13488|VPP3_HUMAN		FALSE	Library
AHAQNQNYTL	43.63	1158.54	10	0.0052	0.2	580.278	2	40.9926	1.35381e+06	16126696	30141	119693	20200317_QE_HFX2_LC3_DIA_RA957_R01.raw	Q9Y2G1-2|MRF_HUMAN;Q9Y2G1|MRF_HUMAN		FALSE	Library
AHAQNQNYTL	44.53	1158.54	10	-0.0006	0.6	580.279	2	40.9588	1.49072e+06	14409142	30095	119043	20200317_QE_HFX2_LC3_DIA_RA957_R02.raw	Q9Y2G1-2|MRF_HUMAN;Q9Y2G1|MRF_HUMAN		FALSE	Library
AHAQPQTTM	46.61	983.449	9	-0.0492	0	492.732	2	27.1766	3.66176e+06	23472352	19925	77221	20200317_QE_HFX2_LC3_DIA_RA957_R01.raw	O00268|TAF4_HUMAN		FALSE	Library
AHAQPQTTM	46.54	983.449	9	-0.0483	0.1	984.457	1	27.1709	88262.3	864904	19940	164201	20200317_QE_HFX2_LC3_DIA_RA957_R01.raw	O00268|TAF4_HUMAN		FALSE	Library
AHAQPQTTM	45.85	983.449	9	-0.0005	0	492.732	2	26.8338	3.17222e+06	25615464	19672	76750	20200317_QE_HFX2_LC3_DIA_RA957_R02.raw	O00268|TAF4_HUMAN		FALSE	Library
AHAQPQTTM	44.88	983.449	9	0.0005	0.5	984.457	1	26.8278	94346.9	828568	19687	164450	20200317_QE_HFX2_LC3_DIA_RA957_R02.raw	O00268|TAF4_HUMAN		FALSE	Library
AHAQPQTTM(+15.99)	46.61	999.444	9	0	-0.4	500.729	2	15.1494	1.43709e+06	14676216	11116	81497	20200317_QE_HFX2_LC3_DIA_RA957_R01.raw	O00268|TAF4_HUMAN	Oxidation (M)	FALSE	Library
AHAQPQTTM(+15.99)	45.69	999.444	9	-0.0006	-0.1	500.729	2	14.1772	2412732	12251687	10403	81036	20200317_QE_HFX2_LC3_DIA_RA957_R02.raw	O00268|TAF4_HUMAN	Oxidation (M)	FALSE	Library
AHAQSSKADSL	46.61	1113.54	11	-0.0408	0.8	557.779	2	17.5897	597899	6416402	12890	111331	20200317_QE_HFX2_LC3_DIA_RA957_R01.raw	Q15424|SAFB1_HUMAN;Q15424-3|SAFB1_HUMAN;Q14151|SAFB2_HUMAN;Q15424-2|SAFB1_HUMAN;Q15424-4|SAFB1_HUMAN		FALSE	Library
AHAQSSKADSL	45.94	1113.54	11	-0.0002	0.2	557.778	2	17.1219	708627	8888486	12568	110725	20200317_QE_HFX2_LC3_DIA_RA957_R02.raw	Q15424|SAFB1_HUMAN;Q15424-3|SAFB1_HUMAN;Q14151|SAFB2_HUMAN;Q15424-2|SAFB1_HUMAN;Q15424-4|SAFB1_HUMAN		FALSE	Library
AHARAICAL	44.01	924.496	9	0.0497	-0.7	463.255	2	47.7525	1029303	10314672	35265	63328	20200317_QE_HFX2_LC3_DIA_RA957_R01.raw	Q9H977|WDR54_HUMAN		FALSE	Library
AHARAICAL	45.94	924.496	9	0.0008	0.1	463.256	2	47.8742	1.64308e+06	9368660	35219	62991	20200317_QE_HFX2_LC3_DIA_RA957_R02.raw	Q9H977|WDR54_HUMAN		FALSE	Library
AHASLFVHV	46.56	979.524	9	0.0385	0.2	490.769	2	66.2636	1220767	14520094	48974	76299	20200317_QE_HFX2_LC3_DIA_RA957_R01.raw	Q9UPR0-3|PLCL2_HUMAN;Q9UPR0-2|PLCL2_HUMAN;Q9UPR0|PLCL2_HUMAN		FALSE	Database
AHASLFVHV	45.92	979.524	9	0.0004	1.3	490.77	2	66.3179	1318039	10823529	48905	75847	20200317_QE_HFX2_LC3_DIA_RA957_R02.raw	Q9UPR0-3|PLCL2_HUMAN;Q9UPR0-2|PLCL2_HUMAN;Q9UPR0|PLCL2_HUMAN		FALSE	Database
AHASLNPAL	46.47	892.477	9	0.069	0	447.246	2	56.5494	3.28646e+06	42233756	41727	56628	20200317_QE_HFX2_LC3_DIA_RA957_R01.raw	Q9UIF9-3|BAZ2A_HUMAN;Q9UIF9|BAZ2A_HUMAN;Q9UIF9-2|BAZ2A_HUMAN		FALSE	Library
AHASLNPAL	45.91	892.477	9	-0.0004	-0.5	447.245	2	56.6822	3.67654e+06	36685512	41750	56360	20200317_QE_HFX2_LC3_DIA_RA957_R02.raw	Q9UIF9-3|BAZ2A_HUMAN;Q9UIF9|BAZ2A_HUMAN;Q9UIF9-2|BAZ2A_HUMAN		FALSE	Library
AHASNVSSL	46.59	884.435	9	0.0036	0.2	443.225	2	32.7883	383966	7187263	24086	54908	20200317_QE_HFX2_LC3_DIA_RA957_R01.raw	Q9BVA0|KTNB1_HUMAN		FALSE	Library
AHASNVSSL	45.93	884.435	9	0.0074	0.8	443.225	2	32.6074	739449	8.12361e+06	23925	54695	20200317_QE_HFX2_LC3_DIA_RA957_R02.raw	Q9BVA0|KTNB1_HUMAN		FALSE	Library
AHASSLSHLAL	46.59	1105.59	11	0.0689	-0.1	553.801	2	61.7745	9144375	73214464	45642	109674	20200317_QE_HFX2_LC3_DIA_RA957_R01.raw	Q15652-2|JHD2C_HUMAN;Q15652|JHD2C_HUMAN;Q15652-3|JHD2C_HUMAN		FALSE	Library
AHASSLSHLAL	46.6	1105.59	11	0.0358	-1	369.536	3	61.7723	5713020	38591572	45634	23781	20200317_QE_HFX2_LC3_DIA_RA957_R01.raw	Q15652-2|JHD2C_HUMAN;Q15652|JHD2C_HUMAN;Q15652-3|JHD2C_HUMAN		FALSE	Library
AHASSLSHLAL	45.91	1105.59	11	0.0006	-0.5	553.801	2	61.8761	7.16718e+06	60567836	45596	109123	20200317_QE_HFX2_LC3_DIA_RA957_R02.raw	Q15652-2|JHD2C_HUMAN;Q15652|JHD2C_HUMAN;Q15652-3|JHD2C_HUMAN		FALSE	Library
AHASSLSHLAL	45.93	1105.59	11	-0.0007	-0.4	369.536	3	61.8424	4.90608e+06	36150424	45588	23446	20200317_QE_HFX2_LC3_DIA_RA957_R02.raw	Q15652-2|JHD2C_HUMAN;Q15652|JHD2C_HUMAN;Q15652-3|JHD2C_HUMAN		FALSE	Library
AHASTTRISL	35.25	1055.57	10	-0.057	0	352.865	3	47.2293	3.31572e+06	20055992	34778	169623	20200317_QE_HFX2_LC3_DIA_RA957_R01.raw	Q14565|DMC1_HUMAN;Q14565-2|DMC1_HUMAN		FALSE	Library
AHASTTRISL	35.7	1055.57	10	0.0145	1.4	528.794	2	44.6971	1.32718e+06	5004491	32899	169583	20200317_QE_HFX2_LC3_DIA_RA957_R01.raw	Q14565|DMC1_HUMAN;Q14565-2|DMC1_HUMAN		FALSE	Library
AHASTTRISL	45.92	1055.57	10	-0.0007	1.9	528.794	2	44.7324	1577260	12136372	32876	96618	20200317_QE_HFX2_LC3_DIA_RA957_R02.raw	Q14565|DMC1_HUMAN;Q14565-2|DMC1_HUMAN		FALSE	Library
AHASTTRISL	21.05	1055.57	10	-0.1803	0	352.865	3	47.4103	994734	11881103	34870	168133	20200317_QE_HFX2_LC3_DIA_RA957_R02.raw	Q14565|DMC1_HUMAN;Q14565-2|DMC1_HUMAN		FALSE	Library
AHASVAGHL	44.49	861.446	9	0.2259	-0.2	431.73	2	29.0912	210804	1.65531e+06	21348	168109	20200317_QE_HFX2_LC3_DIA_RA957_R01.raw	Q7Z3K3-4|POGZ_HUMAN;Q7Z3K3|POGZ_HUMAN;Q7Z3K3-6|POGZ_HUMAN;Q7Z3K3-5|POGZ_HUMAN		FALSE	Database
AHASVAGHL	34.83	861.446	9	0.186	0	431.73	2	28.9059			21210	-18163	20200317_QE_HFX2_LC3_DIA_RA957_R02.raw	Q7Z3K3-4|POGZ_HUMAN;Q7Z3K3|POGZ_HUMAN;Q7Z3K3-6|POGZ_HUMAN;Q7Z3K3-5|POGZ_HUMAN		FALSE	Database
AHATIIPKV	46.58	948.576	9	0.0299	0.4	475.295	2	57.2243	7103245	68962456	42234	68676	20200317_QE_HFX2_LC3_DIA_RA957_R01.raw	P30153|2AAA_HUMAN		FALSE	Library
AHATIIPKV	45.92	948.576	9	0.0001	0	475.295	2	57.3267	6.97171e+06	66500428	42211	68331	20200317_QE_HFX2_LC3_DIA_RA957_R02.raw	P30153|2AAA_HUMAN		FALSE	Library
AHATYPIKAV	45.97	1069.59	10	0.0287	0.1	535.803	2	48.1348	1.08669e+06	14400514	35452	100947	20200317_QE_HFX2_LC3_DIA_RA957_R01.raw	P16885|PLCG2_HUMAN		FALSE	Library
AHATYPIKAV	38.37	1069.59	10	0.0383	-0.5	357.538	3	48.1269	767694	10214098	35445	17549	20200317_QE_HFX2_LC3_DIA_RA957_R01.raw	P16885|PLCG2_HUMAN		FALSE	Library
AHATYPIKAV	45.5	1069.59	10	0.0001	-0.4	357.538	3	48.2466	411533	7705872	35491	17270	20200317_QE_HFX2_LC3_DIA_RA957_R02.raw	P16885|PLCG2_HUMAN		FALSE	Library
AHATYPIKAV	45.91	1069.59	10	-0.0006	-0.2	535.803	2	48.2456	1.33427e+06	16790910	35498	100217	20200317_QE_HFX2_LC3_DIA_RA957_R02.raw	P16885|PLCG2_HUMAN		FALSE	Library
AHAVGNVEL	46.59	908.472	9	0.0108	1.2	909.48	1	56.1483	1.35618e+06	12276174	41444	148741	20200317_QE_HFX2_LC3_DIA_RA957_R01.raw	Q16719-2|KYNU_HUMAN;Q16719|KYNU_HUMAN		FALSE	Library
AHAVGNVEL	46.56	908.472	9	0.0108	-0.5	455.243	2	56.1483	15415872	120777648	41428	59866	20200317_QE_HFX2_LC3_DIA_RA957_R01.raw	Q16719-2|KYNU_HUMAN;Q16719|KYNU_HUMAN		FALSE	Library
AHAVGNVEL	45.94	908.472	9	0.0003	-0.7	455.243	2	56.2164	15250663	115534368	41405	59544	20200317_QE_HFX2_LC3_DIA_RA957_R02.raw	Q16719-2|KYNU_HUMAN;Q16719|KYNU_HUMAN		FALSE	Library
AHAVGNVEL	45.92	908.472	9	0.0003	1	909.48	1	56.2164	814997	8061099	41421	147512	20200317_QE_HFX2_LC3_DIA_RA957_R02.raw	Q16719-2|KYNU_HUMAN;Q16719|KYNU_HUMAN		FALSE	Library
AHAVYQAVL	46.59	970.524	9	0.0072	0.8	971.532	1	67.8319	2.18031e+06	22841810	50162	151761	20200317_QE_HFX2_LC3_DIA_RA957_R01.raw	Q96Q15-2|SMG1_HUMAN;Q96Q15|SMG1_HUMAN		FALSE	Library
AHAVYQAVL	46.48	970.524	9	0.0072	0	486.269	2	67.8319	21199466	184460608	50170	73925	20200317_QE_HFX2_LC3_DIA_RA957_R01.raw	Q96Q15-2|SMG1_HUMAN;Q96Q15|SMG1_HUMAN		FALSE	Library
AHAVYQAVL	45.94	970.524	9	-0.0002	0.1	486.269	2	67.8569	22910842	227790976	50078	73492	20200317_QE_HFX2_LC3_DIA_RA957_R02.raw	Q96Q15-2|SMG1_HUMAN;Q96Q15|SMG1_HUMAN		FALSE	Library
AHAVYQAVL	45.93	970.524	9	-0.0002	1.4	971.532	1	67.8569	1.75716e+06	26714800	50093	150325	20200317_QE_HFX2_LC3_DIA_RA957_R02.raw	Q96Q15-2|SMG1_HUMAN;Q96Q15|SMG1_HUMAN		FALSE	Library
AHCPKAEVL	45.45	966.496	9	0.0067	-0.5	484.255	2	40.7463	830810	8949619	29976	72898	20200317_QE_HFX2_LC3_DIA_RA957_R01.raw	O94906-2|PRP6_HUMAN;O94906|PRP6_HUMAN		FALSE	Library
AHCPKAEVL	45.1	966.496	9	-0.0005	-0.1	484.255	2	40.7104	944483	8430939	29930	72478	20200317_QE_HFX2_LC3_DIA_RA957_R02.raw	O94906-2|PRP6_HUMAN;O94906|PRP6_HUMAN		FALSE	Library
AHDAFRSSL	46.59	1002.49	9	0.0107	0.7	502.252	2	41.8947	4.51197e+06	32189938	30827	82458	20200317_QE_HFX2_LC3_DIA_RA957_R01.raw	Q13813|SPTN1_HUMAN;Q13813-2|SPTN1_HUMAN;Q13813-3|SPTN1_HUMAN		FALSE	Database
AHDAFRSSL	45.93	1002.49	9	-0.0208	-0.2	502.251	2	41.8974	4.71738e+06	32934228	30781	81996	20200317_QE_HFX2_LC3_DIA_RA957_R02.raw	Q13813|SPTN1_HUMAN;Q13813-2|SPTN1_HUMAN;Q13813-3|SPTN1_HUMAN		FALSE	Database
AHDDAIWSV	46.57	1012.46	9	0.0103	0.9	507.238	2	76.8636	57913452	324848640	56910	85227	20200317_QE_HFX2_LC3_DIA_RA957_R01.raw	Q9GZS3|WDR61_HUMAN		FALSE	Library
AHDDAIWSV	46.58	1012.46	9	0.0103	1.3	1013.47	1	76.8636	5.48222e+06	32916310	56947	155231	20200317_QE_HFX2_LC3_DIA_RA957_R01.raw	Q9GZS3|WDR61_HUMAN		FALSE	Library
AHDDAIWSV	45.91	1012.46	9	-0.0002	1	1013.47	1	76.9268	4.71964e+06	25487514	56878	153642	20200317_QE_HFX2_LC3_DIA_RA957_R02.raw	Q9GZS3|WDR61_HUMAN		FALSE	Library
AHDDAIWSV	45.91	1012.46	9	-0.0002	0.7	507.238	2	76.9268	62475728	314620416	56841	84779	20200317_QE_HFX2_LC3_DIA_RA957_R02.raw	Q9GZS3|WDR61_HUMAN		FALSE	Library
AHDDGRWSL	46.59	1055.48	9	0.0742	0.4	528.747	2	51.3933	826463490	2122379260	37844	97159	20200317_QE_HFX2_LC3_DIA_RA957_R01.raw	Q16658|FSCN1_HUMAN		FALSE	Library
AHDDGRWSL	46.61	1055.48	9	0.0746	1.3	1056.49	1	51.3627	32715666	108286712	37881	157104	20200317_QE_HFX2_LC3_DIA_RA957_R01.raw	Q16658|FSCN1_HUMAN		FALSE	Library
AHDDGRWSL	46.6	1055.48	9	0.0742	0.2	352.834	3	51.3933	423318368	1110579710	37883	15245	20200317_QE_HFX2_LC3_DIA_RA957_R01.raw	Q16658|FSCN1_HUMAN		FALSE	Library
AHDDGRWSL	45.95	1055.48	9	0.0001	0.3	528.747	2	51.53	814104960	2270696190	37867	96475	20200317_QE_HFX2_LC3_DIA_RA957_R02.raw	Q16658|FSCN1_HUMAN		FALSE	Library
AHDDGRWSL	45.92	1055.48	9	0.0008	0.9	1056.49	1	51.4993	23632018	68450056	37927	155327	20200317_QE_HFX2_LC3_DIA_RA957_R02.raw	Q16658|FSCN1_HUMAN		FALSE	Library
AHDDGRWSL	45.96	1055.48	9	0.0001	0.1	352.834	3	51.53	480605312	1303249280	37860	14959	20200317_QE_HFX2_LC3_DIA_RA957_R02.raw	Q16658|FSCN1_HUMAN		FALSE	Library
AHDDSVM(+15.99)YL	46.6	1065.44	9	0.0374	-0.3	1066.45	1	56.7024	756234	8977603	41837	157794	20200317_QE_HFX2_LC3_DIA_RA957_R01.raw	Q9UNX4|WDR3_HUMAN	Oxidation (M)	FALSE	Library
AHDDSVM(+15.99)YL	46.56	1065.44	9	0.0366	-1.1	533.729	2	56.7032	23396026	80306728	41823	99781	20200317_QE_HFX2_LC3_DIA_RA957_R01.raw	Q9UNX4|WDR3_HUMAN	Oxidation (M)	FALSE	Library
AHDDSVM(+15.99)YL	45.93	1065.44	9	0	-1.2	1066.45	1	56.8051	1.17835e+06	7862065	41837	156012	20200317_QE_HFX2_LC3_DIA_RA957_R02.raw	Q9UNX4|WDR3_HUMAN	Oxidation (M)	FALSE	Library
AHDDSVM(+15.99)YL	45.94	1065.44	9	0	-1.4	533.729	2	56.8051	10146242	89265256	41823	99076	20200317_QE_HFX2_LC3_DIA_RA957_R02.raw	Q9UNX4|WDR3_HUMAN	Oxidation (M)	FALSE	Library
AHDDSVMYL	46.49	1049.45	9	0.0447	-0.1	525.732	2	71.7347	39827516	193334720	53116	95619	20200317_QE_HFX2_LC3_DIA_RA957_R01.raw	Q9UNX4|WDR3_HUMAN		FALSE	Library
AHDDSVMYL	46.59	1049.45	9	0.0124	1.5	1050.46	1	71.7347	3348810	19163576	53083	156800	20200317_QE_HFX2_LC3_DIA_RA957_R01.raw	Q9UNX4|WDR3_HUMAN		FALSE	Library
AHDDSVMYL	45.87	1049.45	9	0	0	525.732	2	71.795	40330096	198167952	53093	95003	20200317_QE_HFX2_LC3_DIA_RA957_R02.raw	Q9UNX4|WDR3_HUMAN		FALSE	Library
AHDDSVMYL	45.93	1049.45	9	-0.0008	1.7	1050.46	1	71.7641	2.8847e+06	16377632	53014	155032	20200317_QE_HFX2_LC3_DIA_RA957_R02.raw	Q9UNX4|WDR3_HUMAN		FALSE	Library
AHDEPQEAL	46.15	1008.45	9	-0.0514	-0.4	505.233	2	40.5603	3.55479e+06	21669918	29816	84110	20200317_QE_HFX2_LC3_DIA_RA957_R01.raw	Q9HCK1|ZDBF2_HUMAN		FALSE	Library
AHDEPQEAL	45.93	1008.45	9	-0.0008	-0.2	505.233	2	40.4624	3362017	20762384	29747	83659	20200317_QE_HFX2_LC3_DIA_RA957_R02.raw	Q9HCK1|ZDBF2_HUMAN		FALSE	Library
AHDEPSGGRF	46.59	1071.47	10	-0.0112	0.1	536.744	2	43.8186	69263824	79887440	32232	101306	20200317_QE_HFX2_LC3_DIA_RA957_R01.raw			FALSE	Denovo
AHDEPSGGRF	45.92	1071.47	10	-0.0451	0	536.744	2	43.8634	56513200	79035200	32186	100569	20200317_QE_HFX2_LC3_DIA_RA957_R02.raw			FALSE	Denovo
AHDFHRIYI	38.01	1170.59	9	0.0734	-0.9	391.205	3	55.2225	1.42675e+06	16484240	40736	34385	20200317_QE_HFX2_LC3_DIA_RA957_R01.raw	O75150|BRE1B_HUMAN;O75150-4|BRE1B_HUMAN		FALSE	Library
AHDFHRIYI	45.86	1170.59	9	-0.0005	-0.1	391.205	3	55.3489	1.22245e+06	12606369	40759	34130	20200317_QE_HFX2_LC3_DIA_RA957_R02.raw	O75150|BRE1B_HUMAN;O75150-4|BRE1B_HUMAN		FALSE	Library
AHDGGIYAI	46.58	915.445	9	0.0481	-0.2	458.73	2	63.2204	55613020	433068448	46718	61368	20200317_QE_HFX2_LC3_DIA_RA957_R01.raw	O75083|WDR1_HUMAN;O75083-3|WDR1_HUMAN		FALSE	Library
AHDGGIYAI	46.57	915.445	9	0.0474	1.1	916.453	1	63.221	9872786	82075888	46711	149051	20200317_QE_HFX2_LC3_DIA_RA957_R01.raw	O75083|WDR1_HUMAN;O75083-3|WDR1_HUMAN		FALSE	Library
AHDGGIYAI	45.93	915.445	9	0.0002	1.1	916.453	1	63.2981	6279986	52597864	46665	147807	20200317_QE_HFX2_LC3_DIA_RA957_R02.raw	O75083|WDR1_HUMAN;O75083-3|WDR1_HUMAN		FALSE	Library
AHDGGIYAI	45.93	915.445	9	0.0002	0	458.73	2	63.2981	54310184	422453472	46672	61048	20200317_QE_HFX2_LC3_DIA_RA957_R02.raw	O75083|WDR1_HUMAN;O75083-3|WDR1_HUMAN		FALSE	Library
AHDGGVFGL	45.06	871.419	9	0.0464	-0.2	436.717	2	77.5459	661417	3.91909e+06	57435	52478	20200317_QE_HFX2_LC3_DIA_RA957_R01.raw	O95834-3|EMAL2_HUMAN;O95834-2|EMAL2_HUMAN;O95834|EMAL2_HUMAN		FALSE	Database
AHDGGVFGL	45.89	871.419	9	0.0004	0.3	436.717	2	77.6345	588127	3.96494e+06	57412	52264	20200317_QE_HFX2_LC3_DIA_RA957_R02.raw	O95834-3|EMAL2_HUMAN;O95834-2|EMAL2_HUMAN;O95834|EMAL2_HUMAN		FALSE	Database
AHDGIILKV	46.53	964.571	9	-0.0161	0	965.578	1	66.2599			48989	-85567	20200317_QE_HFX2_LC3_DIA_RA957_R01.raw	Q9P2H3-2|IFT80_HUMAN;Q9P2H3|IFT80_HUMAN;Q9P2H3-3|IFT80_HUMAN		FALSE	Library
AHDGIILKV	46.57	964.571	9	0.0385	0.3	483.293	2	66.2636	4621724	42061288	48997	72513	20200317_QE_HFX2_LC3_DIA_RA957_R01.raw	Q9P2H3-2|IFT80_HUMAN;Q9P2H3|IFT80_HUMAN;Q9P2H3-3|IFT80_HUMAN		FALSE	Library
AHDGIILKV	44.23	964.571	9	-0.0541	0	965.578	1	66.3141			48920	-85567	20200317_QE_HFX2_LC3_DIA_RA957_R02.raw	Q9P2H3-2|IFT80_HUMAN;Q9P2H3|IFT80_HUMAN;Q9P2H3-3|IFT80_HUMAN		FALSE	Library
AHDGIILKV	45.9	964.571	9	0.0004	0.2	483.293	2	66.3179	4.26032e+06	40777848	48928	72089	20200317_QE_HFX2_LC3_DIA_RA957_R02.raw	Q9P2H3-2|IFT80_HUMAN;Q9P2H3|IFT80_HUMAN;Q9P2H3-3|IFT80_HUMAN		FALSE	Library
AHDGSATYL	46.6	933.419	9	-0.0153	0.4	934.427	1	42.4844	286035	4396413	31232	149783	20200317_QE_HFX2_LC3_DIA_RA957_R01.raw	Q9Y547|IFT25_HUMAN		FALSE	Library
AHDGSATYL	46.56	933.419	9	-0.0397	0.4	467.717	2	42.4844	2919834	23204036	31240	65174	20200317_QE_HFX2_LC3_DIA_RA957_R01.raw	Q9Y547|IFT25_HUMAN		FALSE	Library
AHDGSATYL	45.91	933.419	9	-0.005	-0.1	934.427	1	42.4583	311737	3.3399e+06	31209	148461	20200317_QE_HFX2_LC3_DIA_RA957_R02.raw	Q9Y547|IFT25_HUMAN		FALSE	Library
AHDGSATYL	45.93	933.419	9	0.0007	-0.1	467.717	2	42.4276	3.90546e+06	31577288	31194	64828	20200317_QE_HFX2_LC3_DIA_RA957_R02.raw	Q9Y547|IFT25_HUMAN		FALSE	Library
AHDGSFATL	46.41	917.424	9	0.0491	-0.3	918.431	1	58.7246	294356	3.03637e+06	43353	165893	20200317_QE_HFX2_LC3_DIA_RA957_R01.raw	Q8IZY2-2|ABCA7_HUMAN;Q8IZY2|ABCA7_HUMAN		FALSE	Library
AHDGSFATL	46.57	917.424	9	0.0391	-0.3	459.719	2	58.7295	1.48891e+06	15350740	43360	61799	20200317_QE_HFX2_LC3_DIA_RA957_R01.raw	Q8IZY2-2|ABCA7_HUMAN;Q8IZY2|ABCA7_HUMAN		FALSE	Library
AHDGSFATL	43.94	917.424	9	0.0007	0	918.432	1	58.8343			43353	-82958	20200317_QE_HFX2_LC3_DIA_RA957_R02.raw	Q8IZY2-2|ABCA7_HUMAN;Q8IZY2|ABCA7_HUMAN		FALSE	Library
AHDGSFATL	45.91	917.424	9	0.0002	-0.4	459.719	2	58.8298	1.43593e+06	11655083	43337	61487	20200317_QE_HFX2_LC3_DIA_RA957_R02.raw	Q8IZY2-2|ABCA7_HUMAN;Q8IZY2|ABCA7_HUMAN		FALSE	Library
AHDGSVFTL	46.58	945.456	9	0.0526	-0.3	473.735	2	77.6319	26988804	152451600	57483	67834	20200317_QE_HFX2_LC3_DIA_RA957_R01.raw	Q9HC35|EMAL4_HUMAN;Q9HC35-2|EMAL4_HUMAN		FALSE	Library
AHDGSVFTL	46.58	945.456	9	0.0536	2.2	946.465	1	77.6627	2408343	16143413	57521	150296	20200317_QE_HFX2_LC3_DIA_RA957_R01.raw	Q9HC35|EMAL4_HUMAN;Q9HC35-2|EMAL4_HUMAN		FALSE	Library
AHDGSVFTL	45.93	945.456	9	-0.0004	0.3	473.735	2	77.7269	27199476	154767680	57460	67498	20200317_QE_HFX2_LC3_DIA_RA957_R02.raw	Q9HC35|EMAL4_HUMAN;Q9HC35-2|EMAL4_HUMAN		FALSE	Library
AHDGSVFTL	45.93	945.456	9	0.0005	1.7	946.465	1	77.7577	1874024	12629056	57475	148919	20200317_QE_HFX2_LC3_DIA_RA957_R02.raw	Q9HC35|EMAL4_HUMAN;Q9HC35-2|EMAL4_HUMAN		FALSE	Library
AHDKPRYTL	46.57	1099.58	9	0.0902	0.6	367.533	3	31.046	9050721	79448920	22795	22688	20200317_QE_HFX2_LC3_DIA_RA957_R01.raw	Q12931-2|TRAP1_HUMAN;Q12931|TRAP1_HUMAN		FALSE	Library
AHDKPRYTL	46.58	1099.58	9	0.0918	1.2	550.797	2	31.046	2.73211e+06	27426676	22780	108231	20200317_QE_HFX2_LC3_DIA_RA957_R01.raw	Q12931-2|TRAP1_HUMAN;Q12931|TRAP1_HUMAN		FALSE	Library
AHDKPRYTL	45.95	1099.58	9	-0.0005	0	367.533	3	30.9254	12289285	81493712	22703	22347	20200317_QE_HFX2_LC3_DIA_RA957_R02.raw	Q12931-2|TRAP1_HUMAN;Q12931|TRAP1_HUMAN		FALSE	Library
AHDKPRYTL	45.92	1099.58	9	0.0005	-0.3	550.796	2	30.9261	2.676e+06	23754150	22711	107690	20200317_QE_HFX2_LC3_DIA_RA957_R02.raw	Q12931-2|TRAP1_HUMAN;Q12931|TRAP1_HUMAN		FALSE	Library
AHDKQPSVL	46.61	993.524	9	-0.0418	0.4	994.532	1	34.6825	915882	7464232	25460	153892	20200317_QE_HFX2_LC3_DIA_RA957_R01.raw	Q5JTV8|TOIP1_HUMAN;Q5JTV8-2|TOIP1_HUMAN;Q5JTV8-3|TOIP1_HUMAN		FALSE	Library
AHDKQPSVL	46.61	993.524	9	-0.0368	-0.2	497.769	2	34.6825	58196596	404864064	25491	80027	20200317_QE_HFX2_LC3_DIA_RA957_R01.raw	Q5JTV8|TOIP1_HUMAN;Q5JTV8-2|TOIP1_HUMAN;Q5JTV8-3|TOIP1_HUMAN		FALSE	Library
AHDKQPSVL	45.92	993.524	9	-0.0047	1.4	994.533	1	34.5029	555945	6023314	25345	152388	20200317_QE_HFX2_LC3_DIA_RA957_R02.raw	Q5JTV8|TOIP1_HUMAN;Q5JTV8-2|TOIP1_HUMAN;Q5JTV8-3|TOIP1_HUMAN		FALSE	Library
AHDKQPSVL	45.96	993.524	9	0.0003	0.1	497.769	2	34.5029	58188584	426307072	25353	79553	20200317_QE_HFX2_LC3_DIA_RA957_R02.raw	Q5JTV8|TOIP1_HUMAN;Q5JTV8-2|TOIP1_HUMAN;Q5JTV8-3|TOIP1_HUMAN		FALSE	Library
AHDLAVRL	46.56	893.508	8	0.0313	-0.4	447.761	2	57.2245	6009378	29932714	42210	56821	20200317_QE_HFX2_LC3_DIA_RA957_R01.raw	Q92611-2|EDEM1_HUMAN;Q92611|EDEM1_HUMAN		FALSE	Library
AHDLAVRL	45.92	893.508	8	-0.0003	-0.7	447.761	2	57.3288	5739233	31016996	42233	56551	20200317_QE_HFX2_LC3_DIA_RA957_R02.raw	Q92611-2|EDEM1_HUMAN;Q92611|EDEM1_HUMAN		FALSE	Library
AHDLFHAVM	45.48	1039.49	9	0.0213	0.4	520.753	2	75.0334	11201661	36439272	55553	167609	20200317_QE_HFX2_LC3_DIA_RA957_R01.raw	Q8N1B4|VPS52_HUMAN;Q8N1B4-2|VPS52_HUMAN		FALSE	Library
AHDLFHAVM	44.27	1039.49	9	-0.0005	1	520.753	2	75.0955	7653505	26550726	55484	165581	20200317_QE_HFX2_LC3_DIA_RA957_R02.raw	Q8N1B4|VPS52_HUMAN;Q8N1B4-2|VPS52_HUMAN		FALSE	Library
AHDLFHAVM(+15.99)	37.74	1055.49	9	0.0325	1.5	528.751	2	57.7763	2.57294e+06	7810557	42674	97167	20200317_QE_HFX2_LC3_DIA_RA957_R01.raw	Q8N1B4|VPS52_HUMAN;Q8N1B4-2|VPS52_HUMAN	Oxidation (M)	FALSE	Library
AHDLFHAVM(+15.99)	37.79	1055.49	9	0.0311	-0.3	352.836	3	57.5617	1366871	5.645e+06	42667	15250	20200317_QE_HFX2_LC3_DIA_RA957_R01.raw	Q8N1B4|VPS52_HUMAN;Q8N1B4-2|VPS52_HUMAN	Oxidation (M)	FALSE	Library
AHDLFHAVM(+15.99)	45.72	1055.49	9	0.0003	0.8	528.751	2	57.8815	2.49316e+06	7617172	42651	96483	20200317_QE_HFX2_LC3_DIA_RA957_R02.raw	Q8N1B4|VPS52_HUMAN;Q8N1B4-2|VPS52_HUMAN	Oxidation (M)	FALSE	Library
AHDLFHAVM(+15.99)	45.75	1055.49	9	0.0006	-0.5	352.836	3	57.6662	1.15993e+06	4.47036e+06	42644	14965	20200317_QE_HFX2_LC3_DIA_RA957_R02.raw	Q8N1B4|VPS52_HUMAN;Q8N1B4-2|VPS52_HUMAN	Oxidation (M)	FALSE	Library
AHDLVIKSL	46.56	994.581	9	0.0491	-0.2	498.298	2	63.4659	19224814	188838160	46904	80365	20200317_QE_HFX2_LC3_DIA_RA957_R01.raw	O14791|APOL1_HUMAN;O14791-2|APOL1_HUMAN;O14791-3|APOL1_HUMAN		FALSE	Library
AHDLVIKSL	46.59	994.581	9	-0.0293	-0.1	995.588	1	63.466	484488	8982688	46896	153978	20200317_QE_HFX2_LC3_DIA_RA957_R01.raw	O14791|APOL1_HUMAN;O14791-2|APOL1_HUMAN;O14791-3|APOL1_HUMAN		FALSE	Library
AHDLVIKSL	45.92	994.581	9	0.0001	0.2	498.298	2	63.5448	15972318	146994368	46858	79883	20200317_QE_HFX2_LC3_DIA_RA957_R02.raw	O14791|APOL1_HUMAN;O14791-2|APOL1_HUMAN;O14791-3|APOL1_HUMAN		FALSE	Library
AHDLVIKSL	44.4	994.581	9	-0.0744	1.1	995.59	1	63.541	428420	3584018	46850	165229	20200317_QE_HFX2_LC3_DIA_RA957_R02.raw	O14791|APOL1_HUMAN;O14791-2|APOL1_HUMAN;O14791-3|APOL1_HUMAN		FALSE	Library
AHDPAAAAA	45.57	793.372	9	0.474	0.1	794.379	1	21.0277	61360.3	1.27217e+06	15429	144797	20200317_QE_HFX2_LC3_DIA_RA957_R01.raw	Q96F45-2|ZN503_HUMAN;Q96F45|ZN503_HUMAN		FALSE	Library
AHDPAAAAA	43.63	793.372	9	-0.0524	-0.3	397.693	2	21.0043	1.59383e+06	15659045	15413	37295	20200317_QE_HFX2_LC3_DIA_RA957_R01.raw	Q96F45-2|ZN503_HUMAN;Q96F45|ZN503_HUMAN		FALSE	Library
AHDPAAAAA	45.75	793.372	9	0	-0.4	397.693	2	20.41	1838447	14166695	14976	37063	20200317_QE_HFX2_LC3_DIA_RA957_R02.raw	Q96F45-2|ZN503_HUMAN;Q96F45|ZN503_HUMAN		FALSE	Library
AHDPAGPSL	46.59	863.414	9	-0.0266	0	432.714	2	43.2271	4606143	37074984	31790	50890	20200317_QE_HFX2_LC3_DIA_RA957_R01.raw	Q9H7S9|ZN703_HUMAN		FALSE	Library
AHDPAGPSL	45.93	863.414	9	-0.0008	-0.2	432.714	2	43.2041	3.73592e+06	26632662	31744	50671	20200317_QE_HFX2_LC3_DIA_RA957_R02.raw	Q9H7S9|ZN703_HUMAN		FALSE	Library
AHDPAGPSLKA	46.56	1062.55	11	-0.0053	0	532.28	2	35.4995	767141	7.87269e+06	26068	99164	20200317_QE_HFX2_LC3_DIA_RA957_R01.raw	Q9H7S9|ZN703_HUMAN		FALSE	Library
AHDPAGPSLKA	46.58	1062.55	11	-0.0027	-0.1	355.189	3	35.4969	1.22916e+06	11968032	26084	16438	20200317_QE_HFX2_LC3_DIA_RA957_R01.raw	Q9H7S9|ZN703_HUMAN		FALSE	Library
AHDPAGPSLKA	45.93	1062.55	11	-0.0005	0.4	355.189	3	35.3488	1.0268e+06	8882284	25992	16137	20200317_QE_HFX2_LC3_DIA_RA957_R02.raw	Q9H7S9|ZN703_HUMAN		FALSE	Library
AHDPAGPSLKA	45.92	1062.55	11	-0.0005	-0.2	532.28	2	35.3488	532476	5962233	25953	98468	20200317_QE_HFX2_LC3_DIA_RA957_R02.raw	Q9H7S9|ZN703_HUMAN		FALSE	Library
AHDPISPVL	46.59	947.508	9	0.0219	0.5	948.515	1	75.0838	1853855	16946390	55566	150404	20200317_QE_HFX2_LC3_DIA_RA957_R01.raw	O75063|XYLK_HUMAN		FALSE	Library
AHDPISPVL	46.56	947.508	9	0.0561	0.1	474.761	2	75.0792	17494420	116143600	55574	68403	20200317_QE_HFX2_LC3_DIA_RA957_R01.raw	O75063|XYLK_HUMAN		FALSE	Library
AHDPISPVL	45.92	947.508	9	0.0007	-0.2	948.515	1	75.146	1.2472e+06	9855994	55543	149021	20200317_QE_HFX2_LC3_DIA_RA957_R02.raw	O75063|XYLK_HUMAN		FALSE	Library
AHDPISPVL	45.91	947.508	9	-0.0001	-0.5	474.761	2	75.1768	15933441	100047936	55528	68059	20200317_QE_HFX2_LC3_DIA_RA957_R02.raw	O75063|XYLK_HUMAN		FALSE	Library
AHDPLVEAL	46.56	963.503	9	0.0629	0.3	482.759	2	77.6934	3734540	19057438	57553	72237	20200317_QE_HFX2_LC3_DIA_RA957_R01.raw	Q53R41|FAKD1_HUMAN;Q53R41-2|FAKD1_HUMAN		FALSE	Library
AHDPLVEAL	45.9	963.503	9	-0.021	0.5	482.759	2	77.8192	3.53664e+06	14854655	57507	71810	20200317_QE_HFX2_LC3_DIA_RA957_R02.raw	Q53R41|FAKD1_HUMAN;Q53R41-2|FAKD1_HUMAN		FALSE	Library
AHDQAVRTL	46.61	1009.53	9	0.0006	-0.8	505.772	2	30.4282	8949052	114643744	22341	84529	20200317_QE_HFX2_LC3_DIA_RA957_R01.raw	Q8WUA4|TF3C2_HUMAN		FALSE	Library
AHDQAVRTL	45.94	1009.53	9	0.0008	-1.1	505.772	2	30.2125	6863534	86077104	22180	84057	20200317_QE_HFX2_LC3_DIA_RA957_R02.raw	Q8WUA4|TF3C2_HUMAN		FALSE	Library
AHDQFKSTL	43.63	1045.52	9	0.0029	1.8	523.768	2	38.9185	2.50477e+06	26043634	28620	168526	20200317_QE_HFX2_LC3_DIA_RA957_R01.raw	O43707-3|ACTN4_HUMAN;O43707-2|ACTN4_HUMAN;O43707|ACTN4_HUMAN		FALSE	Library
AHDQFKSTL	45.6	1045.52	9	0.0004	1.2	523.768	2	38.8495	753902	24739936	28551	94014	20200317_QE_HFX2_LC3_DIA_RA957_R02.raw	O43707-3|ACTN4_HUMAN;O43707-2|ACTN4_HUMAN;O43707|ACTN4_HUMAN		FALSE	Library
AHDQNSNLL	46.44	1010.48	9	0.0004	-1.1	506.246	2	43.8186	422948	4424678	32254	84716	20200317_QE_HFX2_LC3_DIA_RA957_R01.raw	P21980|TGM2_HUMAN;P21980-2|TGM2_HUMAN		FALSE	Database
AHDQNSNLL	45.9	1010.48	9	0.0006	0.7	506.247	2	43.8294	526374	5.90459e+06	32231	84255	20200317_QE_HFX2_LC3_DIA_RA957_R02.raw	P21980|TGM2_HUMAN;P21980-2|TGM2_HUMAN		FALSE	Database
AHDSAIKAL	46.48	924.503	9	0.0661	-0.1	925.51	1	39.4013			28978	-83265	20200317_QE_HFX2_LC3_DIA_RA957_R01.raw	Q8TDJ6|DMXL2_HUMAN;Q8TDJ6-3|DMXL2_HUMAN;Q8TDJ6-2|DMXL2_HUMAN		FALSE	Library
AHDSAIKAL	43.02	924.503	9	0.0723	-0.1	925.51	1	39.3294			28909	-83265	20200317_QE_HFX2_LC3_DIA_RA957_R02.raw	Q8TDJ6|DMXL2_HUMAN;Q8TDJ6-3|DMXL2_HUMAN;Q8TDJ6-2|DMXL2_HUMAN		FALSE	Library
AHDSNVLHV	44.57	990.488	9	-0.0318	0.8	496.252	2	43.9119	1.33541e+06	8915193	32299	79207	20200317_QE_HFX2_LC3_DIA_RA957_R01.raw	Q9HAD4-2|WDR41_HUMAN;Q9HAD4|WDR41_HUMAN		FALSE	Library
AHDSNVLHV	45.85	990.488	9	-0.0002	1.4	496.252	2	43.8918	1.19833e+06	8892292	32276	78726	20200317_QE_HFX2_LC3_DIA_RA957_R02.raw	Q9HAD4-2|WDR41_HUMAN;Q9HAD4|WDR41_HUMAN		FALSE	Library
AHDSPLAAL	46.49	893.461	9	0.1223	0.1	447.738	2	72.4736	9091023	71739088	53641	56776	20200317_QE_HFX2_LC3_DIA_RA957_R01.raw	Q9Y4P8-4|WIPI2_HUMAN;Q9Y4P8-2|WIPI2_HUMAN;Q9Y4P8|WIPI2_HUMAN;Q9Y4P8-5|WIPI2_HUMAN;Q9Y4P8-6|WIPI2_HUMAN;Q9Y4P8-3|WIPI2_HUMAN		FALSE	Library
AHDSPLAAL	46.49	893.461	9	0.109	1.3	894.469	1	72.4736	620950	7705647	53611	147977	20200317_QE_HFX2_LC3_DIA_RA957_R01.raw	Q9Y4P8-4|WIPI2_HUMAN;Q9Y4P8-2|WIPI2_HUMAN;Q9Y4P8|WIPI2_HUMAN;Q9Y4P8-5|WIPI2_HUMAN;Q9Y4P8-6|WIPI2_HUMAN;Q9Y4P8-3|WIPI2_HUMAN		FALSE	Library
AHDSPLAAL	45.9	893.461	9	0.0407	-0.3	447.738	2	72.5627	9242439	59044744	53618	56502	20200317_QE_HFX2_LC3_DIA_RA957_R02.raw	Q9Y4P8-4|WIPI2_HUMAN;Q9Y4P8-2|WIPI2_HUMAN;Q9Y4P8|WIPI2_HUMAN;Q9Y4P8-5|WIPI2_HUMAN;Q9Y4P8-6|WIPI2_HUMAN;Q9Y4P8-3|WIPI2_HUMAN		FALSE	Library
AHDSPLAAL	44.01	893.461	9	-0.0004	0.7	894.469	1	72.5904	736625	3.50853e+06	53611	166243	20200317_QE_HFX2_LC3_DIA_RA957_R02.raw	Q9Y4P8-4|WIPI2_HUMAN;Q9Y4P8-2|WIPI2_HUMAN;Q9Y4P8|WIPI2_HUMAN;Q9Y4P8-5|WIPI2_HUMAN;Q9Y4P8-6|WIPI2_HUMAN;Q9Y4P8-3|WIPI2_HUMAN		FALSE	Library
AHDSSEYAI	40.64	991.425	9	-0.0359	-0.3	496.72	2	44.8084	7.65913e+06	56963948	32943	79410	20200317_QE_HFX2_LC3_DIA_RA957_R01.raw	P35606|COPB2_HUMAN;P35606-2|COPB2_HUMAN		FALSE	Library
AHDSSEYAI	46.6	991.425	9	-0.0655	0.8	992.433	1	44.8084	736096	7.33684e+06	32981	153708	20200317_QE_HFX2_LC3_DIA_RA957_R01.raw	P35606|COPB2_HUMAN;P35606-2|COPB2_HUMAN		FALSE	Library
AHDSSEYAI	45.92	991.425	9	-0.0007	0.2	496.72	2	44.794	6.82629e+06	52977364	32897	78928	20200317_QE_HFX2_LC3_DIA_RA957_R02.raw	P35606|COPB2_HUMAN;P35606-2|COPB2_HUMAN		FALSE	Library
AHDSSEYAI	45.92	991.425	9	0	2	992.434	1	44.7633	649520	7.5388e+06	32912	152232	20200317_QE_HFX2_LC3_DIA_RA957_R02.raw	P35606|COPB2_HUMAN;P35606-2|COPB2_HUMAN		FALSE	Library
AHDTDPKAL	46.6	966.477	9	-0.0181	-0.1	484.246	2	27.1439	8281243	65058040	19902	72862	20200317_QE_HFX2_LC3_DIA_RA957_R01.raw	Q5VT06|CE350_HUMAN		FALSE	Library
AHDTDPKAL	46.6	966.477	9	-0.0513	0.2	967.485	1	27.1439	92335.2	1653754	19917	151371	20200317_QE_HFX2_LC3_DIA_RA957_R01.raw	Q5VT06|CE350_HUMAN		FALSE	Library
AHDTDPKAL	45.93	966.477	9	-0.0005	0	484.246	2	26.8322	7690872	52603776	19672	72451	20200317_QE_HFX2_LC3_DIA_RA957_R02.raw	Q5VT06|CE350_HUMAN		FALSE	Library
AHDTDPKAL	44.03	966.477	9	-0.0311	0.5	967.485	1	26.8278	111375	1.36636e+06	19687	166203	20200317_QE_HFX2_LC3_DIA_RA957_R02.raw	Q5VT06|CE350_HUMAN		FALSE	Library
AHDTGTSL	38.29	800.366	8	-0.1199	-0.5	401.19	2	25.734	1.82684e+06	13829226	18886	38789	20200317_QE_HFX2_LC3_DIA_RA957_R01.raw	Q9BUI4|RPC3_HUMAN		FALSE	Library
AHDTGTSL	46.57	800.366	8	-0.1169	1.2	801.375	1	25.7261	166821	1.71566e+06	18879	163887	20200317_QE_HFX2_LC3_DIA_RA957_R01.raw	Q9BUI4|RPC3_HUMAN		FALSE	Library
AHDTGTSL	45.67	800.366	8	0.0006	0.3	801.374	1	25.2578	86978.6	1.35355e+06	18534	143992	20200317_QE_HFX2_LC3_DIA_RA957_R02.raw	Q9BUI4|RPC3_HUMAN		FALSE	Library
AHDTGTSL	43.42	800.366	8	-0.0001	-0.2	401.19	2	25.2635	1.64289e+06	13346600	18541	38571	20200317_QE_HFX2_LC3_DIA_RA957_R02.raw	Q9BUI4|RPC3_HUMAN		FALSE	Library
AHDTSNATL	46.61	928.425	9	-0.2166	1.5	929.434	1	26.957	530792	4.32187e+06	19778	149570	20200317_QE_HFX2_LC3_DIA_RA957_R01.raw	Q9UP95-7|S12A4_HUMAN;Q9UP95-3|S12A4_HUMAN;Q9UP95-6|S12A4_HUMAN;Q9UP95-5|S12A4_HUMAN;Q9UP95|S12A4_HUMAN;Q9UP95-2|S12A4_HUMAN;Q9UP95-4|S12A4_HUMAN		FALSE	Library
AHDTSNATL	45.5	928.425	9	-0.2242	0.5	465.22	2	26.9647	6.53061e+06	36158924	19786	64118	20200317_QE_HFX2_LC3_DIA_RA957_R01.raw	Q9UP95-7|S12A4_HUMAN;Q9UP95-3|S12A4_HUMAN;Q9UP95-6|S12A4_HUMAN;Q9UP95-5|S12A4_HUMAN;Q9UP95|S12A4_HUMAN;Q9UP95-2|S12A4_HUMAN;Q9UP95-4|S12A4_HUMAN		FALSE	Library
AHDTSNATL	45.96	928.425	9	0	0.1	465.22	2	26.425	5.00819e+06	62323764	19395	63769	20200317_QE_HFX2_LC3_DIA_RA957_R02.raw	Q9UP95-7|S12A4_HUMAN;Q9UP95-3|S12A4_HUMAN;Q9UP95-6|S12A4_HUMAN;Q9UP95-5|S12A4_HUMAN;Q9UP95|S12A4_HUMAN;Q9UP95-2|S12A4_HUMAN;Q9UP95-4|S12A4_HUMAN		FALSE	Library
AHDTSNATL	45.93	928.425	9	0	0.8	929.433	1	26.425	300142	7416721	19410	148266	20200317_QE_HFX2_LC3_DIA_RA957_R02.raw	Q9UP95-7|S12A4_HUMAN;Q9UP95-3|S12A4_HUMAN;Q9UP95-6|S12A4_HUMAN;Q9UP95-5|S12A4_HUMAN;Q9UP95|S12A4_HUMAN;Q9UP95-2|S12A4_HUMAN;Q9UP95-4|S12A4_HUMAN		FALSE	Library
AHDTTLVAL	46.57	939.503	9	0.0243	0.3	470.759	2	74.3825	45025492	263877680	55045	66490	20200317_QE_HFX2_LC3_DIA_RA957_R01.raw	P11117|PPAL_HUMAN		FALSE	Library
AHDTTLVAL	46.51	939.503	9	-0.0023	1.7	940.511	1	74.3778	3.60137e+06	25887452	55060	150030	20200317_QE_HFX2_LC3_DIA_RA957_R01.raw	P11117|PPAL_HUMAN		FALSE	Library
AHDTTLVAL	45.89	939.503	9	-0.0003	1.7	940.511	1	74.4087	2.70725e+06	16712674	55014	148674	20200317_QE_HFX2_LC3_DIA_RA957_R02.raw	P11117|PPAL_HUMAN		FALSE	Library
AHDTTLVAL	45.92	939.503	9	0.0006	0	470.759	2	74.4395	42089440	220846208	54976	66120	20200317_QE_HFX2_LC3_DIA_RA957_R02.raw	P11117|PPAL_HUMAN		FALSE	Library
AHDVDPIEL	46.58	1007.49	9	-0.0233	1.5	1008.5	1	76.1878	4.10121e+06	31223478	56395	154943	20200317_QE_HFX2_LC3_DIA_RA957_R01.raw	P62424|RL7A_HUMAN		FALSE	Library
AHDVDPIEL	46.39	1007.49	9	-0.0281	0.2	504.754	2	76.1579	45765640	294270464	56426	83908	20200317_QE_HFX2_LC3_DIA_RA957_R01.raw	P62424|RL7A_HUMAN		FALSE	Library
AHDVDPIEL	45.91	1007.49	9	0.0002	1.6	1008.5	1	76.2198	4533673	22893964	56326	153405	20200317_QE_HFX2_LC3_DIA_RA957_R02.raw	P62424|RL7A_HUMAN		FALSE	Library
AHDVDPIEL	45.91	1007.49	9	0.0006	0.1	504.753	2	76.1844	40753640	194838704	56311	83455	20200317_QE_HFX2_LC3_DIA_RA957_R02.raw	P62424|RL7A_HUMAN		FALSE	Library
AHEEANAARKL	46.61	1208.63	11	0.0111	-0.4	403.883	3	20.9407	828849	8646193	15344	40036	20200317_QE_HFX2_LC3_DIA_RA957_R01.raw	O43395|PRPF3_HUMAN		FALSE	Library
AHEEANAARKL	46.57	1208.63	11	0.0112	0.6	605.321	2	20.9257	190553	1.14495e+06	15353	163891	20200317_QE_HFX2_LC3_DIA_RA957_R01.raw	O43395|PRPF3_HUMAN		FALSE	Library
AHEEANAARKL	45.96	1208.63	11	0	-0.5	403.882	3	20.41	961102	7477304	14976	39797	20200317_QE_HFX2_LC3_DIA_RA957_R02.raw	O43395|PRPF3_HUMAN		FALSE	Library
AHEEANAARKL	44.6	1208.63	11	-0.0008	1	605.321	2	20.3941	272670	2.15803e+06	14962	164837	20200317_QE_HFX2_LC3_DIA_RA957_R02.raw	O43395|PRPF3_HUMAN		FALSE	Library
AHEEAQREKL	32.03	1209.61	10	-0.0543	0.1	605.813	2	21.0197			15422	-68991	20200317_QE_HFX2_LC3_DIA_RA957_R01.raw	Q92614-5|MY18A_HUMAN;Q92614|MY18A_HUMAN;Q92614-3|MY18A_HUMAN;Q92614-2|MY18A_HUMAN;Q92614-4|MY18A_HUMAN		FALSE	Database
AHEEAQREKL	42.96	1209.61	10	-0.0005	0.1	605.812	2	20.4254			14985	-68991	20200317_QE_HFX2_LC3_DIA_RA957_R02.raw	Q92614-5|MY18A_HUMAN;Q92614|MY18A_HUMAN;Q92614-3|MY18A_HUMAN;Q92614-2|MY18A_HUMAN;Q92614-4|MY18A_HUMAN		FALSE	Database
AHEGSIFAL	46.56	943.476	9	0.0626	0.4	472.746	2	87.5078	4395608	35290640	64866	67374	20200317_QE_HFX2_LC3_DIA_RA957_R01.raw	Q32P44|EMAL3_HUMAN;Q32P44-2|EMAL3_HUMAN		FALSE	Library
AHEGSIFAL	39.73	943.476	9	-0.0144	-0.1	944.484	1	87.5025			64881	-84289	20200317_QE_HFX2_LC3_DIA_RA957_R01.raw	Q32P44|EMAL3_HUMAN;Q32P44-2|EMAL3_HUMAN		FALSE	Library
AHEGSIFAL	45.91	943.476	9	-0.0004	-0.6	472.745	2	87.5837	5.51705e+06	35186712	64820	67015	20200317_QE_HFX2_LC3_DIA_RA957_R02.raw	Q32P44|EMAL3_HUMAN;Q32P44-2|EMAL3_HUMAN		FALSE	Library
AHEGSIFAL	31.03	943.476	9	-0.0142	-0.1	944.484	1	87.5158			64766	-84289	20200317_QE_HFX2_LC3_DIA_RA957_R02.raw	Q32P44|EMAL3_HUMAN;Q32P44-2|EMAL3_HUMAN		FALSE	Library
AHEGSTVTV	46.59	899.435	9	-0.011	-0.1	450.725	2	33.157	1.29679e+06	10263356	24339	57970	20200317_QE_HFX2_LC3_DIA_RA957_R01.raw	P32942|ICAM3_HUMAN		FALSE	Library
AHEGSTVTV	45.94	899.435	9	-0.0009	0.1	450.725	2	32.9791	1.32144e+06	9347028	24224	57679	20200317_QE_HFX2_LC3_DIA_RA957_R02.raw	P32942|ICAM3_HUMAN		FALSE	Library
AHELVTSKIAL	46.25	1180.68	11	-0.0418	0.1	1181.69	1	69.9509			51750	-93358	20200317_QE_HFX2_LC3_DIA_RA957_R01.raw	Q5R372-6|RBG1L_HUMAN;Q5R372-8|RBG1L_HUMAN;Q5R372-7|RBG1L_HUMAN;B7ZAP0|RBG10_HUMAN;Q9Y3P9|RBGP1_HUMAN;Q5R372-5|RBG1L_HUMAN		FALSE	Library
AHELVTSKIAL	46.6	1180.68	11	0.0467	-0.6	591.348	2	69.922	8432120	53673832	51739	122864	20200317_QE_HFX2_LC3_DIA_RA957_R01.raw	Q5R372-6|RBG1L_HUMAN;Q5R372-8|RBG1L_HUMAN;Q5R372-7|RBG1L_HUMAN;B7ZAP0|RBG10_HUMAN;Q9Y3P9|RBGP1_HUMAN;Q5R372-5|RBG1L_HUMAN		FALSE	Library
AHELVTSKIAL	46.58	1180.68	11	0.016	-0.9	394.567	3	69.9527	6221507	41273912	51753	35989	20200317_QE_HFX2_LC3_DIA_RA957_R01.raw	Q5R372-6|RBG1L_HUMAN;Q5R372-8|RBG1L_HUMAN;Q5R372-7|RBG1L_HUMAN;B7ZAP0|RBG10_HUMAN;Q9Y3P9|RBGP1_HUMAN;Q5R372-5|RBG1L_HUMAN		FALSE	Library
AHELVTSKIAL	45.91	1180.68	11	0.0003	-0.9	591.348	2	70.0113	8114218	49409952	51670	122129	20200317_QE_HFX2_LC3_DIA_RA957_R02.raw	Q5R372-6|RBG1L_HUMAN;Q5R372-8|RBG1L_HUMAN;Q5R372-7|RBG1L_HUMAN;B7ZAP0|RBG10_HUMAN;Q9Y3P9|RBGP1_HUMAN;Q5R372-5|RBG1L_HUMAN		FALSE	Library
AHELVTSKIAL	45.92	1180.68	11	0.0003	-1	394.567	3	70.0113	6844065	39449520	51707	35763	20200317_QE_HFX2_LC3_DIA_RA957_R02.raw	Q5R372-6|RBG1L_HUMAN;Q5R372-8|RBG1L_HUMAN;Q5R372-7|RBG1L_HUMAN;B7ZAP0|RBG10_HUMAN;Q9Y3P9|RBGP1_HUMAN;Q5R372-5|RBG1L_HUMAN		FALSE	Library
AHELVTSKIAL	43.38	1180.68	11	-0.0271	0.1	1181.69	1	69.9787			51658	-93358	20200317_QE_HFX2_LC3_DIA_RA957_R02.raw	Q5R372-6|RBG1L_HUMAN;Q5R372-8|RBG1L_HUMAN;Q5R372-7|RBG1L_HUMAN;B7ZAP0|RBG10_HUMAN;Q9Y3P9|RBGP1_HUMAN;Q5R372-5|RBG1L_HUMAN		FALSE	Library
AHESAVTGLSL	44.71	1083.56	11	0.064	0.2	542.785	2	73.2828	3.21649e+06	26337436	54243	104394	20200317_QE_HFX2_LC3_DIA_RA957_R01.raw	Q9UMS4|PRP19_HUMAN		FALSE	Library
AHESAVTGLSL	43.63	1083.56	11	0.0441	0.2	1084.56	1	73.2995			54257	-91508	20200317_QE_HFX2_LC3_DIA_RA957_R01.raw	Q9UMS4|PRP19_HUMAN		FALSE	Library
AHESAVTGLSL	45.88	1083.56	11	-0.0002	0.1	542.785	2	73.3637	2.95432e+06	26524926	54197	103740	20200317_QE_HFX2_LC3_DIA_RA957_R02.raw	Q9UMS4|PRP19_HUMAN		FALSE	Library
AHESAVTGLSL	44.07	1083.56	11	0.0001	0.2	1084.56	1	73.36			54188	-91508	20200317_QE_HFX2_LC3_DIA_RA957_R02.raw	Q9UMS4|PRP19_HUMAN		FALSE	Library
AHFAGLVAAGVHPSP	46.49	1429.75	15	-0.0562	0	715.881	2	78.7276			58321	-76924	20200317_QE_HFX2_LC3_DIA_RA957_R01.raw			FALSE	Database
AHFAGLVAAGVHPSP	44.5	1429.75	15	-0.0946	1.9	715.882	2	78.8229	471474	5316249	58275	165002	20200317_QE_HFX2_LC3_DIA_RA957_R02.raw			FALSE	Database
AHFAKSISL	46.56	972.539	9	0.1033	-1	487.276	2	56.364	80685792	312901280	41591	74508	20200317_QE_HFX2_LC3_DIA_RA957_R01.raw	Q8N0T1|CH059_HUMAN		FALSE	Library
AHFAKSISL	46.6	972.539	9	0.1033	0.3	973.547	1	56.364	3.26839e+06	13279296	41583	152003	20200317_QE_HFX2_LC3_DIA_RA957_R01.raw	Q8N0T1|CH059_HUMAN		FALSE	Library
AHFAKSISL	45.93	972.539	9	0.0005	0.9	973.548	1	56.5279	1.27516e+06	8730258	41629	150567	20200317_QE_HFX2_LC3_DIA_RA957_R02.raw	Q8N0T1|CH059_HUMAN		FALSE	Library
AHFAKSISL	45.96	972.539	9	0.0005	-0.4	487.277	2	56.5279	75319280	326344864	41637	74071	20200317_QE_HFX2_LC3_DIA_RA957_R02.raw	Q8N0T1|CH059_HUMAN		FALSE	Library
AHFDGILGL	43.72	941.497	9	-0.008	0	471.756	2	104.059	597001	3.93005e+06	77240	66922	20200317_QE_HFX2_LC3_DIA_RA957_R01.raw	O96009|NAPSA_HUMAN		FALSE	Library
AHFDGILGL	45.58	941.497	9	-0.0006	-0.1	471.756	2	103.871	601143	3.66181e+06	76941	66588	20200317_QE_HFX2_LC3_DIA_RA957_R02.raw	O96009|NAPSA_HUMAN		FALSE	Library
AHFDGLIFV	39.35	1017.53	9	-0.053	1	509.772	2	113.703	142071	1.24415e+06	84395	86826	20200317_QE_HFX2_LC3_DIA_RA957_R01.raw	Q86XK2-3|FBX11_HUMAN;Q86XK2-6|FBX11_HUMAN;Q86XK2|FBX11_HUMAN;Q86XK2-2|FBX11_HUMAN;Q86XK2-5|FBX11_HUMAN		FALSE	Database
AHFDGLIFV	45.49	1017.53	9	-0.0091	1.2	509.772	2	113.445	124081	1.32583e+06	84050	86364	20200317_QE_HFX2_LC3_DIA_RA957_R02.raw	Q86XK2-3|FBX11_HUMAN;Q86XK2-6|FBX11_HUMAN;Q86XK2|FBX11_HUMAN;Q86XK2-2|FBX11_HUMAN;Q86XK2-5|FBX11_HUMAN		FALSE	Database
AHFERSWVL	46.59	1143.58	9	0.05	-1.3	382.201	3	72.8423	507536	5.5152e+06	53891	30130	20200317_QE_HFX2_LC3_DIA_RA957_R01.raw	Q6P5S2|LEG1H_HUMAN		FALSE	Library
AHFERSWVL	45.93	1143.58	9	0	-0.4	382.201	3	72.9017	500015	4818227	53845	29867	20200317_QE_HFX2_LC3_DIA_RA957_R02.raw	Q6P5S2|LEG1H_HUMAN		FALSE	Library
AHFGIHEEM	46.6	1069.47	9	0.0198	0.8	357.496	3	50.1927	9266171	88597408	36986	17473	20200317_QE_HFX2_LC3_DIA_RA957_R01.raw	Q99873-2|ANM1_HUMAN;Q99873-3|ANM1_HUMAN;Q99873|ANM1_HUMAN;Q9NR22|ANM8_HUMAN;Q99873-4|ANM1_HUMAN;Q9NR22-2|ANM8_HUMAN		FALSE	Library
AHFGIHEEM	46.6	1069.47	9	0.0198	0.8	535.74	2	50.1927	15515673	147284480	36970	100788	20200317_QE_HFX2_LC3_DIA_RA957_R01.raw	Q99873-2|ANM1_HUMAN;Q99873-3|ANM1_HUMAN;Q99873|ANM1_HUMAN;Q9NR22|ANM8_HUMAN;Q99873-4|ANM1_HUMAN;Q9NR22-2|ANM8_HUMAN		FALSE	Library
AHFGIHEEM	46.6	1069.47	9	0.0506	2.6	1070.48	1	50.1619	225221	3788042	36984	157997	20200317_QE_HFX2_LC3_DIA_RA957_R01.raw	Q99873-2|ANM1_HUMAN;Q99873-3|ANM1_HUMAN;Q99873|ANM1_HUMAN;Q9NR22|ANM8_HUMAN;Q99873-4|ANM1_HUMAN;Q9NR22-2|ANM8_HUMAN		FALSE	Library
AHFGIHEEM	45.92	1069.47	9	0.0003	1.9	1070.47	1	50.2931	175180	3.21157e+06	37007	156197	20200317_QE_HFX2_LC3_DIA_RA957_R02.raw	Q99873-2|ANM1_HUMAN;Q99873-3|ANM1_HUMAN;Q99873|ANM1_HUMAN;Q9NR22|ANM8_HUMAN;Q99873-4|ANM1_HUMAN;Q9NR22-2|ANM8_HUMAN		FALSE	Library
AHFGIHEEM	45.96	1069.47	9	0.0003	0.8	535.74	2	50.2931	14894632	137901232	36993	100056	20200317_QE_HFX2_LC3_DIA_RA957_R02.raw	Q99873-2|ANM1_HUMAN;Q99873-3|ANM1_HUMAN;Q99873|ANM1_HUMAN;Q9NR22|ANM8_HUMAN;Q99873-4|ANM1_HUMAN;Q9NR22-2|ANM8_HUMAN		FALSE	Library
AHFGIHEEM	45.95	1069.47	9	0.0003	0.7	357.496	3	50.2931	8.32644e+06	81628856	37009	17196	20200317_QE_HFX2_LC3_DIA_RA957_R02.raw	Q99873-2|ANM1_HUMAN;Q99873-3|ANM1_HUMAN;Q99873|ANM1_HUMAN;Q9NR22|ANM8_HUMAN;Q99873-4|ANM1_HUMAN;Q9NR22-2|ANM8_HUMAN		FALSE	Library
AHFGIHEEM(+15.99)	46.57	1085.46	9	-0.0476	-0.3	543.737	2	37.3977	12129512	67796984	27494	104812	20200317_QE_HFX2_LC3_DIA_RA957_R01.raw	Q99873-2|ANM1_HUMAN;Q99873-3|ANM1_HUMAN;Q99873|ANM1_HUMAN;Q9NR22|ANM8_HUMAN;Q99873-4|ANM1_HUMAN;Q9NR22-2|ANM8_HUMAN	Oxidation (M)	FALSE	Library
AHFGIHEEM(+15.99)	46.59	1085.46	9	-0.044	-0.5	362.827	3	37.3049	12368939	52353972	27395	20257	20200317_QE_HFX2_LC3_DIA_RA957_R01.raw	Q99873-2|ANM1_HUMAN;Q99873-3|ANM1_HUMAN;Q99873|ANM1_HUMAN;Q9NR22|ANM8_HUMAN;Q99873-4|ANM1_HUMAN;Q9NR22-2|ANM8_HUMAN	Oxidation (M)	FALSE	Library
AHFGIHEEM(+15.99)	45.96	1085.46	9	-0.0004	0.7	543.738	2	37.2536	11167920	49120556	27287	104164	20200317_QE_HFX2_LC3_DIA_RA957_R02.raw	Q99873-2|ANM1_HUMAN;Q99873-3|ANM1_HUMAN;Q99873|ANM1_HUMAN;Q9NR22|ANM8_HUMAN;Q99873-4|ANM1_HUMAN;Q9NR22-2|ANM8_HUMAN	Oxidation (M)	FALSE	Library
AHFGIHEEM(+15.99)	45.94	1085.46	9	0	-0.5	362.827	3	37.1599	11232737	48045572	27280	19920	20200317_QE_HFX2_LC3_DIA_RA957_R02.raw	Q99873-2|ANM1_HUMAN;Q99873-3|ANM1_HUMAN;Q99873|ANM1_HUMAN;Q9NR22|ANM8_HUMAN;Q99873-4|ANM1_HUMAN;Q9NR22-2|ANM8_HUMAN	Oxidation (M)	FALSE	Library
AHFGLPSV	46.52	826.434	8	0.0318	2.4	827.443	1	80.9476	188420	2977017	60003	145857	20200317_QE_HFX2_LC3_DIA_RA957_R01.raw	Q9Y6Q5-2|AP1M2_HUMAN;Q9BXS5-2|AP1M1_HUMAN;Q9Y6Q5|AP1M2_HUMAN;Q9BXS5|AP1M1_HUMAN		FALSE	Library
AHFGLPSV	46.49	826.434	8	0.0142	-0.4	414.224	2	80.9754	6360508	41978272	59987	44148	20200317_QE_HFX2_LC3_DIA_RA957_R01.raw	Q9Y6Q5-2|AP1M2_HUMAN;Q9BXS5-2|AP1M1_HUMAN;Q9Y6Q5|AP1M2_HUMAN;Q9BXS5|AP1M1_HUMAN		FALSE	Library
AHFGLPSV	45.92	826.434	8	-0.0007	-0.5	414.224	2	81.0158	6304060	40279452	59895	43977	20200317_QE_HFX2_LC3_DIA_RA957_R02.raw	Q9Y6Q5-2|AP1M2_HUMAN;Q9BXS5-2|AP1M1_HUMAN;Q9Y6Q5|AP1M2_HUMAN;Q9BXS5|AP1M1_HUMAN		FALSE	Library
AHFGLPSV	45.89	826.434	8	-0.0081	1.2	827.442	1	81.0132	322151	2.75299e+06	59911	144744	20200317_QE_HFX2_LC3_DIA_RA957_R02.raw	Q9Y6Q5-2|AP1M2_HUMAN;Q9BXS5-2|AP1M1_HUMAN;Q9Y6Q5|AP1M2_HUMAN;Q9BXS5|AP1M1_HUMAN		FALSE	Library
AHFGYHWSL	46.58	1116.51	9	0.048	-0.2	559.264	2	77.2627	27624532	188698976	57188	111968	20200317_QE_HFX2_LC3_DIA_RA957_R01.raw	O15239|NDUA1_HUMAN		FALSE	Library
AHFGYHWSL	46.58	1116.51	9	0.0218	-0.7	373.178	3	77.2889	16123792	86333296	57203	25554	20200317_QE_HFX2_LC3_DIA_RA957_R01.raw	O15239|NDUA1_HUMAN		FALSE	Library
AHFGYHWSL	46.2	1116.51	9	0.0177	2.2	1117.52	1	77.2609	158779	1.24635e+06	57224	166720	20200317_QE_HFX2_LC3_DIA_RA957_R01.raw	O15239|NDUA1_HUMAN		FALSE	Library
AHFGYHWSL	45.94	1116.51	9	-0.0008	-0.1	373.179	3	77.3574	19993560	103240984	57203	25239	20200317_QE_HFX2_LC3_DIA_RA957_R02.raw	O15239|NDUA1_HUMAN		FALSE	Library
AHFGYHWSL	44.99	1116.51	9	-0.0924	1	1117.52	1	77.4173	244025	2.19666e+06	57224	164327	20200317_QE_HFX2_LC3_DIA_RA957_R02.raw	O15239|NDUA1_HUMAN		FALSE	Library
AHFGYHWSL	45.94	1116.51	9	-0.0008	0	559.264	2	77.3574	30739920	200357872	57142	111357	20200317_QE_HFX2_LC3_DIA_RA957_R02.raw	O15239|NDUA1_HUMAN		FALSE	Library
AHFHIHQRV	42.74	1143.61	9	-0.0216	-0.3	382.209	3	25.5188	1.10083e+06	8658637	18724	168890	20200317_QE_HFX2_LC3_DIA_RA957_R01.raw	Q86WZ6|ZN227_HUMAN;Q86WZ6-2|ZN227_HUMAN		FALSE	Library
AHFHIHQRV	45.6	1143.61	9	0.0005	-0.8	382.209	3	25.1446	1.27738e+06	8848917	18448	163442	20200317_QE_HFX2_LC3_DIA_RA957_R02.raw	Q86WZ6|ZN227_HUMAN;Q86WZ6-2|ZN227_HUMAN		FALSE	Library
AHFIQPAA	46.55	853.445	8	-0.0094	0.4	427.73	2	50.1897	1.72784e+06	14928201	36965	49045	20200317_QE_HFX2_LC3_DIA_RA957_R01.raw	O60264|SMCA5_HUMAN		FALSE	Library
AHFIQPAA	45.91	853.445	8	-0.0004	0.1	427.73	2	50.2621	1.9396e+06	14625357	36988	48828	20200317_QE_HFX2_LC3_DIA_RA957_R02.raw	O60264|SMCA5_HUMAN		FALSE	Library
AHFKEPLAL	37.63	1024.57	9	0.0388	-1.3	513.292	2	67.8319	945611	19339452	50171	88907	20200317_QE_HFX2_LC3_DIA_RA957_R01.raw	Q8WWL7|CCNB3_HUMAN		FALSE	Library
AHFKEPLAL	45.88	1024.57	9	0.0008	-1.7	513.292	2	67.8876	1.41001e+06	19035506	50102	88360	20200317_QE_HFX2_LC3_DIA_RA957_R02.raw	Q8WWL7|CCNB3_HUMAN		FALSE	Library
AHFKETLAL	46.6	1028.57	9	0.0509	0	515.29	2	63.1859	6898612	39925636	46698	90060	20200317_QE_HFX2_LC3_DIA_RA957_R01.raw	Q70IA6|MOB2_HUMAN;Q70IA6-3|MOB2_HUMAN;Q8WWL7|CCNB3_HUMAN		FALSE	Library
AHFKETLAL	45.91	1028.57	9	-0.0007	-0.3	515.29	2	63.2673	5502564	40483260	46652	89494	20200317_QE_HFX2_LC3_DIA_RA957_R02.raw	Q70IA6|MOB2_HUMAN;Q70IA6-3|MOB2_HUMAN;Q8WWL7|CCNB3_HUMAN		FALSE	Library
AHFKQHVSI	24.73	1065.57	9	0.2115	1.8	356.199	3	35.0311	91645.7	1.43362e+06	25739	170033	20200317_QE_HFX2_LC3_DIA_RA957_R01.raw	Q16850|CP51A_HUMAN;Q16850-2|CP51A_HUMAN		FALSE	Library
AHFKQHVSI	42.96	1065.57	9	0.0001	1.9	356.199	3	35.0982	309810	4575694	25670	16586	20200317_QE_HFX2_LC3_DIA_RA957_R02.raw	Q16850|CP51A_HUMAN;Q16850-2|CP51A_HUMAN		FALSE	Library
AHFPHQVL	46.57	947.498	8	0.0515	0.2	474.756	2	52.2906	7288323	37419660	38554	68391	20200317_QE_HFX2_LC3_DIA_RA957_R01.raw	Q9BUM1|G6PC3_HUMAN		FALSE	Library
AHFPHQVL	45.92	947.498	8	0	0.2	474.756	2	52.4001	6.223e+06	30881720	38577	68043	20200317_QE_HFX2_LC3_DIA_RA957_R02.raw	Q9BUM1|G6PC3_HUMAN		FALSE	Library
AHFPINVVI	46.49	1008.58	9	-0.0008	-0.3	505.295	2	107.548	264669664	706275900	79795	84314	20200317_QE_HFX2_LC3_DIA_RA957_R01.raw	P32969|RL9_HUMAN		FALSE	Library
AHFPINVVI	46.57	1008.58	9	0.0618	0.2	1009.58	1	107.517	12715822	44025704	79832	155025	20200317_QE_HFX2_LC3_DIA_RA957_R01.raw	P32969|RL9_HUMAN		FALSE	Library
AHFPINVVI	45.91	1008.58	9	-0.001	-0.9	505.295	2	107.332	231488768	604230020	79519	83855	20200317_QE_HFX2_LC3_DIA_RA957_R02.raw	P32969|RL9_HUMAN		FALSE	Library
AHFPINVVI	45.91	1008.58	9	0	-0.1	1009.58	1	107.363	9803311	33718924	79487	153477	20200317_QE_HFX2_LC3_DIA_RA957_R02.raw	P32969|RL9_HUMAN		FALSE	Library
AHFPPIEAL	33.2	993.528	9	0.0524	0.3	497.772	2	95.9215	5.22449e+06	16064116	70985	80039	20200317_QE_HFX2_LC3_DIA_RA957_R01.raw	O94829|IPO13_HUMAN		FALSE	Library
AHFPPIEAL	45.76	993.528	9	0.0002	0	497.772	2	95.8814	5690115	14324146	70778	79560	20200317_QE_HFX2_LC3_DIA_RA957_R02.raw	O94829|IPO13_HUMAN		FALSE	Library
AHFPSEEAL	46.53	999.466	9	0.0178	0.7	500.741	2	63.3739	5097214	26676286	46835	81520	20200317_QE_HFX2_LC3_DIA_RA957_R01.raw	O94953|KDM4B_HUMAN		FALSE	Library
AHFPSEEAL	45.9	999.466	9	0	-0.1	500.74	2	63.4216	4571243	23676426	46766	81059	20200317_QE_HFX2_LC3_DIA_RA957_R02.raw	O94953|KDM4B_HUMAN		FALSE	Library
AHFQKSYTL	46.61	1093.56	9	0.0579	-0.4	547.785	2	44.685	95310512	726459460	32900	106824	20200317_QE_HFX2_LC3_DIA_RA957_R01.raw	Q9BW83-2|IFT27_HUMAN;Q9BW83|IFT27_HUMAN		FALSE	Library
AHFQKSYTL	46.61	1093.56	9	0.0579	0.9	1094.56	1	44.685	2733779	27849550	32890	159388	20200317_QE_HFX2_LC3_DIA_RA957_R01.raw	Q9BW83-2|IFT27_HUMAN;Q9BW83|IFT27_HUMAN		FALSE	Library
AHFQKSYTL	46.58	1093.56	9	0.0579	-1.8	365.525	3	44.685	32991300	246342432	32892	21654	20200317_QE_HFX2_LC3_DIA_RA957_R01.raw	Q9BW83-2|IFT27_HUMAN;Q9BW83|IFT27_HUMAN		FALSE	Library
AHFQKSYTL	45.96	1093.56	9	0	0.3	547.785	2	44.7633	97577344	721378050	32923	106261	20200317_QE_HFX2_LC3_DIA_RA957_R02.raw	Q9BW83-2|IFT27_HUMAN;Q9BW83|IFT27_HUMAN		FALSE	Library
AHFQKSYTL	45.94	1093.56	9	0	-1.5	365.525	3	44.7633	33608804	255428512	32915	21318	20200317_QE_HFX2_LC3_DIA_RA957_R02.raw	Q9BW83-2|IFT27_HUMAN;Q9BW83|IFT27_HUMAN		FALSE	Library
AHFQKSYTL	45.94	1093.56	9	0	1.8	1094.56	1	44.7633	1.98066e+06	20125654	32913	157507	20200317_QE_HFX2_LC3_DIA_RA957_R02.raw	Q9BW83-2|IFT27_HUMAN;Q9BW83|IFT27_HUMAN		FALSE	Library
AHFSVSDAL	46.57	945.456	9	-0.0188	1	946.464	1	72.0743	363828	4271571	53335	150294	20200317_QE_HFX2_LC3_DIA_RA957_R01.raw	Q9BTC0|DIDO1_HUMAN		FALSE	Library
AHFSVSDAL	46.53	945.456	9	-0.0131	0	473.735	2	72.0738	6143276	49314768	53343	67838	20200317_QE_HFX2_LC3_DIA_RA957_R01.raw	Q9BTC0|DIDO1_HUMAN		FALSE	Library
AHFSVSDAL	45.92	945.456	9	-0.0054	1.3	946.464	1	72.0721	370596	5448452	53220	148918	20200317_QE_HFX2_LC3_DIA_RA957_R02.raw	Q9BTC0|DIDO1_HUMAN		FALSE	Library
AHFSVSDAL	45.91	945.456	9	-0.0004	0	473.735	2	72.0721	5300075	41937600	53228	67495	20200317_QE_HFX2_LC3_DIA_RA957_R02.raw	Q9BTC0|DIDO1_HUMAN		FALSE	Library
AHFVPLVKR	46.03	1065.64	9	0.0479	-1.1	356.222	3	51.606	1.25666e+06	13175311	38021	16958	20200317_QE_HFX2_LC3_DIA_RA957_R01.raw	P30153|2AAA_HUMAN		FALSE	Library
AHFVPLVKR	45.94	1065.64	9	0.0004	-0.9	356.222	3	51.7147	1.24442e+06	11926731	38044	16647	20200317_QE_HFX2_LC3_DIA_RA957_R02.raw	P30153|2AAA_HUMAN		FALSE	Library
AHGAGSVSL	37.28	797.403	9	0.0044	-0.5	399.709	2	41.3034	2682137	20416726	30294	38161	20200317_QE_HFX2_LC3_DIA_RA957_R01.raw	Q8N6H7|ARFG2_HUMAN;Q8N6H7-2|ARFG2_HUMAN;Q8N6H7-3|ARFG2_HUMAN		FALSE	Library
AHGAGSVSL	46.56	797.403	9	-0.0274	0.4	798.411	1	41.3269	214634	2212810	30402	163950	20200317_QE_HFX2_LC3_DIA_RA957_R01.raw	Q8N6H7|ARFG2_HUMAN;Q8N6H7-2|ARFG2_HUMAN;Q8N6H7-3|ARFG2_HUMAN		FALSE	Library
AHGAGSVSL	45.27	797.403	9	-0.0002	0.9	798.411	1	41.2634	168441	1.67595e+06	30333	163974	20200317_QE_HFX2_LC3_DIA_RA957_R02.raw	Q8N6H7|ARFG2_HUMAN;Q8N6H7-2|ARFG2_HUMAN;Q8N6H7-3|ARFG2_HUMAN		FALSE	Library
AHGAGSVSL	43.1	797.403	9	0.0003	-0.2	399.709	2	41.2713	2.70676e+06	22785704	30294	37948	20200317_QE_HFX2_LC3_DIA_RA957_R02.raw	Q8N6H7|ARFG2_HUMAN;Q8N6H7-2|ARFG2_HUMAN;Q8N6H7-3|ARFG2_HUMAN		FALSE	Library
AHGAPINSL	46.61	878.461	9	0.0491	1.2	879.47	1	52.1625	1.10613e+06	9150454	38476	147492	20200317_QE_HFX2_LC3_DIA_RA957_R01.raw	Q9H6Y2|WDR55_HUMAN		FALSE	Library
AHGAPINSL	40.03	878.461	9	0.0491	0	440.238	2	52.1625	10066985	68021648	38507	53766	20200317_QE_HFX2_LC3_DIA_RA957_R01.raw	Q9H6Y2|WDR55_HUMAN		FALSE	Library
AHGAPINSL	45.91	878.461	9	-0.0004	1.9	879.47	1	52.2705	404008	4226430	38453	146307	20200317_QE_HFX2_LC3_DIA_RA957_R02.raw	Q9H6Y2|WDR55_HUMAN		FALSE	Library
AHGAPINSL	45.91	878.461	9	-0.0004	0.2	440.238	2	52.2705	8669096	61604712	38507	53588	20200317_QE_HFX2_LC3_DIA_RA957_R02.raw	Q9H6Y2|WDR55_HUMAN		FALSE	Library
AHGAVIYAT	44.03	901.466	9	0.0475	-0.9	451.74	2	45.87	3.63417e+06	29381846	33769	168309	20200317_QE_HFX2_LC3_DIA_RA957_R01.raw	O95602|RPA1_HUMAN		FALSE	Library
AHGAVIYAT	46.61	901.466	9	-0.0136	-0.8	902.472	1	45.8933	582316	6.02884e+06	33808	148380	20200317_QE_HFX2_LC3_DIA_RA957_R01.raw	O95602|RPA1_HUMAN		FALSE	Library
AHGAVIYAT	45.92	901.466	9	0.0007	-1.1	902.472	1	45.9144	742751	5664750	33762	147165	20200317_QE_HFX2_LC3_DIA_RA957_R02.raw	O95602|RPA1_HUMAN		FALSE	Library
AHGAVIYAT	44.22	901.466	9	0.0004	-1	451.74	2	45.953	3850258	30902724	33792	165754	20200317_QE_HFX2_LC3_DIA_RA957_R02.raw	O95602|RPA1_HUMAN		FALSE	Library
AHGCDLEPHAL	46.59	1161.52	11	-0.0863	-0.1	581.769	2	50.0074	10500568	75779016	36880	120132	20200317_QE_HFX2_LC3_DIA_RA957_R01.raw			FALSE	Denovo
AHGCDLEPHAL	45.81	1161.52	11	-0.1142	0.2	581.769	2	50.1209	9416937	40150384	36880	162589	20200317_QE_HFX2_LC3_DIA_RA957_R02.raw			FALSE	Denovo
AHGDASSHQAL	46.62	1092.49	11	-0.0492	-0.4	365.172	3	18.9515	12958145	107504352	13894	21457	20200317_QE_HFX2_LC3_DIA_RA957_R01.raw	Q86UK7-2|ZN598_HUMAN;Q86UK7-3|ZN598_HUMAN;Q86UK7|ZN598_HUMAN		FALSE	Library
AHGDASSHQAL	46.61	1092.49	11	-0.0394	-0.1	547.255	2	18.9362	13738925	117130752	13902	106512	20200317_QE_HFX2_LC3_DIA_RA957_R01.raw	Q86UK7-2|ZN598_HUMAN;Q86UK7-3|ZN598_HUMAN;Q86UK7|ZN598_HUMAN		FALSE	Library
AHGDASSHQAL	45.96	1092.49	11	-0.0139	-0.4	365.172	3	18.3604	10341442	91258536	13457	21113	20200317_QE_HFX2_LC3_DIA_RA957_R02.raw	Q86UK7-2|ZN598_HUMAN;Q86UK7-3|ZN598_HUMAN;Q86UK7|ZN598_HUMAN		FALSE	Library
AHGDASSHQAL	45.94	1092.49	11	-0.0003	-0.1	547.255	2	18.3418	11099090	97267800	13465	105919	20200317_QE_HFX2_LC3_DIA_RA957_R02.raw	Q86UK7-2|ZN598_HUMAN;Q86UK7-3|ZN598_HUMAN;Q86UK7|ZN598_HUMAN		FALSE	Library
AHGKSTVV	38.73	797.439	8	1.1198	-0.4	399.727	2	13.2058	3.54771e+06	21527848	9686	38173	20200317_QE_HFX2_LC3_DIA_RA957_R01.raw	Q2VIR3-2|IF2GL_HUMAN;P41091|IF2G_HUMAN;Q2VIR3|IF2GL_HUMAN		FALSE	Database
AHGKSTVV	43.98	797.439	8	1.0912	-0.4	399.727	2	12.1137	3.73761e+06	25920464	8881	37963	20200317_QE_HFX2_LC3_DIA_RA957_R02.raw	Q2VIR3-2|IF2GL_HUMAN;P41091|IF2G_HUMAN;Q2VIR3|IF2GL_HUMAN		FALSE	Database
AHGLTSSLL	43.23	897.492	9	-0.0233	0	449.753	2	64.6127			47753	-21798	20200317_QE_HFX2_LC3_DIA_RA957_R01.raw	P03905|NU4M_HUMAN		FALSE	Database
AHGLTSSLL	43.68	897.492	9	-0.0524	0	449.753	2	64.6657			47684	-21798	20200317_QE_HFX2_LC3_DIA_RA957_R02.raw	P03905|NU4M_HUMAN		FALSE	Database
AHGNNLIAV	46.56	907.487	9	0.0702	-0.5	454.751	2	61.9877	6435869	41157512	45798	59680	20200317_QE_HFX2_LC3_DIA_RA957_R01.raw	Q5SRE5-2|NU188_HUMAN;Q5SRE5|NU188_HUMAN		FALSE	Library
AHGNNLIAV	45.91	907.487	9	-0.0007	0.3	454.751	2	62.0908	5483965	33109312	45752	59370	20200317_QE_HFX2_LC3_DIA_RA957_R02.raw	Q5SRE5-2|NU188_HUMAN;Q5SRE5|NU188_HUMAN		FALSE	Library
AHGPGAPEA	46.05	805.372	9	-0.0086	-0.2	403.693	2	23.5738	380902	4.24057e+06	17322	39941	20200317_QE_HFX2_LC3_DIA_RA957_R01.raw	Q8N3D4|EH1L1_HUMAN		FALSE	Library
AHGPGAPEA	44.45	805.372	9	0	-0.5	403.693	2	23.2616	378718	4411566	17046	39696	20200317_QE_HFX2_LC3_DIA_RA957_R02.raw	Q8N3D4|EH1L1_HUMAN		FALSE	Library
AHGPMAEL	46.5	824.385	8	0.0093	-0.3	413.2	2	54.7928	5.10827e+06	30502718	40414	43699	20200317_QE_HFX2_LC3_DIA_RA957_R01.raw	Q8TAW3|ZN671_HUMAN		FALSE	Library
AHGPMAEL	46.6	824.385	8	-0.0491	-0.3	825.392	1	54.7882	453089	4.4669e+06	40407	145770	20200317_QE_HFX2_LC3_DIA_RA957_R01.raw	Q8TAW3|ZN671_HUMAN		FALSE	Library
AHGPMAEL	43.97	824.385	8	-0.0855	1	825.393	1	54.8739	458250	3248354	40407	166336	20200317_QE_HFX2_LC3_DIA_RA957_R02.raw	Q8TAW3|ZN671_HUMAN		FALSE	Library
AHGPMAEL	45.91	824.385	8	0.0008	-0.4	413.2	2	54.8509	4.49587e+06	27269510	40368	43510	20200317_QE_HFX2_LC3_DIA_RA957_R02.raw	Q8TAW3|ZN671_HUMAN		FALSE	Library
AHGPPVTCL	46.57	893.443	9	0.022	-0.1	447.729	2	63.897	2719547	14876454	47201	56755	20200317_QE_HFX2_LC3_DIA_RA957_R01.raw	Q8N3Y1|FBXW8_HUMAN;Q8N3Y1-2|FBXW8_HUMAN		FALSE	Library
AHGPPVTCL	45.91	893.443	9	-0.0001	-0.4	447.729	2	63.9484	3162779	17164220	47178	56488	20200317_QE_HFX2_LC3_DIA_RA957_R02.raw	Q8N3Y1|FBXW8_HUMAN;Q8N3Y1-2|FBXW8_HUMAN		FALSE	Library
AHGSLEAAL	46.56	867.445	9	-0.0667	0.1	434.73	2	47.6283	830707	7.39971e+06	35056	51667	20200317_QE_HFX2_LC3_DIA_RA957_R01.raw	Q6UB35|C1TM_HUMAN;Q6UB35-2|C1TM_HUMAN		FALSE	Database
AHGSLEAAL	45.91	867.445	9	-0.0273	0.9	434.73	2	47.6556	906669	7345836	35033	51444	20200317_QE_HFX2_LC3_DIA_RA957_R02.raw	Q6UB35|C1TM_HUMAN;Q6UB35-2|C1TM_HUMAN		FALSE	Database
AHGSVGDAI	43.63	825.398	9	0.1482	0	413.706	2	33.9377			24935	-14696	20200317_QE_HFX2_LC3_DIA_RA957_R01.raw	Q99523|SORT_HUMAN;Q99523-2|SORT_HUMAN		FALSE	Database
AHGSVGDAI	43.98	825.398	9	0.118	0	413.706	2	33.8202	344097	3152930	24843	166314	20200317_QE_HFX2_LC3_DIA_RA957_R02.raw	Q99523|SORT_HUMAN;Q99523-2|SORT_HUMAN		FALSE	Database
AHGTSFLL	44.55	844.444	8	0.0592	0	423.229	2	78.8368	862280	7438221	58401	47476	20200317_QE_HFX2_LC3_DIA_RA957_R01.raw	Q9H9Y6-3|RPA2_HUMAN;Q9H9Y6|RPA2_HUMAN;Q9H9Y6-2|RPA2_HUMAN;Q9H9Y6-4|RPA2_HUMAN;Q9H9Y6-5|RPA2_HUMAN		FALSE	Library
AHGTSFLL	45.84	844.444	8	0	-0.8	423.229	2	78.9566	961837	7240591	58355	47278	20200317_QE_HFX2_LC3_DIA_RA957_R02.raw	Q9H9Y6-3|RPA2_HUMAN;Q9H9Y6|RPA2_HUMAN;Q9H9Y6-2|RPA2_HUMAN;Q9H9Y6-4|RPA2_HUMAN;Q9H9Y6-5|RPA2_HUMAN		FALSE	Library
AHHAQVEKL	39.54	1031.55	9	0.5649	0	516.783	2	20.1692			14797	-43544	20200317_QE_HFX2_LC3_DIA_RA957_R01.raw	A8K8P3-9|SFI1_HUMAN;A8K8P3-5|SFI1_HUMAN;A8K8P3-2|SFI1_HUMAN;A8K8P3-10|SFI1_HUMAN;A8K8P3|SFI1_HUMAN;A8K8P3-3|SFI1_HUMAN;A8K8P3-4|SFI1_HUMAN		FALSE	Library
AHHEGLIRL	44.72	1044.58	9	0.023	0.3	523.299	2	48.6582	1361753	8747802	35842	168012	20200317_QE_HFX2_LC3_DIA_RA957_R01.raw	Q9UH65|SWP70_HUMAN		FALSE	Database
AHHEGLIRL	45.91	1044.58	9	-0.0005	0	523.299	2	48.7723	421110	6.6458e+06	35888	93827	20200317_QE_HFX2_LC3_DIA_RA957_R02.raw	Q9UH65|SWP70_HUMAN		FALSE	Database
AHHHLHPHL	38.66	1097.56	9	0.0802	-0.6	366.861	3	16.7444	2.21137e+06	22592850	12284	22324	20200317_QE_HFX2_LC3_DIA_RA957_R01.raw	O60902|SHOX2_HUMAN;O60902-3|SHOX2_HUMAN;O60902-2|SHOX2_HUMAN		FALSE	Library
AHHHLHPHL	45.58	1097.56	9	-0.0005	-0.4	366.862	3	16.4021	1.7302e+06	17366660	12031	21991	20200317_QE_HFX2_LC3_DIA_RA957_R02.raw	O60902|SHOX2_HUMAN;O60902-3|SHOX2_HUMAN;O60902-2|SHOX2_HUMAN		FALSE	Library
AHHRSQESL	37.61	1063.52	9	-3.0811	0.1	532.765	2	8.4086	1.38609e+06	6155650	6150	99361	20200317_QE_HFX2_LC3_DIA_RA957_R01.raw	Q9BXI6-2|TB10A_HUMAN;Q9BXI6|TB10A_HUMAN		FALSE	Database
AHHRSQESL	45.39	1063.52	9	-0.0037	0.4	532.765	2	5.6158	1.27089e+06	4285724	4080	98653	20200317_QE_HFX2_LC3_DIA_RA957_R02.raw	Q9BXI6-2|TB10A_HUMAN;Q9BXI6|TB10A_HUMAN		FALSE	Database
AHHSIRQSL	46.61	1047.56	9	0.0493	0.1	524.786	2	22.3872	5.05173e+06	38777276	16431	95193	20200317_QE_HFX2_LC3_DIA_RA957_R01.raw	Q9NVH2-3|INT7_HUMAN;Q9NVH2|INT7_HUMAN;Q9NVH2-2|INT7_HUMAN;Q9NVH2-4|INT7_HUMAN		FALSE	Library
AHHSIRQSL	46.61	1047.56	9	0.0402	-0.5	350.193	3	22.4144	22957544	180835104	16447	14109	20200317_QE_HFX2_LC3_DIA_RA957_R01.raw	Q9NVH2-3|INT7_HUMAN;Q9NVH2|INT7_HUMAN;Q9NVH2-2|INT7_HUMAN;Q9NVH2-4|INT7_HUMAN		FALSE	Library
AHHSIRQSL	45.69	1047.56	9	-0.0203	0.1	524.786	2	22.1021	4.78363e+06	44933988	16201	94588	20200317_QE_HFX2_LC3_DIA_RA957_R02.raw	Q9NVH2-3|INT7_HUMAN;Q9NVH2|INT7_HUMAN;Q9NVH2-2|INT7_HUMAN;Q9NVH2-4|INT7_HUMAN		FALSE	Library
AHHSIRQSL	45.96	1047.56	9	-0.0003	-0.5	350.193	3	22.1021	25100984	223202128	16217	13773	20200317_QE_HFX2_LC3_DIA_RA957_R02.raw	Q9NVH2-3|INT7_HUMAN;Q9NVH2|INT7_HUMAN;Q9NVH2-2|INT7_HUMAN;Q9NVH2-4|INT7_HUMAN		FALSE	Library
AHHSQSFQL	44.88	1053.5	9	0.0869	0.5	527.757	2	44.3166	3.63091e+06	28168952	32600	96695	20200317_QE_HFX2_LC3_DIA_RA957_R01.raw	Q8WVB6-3|CTF18_HUMAN;Q8WVB6-2|CTF18_HUMAN;Q8WVB6|CTF18_HUMAN		FALSE	Library
AHHSQSFQL	45.92	1053.5	9	-0.0008	-0.2	527.757	2	44.4208	3.69404e+06	25759176	32646	96002	20200317_QE_HFX2_LC3_DIA_RA957_R02.raw	Q8WVB6-3|CTF18_HUMAN;Q8WVB6-2|CTF18_HUMAN;Q8WVB6|CTF18_HUMAN		FALSE	Library
AHIDGDHLTL	38.1	1090.54	10	0.047	0.3	546.278	2	60.6948	1.14496e+06	10560702	44859	106108	20200317_QE_HFX2_LC3_DIA_RA957_R01.raw	O43143|DHX15_HUMAN		FALSE	Library
AHIDGDHLTL	45.87	1090.54	10	-0.0008	-0.8	546.277	2	60.7841	656053	5555934	44813	105506	20200317_QE_HFX2_LC3_DIA_RA957_R02.raw	O43143|DHX15_HUMAN		FALSE	Library
AHIDSGKTTL	46.6	1041.55	10	0.0281	-0.3	521.78	2	32.7264	2.93343e+06	24824814	24043	93504	20200317_QE_HFX2_LC3_DIA_RA957_R01.raw	Q96RP9-2|EFGM_HUMAN;Q96RP9|EFGM_HUMAN		FALSE	Library
AHIDSGKTTL	45.93	1041.55	10	0.0003	0.3	521.78	2	32.5762	3.79934e+06	28008150	23905	92918	20200317_QE_HFX2_LC3_DIA_RA957_R02.raw	Q96RP9-2|EFGM_HUMAN;Q96RP9|EFGM_HUMAN		FALSE	Library
AHIEGNM(+15.99)KL	46.44	1027.51	9	0.0429	-0.7	514.763	2	29.0957	1139576	12336238	21352	165745	20200317_QE_HFX2_LC3_DIA_RA957_R01.raw	O60547|GMDS_HUMAN;O60547-2|GMDS_HUMAN	Oxidation (M)	FALSE	Library
AHIEGNM(+15.99)KL	45.73	1027.51	9	-0.0002	-0.7	514.763	2	28.9104	1315363	7508850	21214	163045	20200317_QE_HFX2_LC3_DIA_RA957_R02.raw	O60547|GMDS_HUMAN;O60547-2|GMDS_HUMAN	Oxidation (M)	FALSE	Library
AHIEGNMKL	46.59	1011.52	9	0.0418	0.1	506.766	2	46.3551	2.4563e+06	19815856	34140	85039	20200317_QE_HFX2_LC3_DIA_RA957_R01.raw	O60547|GMDS_HUMAN;O60547-2|GMDS_HUMAN		FALSE	Library
AHIEGNMKL	45.93	1011.52	9	0.0006	0.9	506.766	2	46.4395	2615592	18704850	34140	84584	20200317_QE_HFX2_LC3_DIA_RA957_R02.raw	O60547|GMDS_HUMAN;O60547-2|GMDS_HUMAN		FALSE	Library
AHIFEPAVL	46.51	995.544	9	0.0227	0.4	498.78	2	91.2026	811001	5.84978e+06	67604	80579	20200317_QE_HFX2_LC3_DIA_RA957_R01.raw	Q8N0Z3|SPICE_HUMAN		FALSE	Library
AHIFEPAVL	45.89	995.544	9	-0.0003	1.4	498.78	2	91.1886	896919	6194644	67512	80107	20200317_QE_HFX2_LC3_DIA_RA957_R02.raw	Q8N0Z3|SPICE_HUMAN		FALSE	Library
AHIGPVLSL	46.58	905.533	9	0.0083	-0.2	453.774	2	91.9102	1.76232e+06	15387834	68177	59338	20200317_QE_HFX2_LC3_DIA_RA957_R01.raw	Q13033-2|STRN3_HUMAN;Q13033|STRN3_HUMAN		FALSE	Library
AHIGPVLSL	45.89	905.533	9	-0.0007	-0.1	453.774	2	91.8689	1513995	12189409	68016	59018	20200317_QE_HFX2_LC3_DIA_RA957_R02.raw	Q13033-2|STRN3_HUMAN;Q13033|STRN3_HUMAN		FALSE	Library
AHIIALESI	46.58	965.555	9	-0.0127	0.5	483.785	2	88.9854	30520332	194719344	65971	72729	20200317_QE_HFX2_LC3_DIA_RA957_R01.raw	O95864-3|FADS2_HUMAN;O95864|FADS2_HUMAN;O95864-4|FADS2_HUMAN;O95864-2|FADS2_HUMAN		FALSE	Library
AHIIALESI	46.58	965.555	9	-0.011	1.2	966.563	1	88.9854	2.19889e+06	16450419	65986	151316	20200317_QE_HFX2_LC3_DIA_RA957_R01.raw	O95864-3|FADS2_HUMAN;O95864|FADS2_HUMAN;O95864-4|FADS2_HUMAN;O95864-2|FADS2_HUMAN		FALSE	Library
AHIIALESI	45.87	965.555	9	0.0002	0.4	483.785	2	88.9699	25737950	216713776	65833	72319	20200317_QE_HFX2_LC3_DIA_RA957_R02.raw	O95864-3|FADS2_HUMAN;O95864|FADS2_HUMAN;O95864-4|FADS2_HUMAN;O95864-2|FADS2_HUMAN		FALSE	Library
AHIIALESI	45.91	965.555	9	-0.0003	1.6	966.563	1	88.9721	1.50146e+06	16774169	65848	149861	20200317_QE_HFX2_LC3_DIA_RA957_R02.raw	O95864-3|FADS2_HUMAN;O95864|FADS2_HUMAN;O95864-4|FADS2_HUMAN;O95864-2|FADS2_HUMAN		FALSE	Library
AHIKDAVAL	46.57	936.539	9	0.0042	0.4	469.277	2	49.2653	65827276	578363840	36277	65878	20200317_QE_HFX2_LC3_DIA_RA957_R01.raw	Q9NQW7-3|XPP1_HUMAN;Q9NQW7|XPP1_HUMAN;Q9NQW7-4|XPP1_HUMAN;Q9NQW7-2|XPP1_HUMAN		FALSE	Library
AHIKDAVAL	46.59	936.539	9	0.0042	1.7	937.548	1	49.2653	1.13398e+06	13520528	36292	149924	20200317_QE_HFX2_LC3_DIA_RA957_R01.raw	Q9NQW7-3|XPP1_HUMAN;Q9NQW7|XPP1_HUMAN;Q9NQW7-4|XPP1_HUMAN;Q9NQW7-2|XPP1_HUMAN		FALSE	Library
AHIKDAVAL	45.95	936.539	9	-0.0002	1	469.277	2	49.362	64142964	615941820	36323	65525	20200317_QE_HFX2_LC3_DIA_RA957_R02.raw	Q9NQW7-3|XPP1_HUMAN;Q9NQW7|XPP1_HUMAN;Q9NQW7-4|XPP1_HUMAN;Q9NQW7-2|XPP1_HUMAN		FALSE	Library
AHIKDAVAL	45.91	936.539	9	-0.0002	1.8	937.548	1	49.362	898456	13014385	36315	148572	20200317_QE_HFX2_LC3_DIA_RA957_R02.raw	Q9NQW7-3|XPP1_HUMAN;Q9NQW7|XPP1_HUMAN;Q9NQW7-4|XPP1_HUMAN;Q9NQW7-2|XPP1_HUMAN		FALSE	Library
AHILASEAL	46.54	923.508	9	0.0386	0.4	462.761	2	66.3866	4812541	46275672	49088	63117	20200317_QE_HFX2_LC3_DIA_RA957_R01.raw	Q8WUS8|D42E1_HUMAN		FALSE	Library
AHILASEAL	46.55	923.508	9	0.037	1.3	924.516	1	66.3866	335459	5258019	49080	149385	20200317_QE_HFX2_LC3_DIA_RA957_R01.raw	Q8WUS8|D42E1_HUMAN		FALSE	Library
AHILASEAL	45.9	923.508	9	0.0007	0.1	462.761	2	66.4409	4789453	42477032	49019	62794	20200317_QE_HFX2_LC3_DIA_RA957_R02.raw	Q8WUS8|D42E1_HUMAN		FALSE	Library
AHILASEAL	45.91	923.508	9	-0.0001	0.9	924.516	1	66.4401	263169	4840643	49011	148101	20200317_QE_HFX2_LC3_DIA_RA957_R02.raw	Q8WUS8|D42E1_HUMAN		FALSE	Library
AHINTDM(+15.99)TL	46.51	1030.48	9	-0.0412	1.5	516.246	2	45.3353	948658	13261272	33358	90522	20200317_QE_HFX2_LC3_DIA_RA957_R01.raw	O94855-2|SC24D_HUMAN;O94855|SC24D_HUMAN	Oxidation (M)	FALSE	Library
AHINTDM(+15.99)TL	45.92	1030.48	9	-0.0006	1.3	516.246	2	45.3223	1.4019e+06	13043330	33335	89951	20200317_QE_HFX2_LC3_DIA_RA957_R02.raw	O94855-2|SC24D_HUMAN;O94855|SC24D_HUMAN	Oxidation (M)	FALSE	Library
AHINTDMTL	46.59	1014.48	9	0.0593	0.2	508.248	2	64.5435	5.96732e+06	43958260	47710	85826	20200317_QE_HFX2_LC3_DIA_RA957_R01.raw	O94855-2|SC24D_HUMAN;O94855|SC24D_HUMAN		FALSE	Library
AHINTDMTL	46.47	1014.48	9	0.029	1	1015.49	1	64.5705	248179	2.04771e+06	47724	165464	20200317_QE_HFX2_LC3_DIA_RA957_R01.raw	O94855-2|SC24D_HUMAN;O94855|SC24D_HUMAN		FALSE	Library
AHINTDMTL	44.7	1014.48	9	-0.0003	0	1015.49	1	64.6236			47655	-88496	20200317_QE_HFX2_LC3_DIA_RA957_R02.raw	O94855-2|SC24D_HUMAN;O94855|SC24D_HUMAN		FALSE	Library
AHINTDMTL	45.92	1014.48	9	-0.0007	0.4	508.248	2	64.6274	4.96143e+06	39583480	47641	85369	20200317_QE_HFX2_LC3_DIA_RA957_R02.raw	O94855-2|SC24D_HUMAN;O94855|SC24D_HUMAN		FALSE	Library
AHIPKSDAL	46.51	950.519	9	-0.0093	0.5	476.267	2	39.4372	180462256	1333234940	29009	69094	20200317_QE_HFX2_LC3_DIA_RA957_R01.raw	Q16236|NF2L2_HUMAN;Q16236-2|NF2L2_HUMAN;Q16236-3|NF2L2_HUMAN		FALSE	Library
AHIPKSDAL	46.59	950.519	9	-0.0346	1.1	951.527	1	39.4362	1.86601e+06	18007612	29001	150519	20200317_QE_HFX2_LC3_DIA_RA957_R01.raw	Q16236|NF2L2_HUMAN;Q16236-2|NF2L2_HUMAN;Q16236-3|NF2L2_HUMAN		FALSE	Library
AHIPKSDAL	45.93	950.519	9	-0.0003	1	476.267	2	39.362	183971408	1270088450	28917	68735	20200317_QE_HFX2_LC3_DIA_RA957_R02.raw	Q16236|NF2L2_HUMAN;Q16236-2|NF2L2_HUMAN;Q16236-3|NF2L2_HUMAN		FALSE	Library
AHIPKSDAL	45.77	950.519	9	0.0001	2.2	951.528	1	39.3349	1.06477e+06	9006026	28932	149119	20200317_QE_HFX2_LC3_DIA_RA957_R02.raw	Q16236|NF2L2_HUMAN;Q16236-2|NF2L2_HUMAN;Q16236-3|NF2L2_HUMAN		FALSE	Library
AHIQDHYTL	30.21	1096.53	9	0.0195	-0.7	366.517	3	47.6283	1.66895e+06	13802020	35077	22136	20200317_QE_HFX2_LC3_DIA_RA957_R01.raw	Q9H9C1|SPE39_HUMAN;Q9H9C1-2|SPE39_HUMAN		FALSE	Library
AHIQDHYTL	46.59	1096.53	9	0.0199	0.5	549.273	2	47.6278	2.87166e+06	21409856	35062	107508	20200317_QE_HFX2_LC3_DIA_RA957_R01.raw	Q9H9C1|SPE39_HUMAN;Q9H9C1-2|SPE39_HUMAN		FALSE	Library
AHIQDHYTL	45.85	1096.53	9	-0.0003	-0.6	366.517	3	47.7169	1.67339e+06	12612760	35077	21787	20200317_QE_HFX2_LC3_DIA_RA957_R02.raw	Q9H9C1|SPE39_HUMAN;Q9H9C1-2|SPE39_HUMAN		FALSE	Library
AHIQDHYTL	45.92	1096.53	9	-0.0002	0.2	549.273	2	47.7168	3.1244e+06	22193708	35085	106932	20200317_QE_HFX2_LC3_DIA_RA957_R02.raw	Q9H9C1|SPE39_HUMAN;Q9H9C1-2|SPE39_HUMAN		FALSE	Library
AHIQDLAAV	38.55	936.503	9	0.0171	0.2	469.259	2	64.3366	318465	3.03796e+06	47547	169239	20200317_QE_HFX2_LC3_DIA_RA957_R01.raw	Q9UKA4|AKA11_HUMAN		FALSE	Library
AHIQDLAAV	45.9	936.503	9	-0.0002	0.8	469.259	2	64.3802	263219	2906860	47478	65491	20200317_QE_HFX2_LC3_DIA_RA957_R02.raw	Q9UKA4|AKA11_HUMAN		FALSE	Library
AHISEQAVWAL	46.51	1223.63	11	0.061	1.1	612.823	2	91.5431	1165205	9972091	67885	127718	20200317_QE_HFX2_LC3_DIA_RA957_R01.raw	P52292|IMA1_HUMAN		FALSE	Library
AHISEQAVWAL	45.91	1223.63	11	-0.0003	0.6	612.823	2	91.5602	1199102	9731196	67747	127068	20200317_QE_HFX2_LC3_DIA_RA957_R02.raw	P52292|IMA1_HUMAN		FALSE	Library
AHISGATSV	46.6	841.429	9	-0.0312	-1.2	421.721	2	34.0876	13991362	103486952	25051	46906	20200317_QE_HFX2_LC3_DIA_RA957_R01.raw	Q9NR30|DDX21_HUMAN;Q9NR30-2|DDX21_HUMAN		FALSE	Library
AHISGATSV	46.61	841.429	9	-0.0312	-0.1	842.437	1	34.0876	1.5343e+06	14397100	25044	146460	20200317_QE_HFX2_LC3_DIA_RA957_R01.raw	Q9NR30|DDX21_HUMAN;Q9NR30-2|DDX21_HUMAN		FALSE	Library
AHISGATSV	45.93	841.429	9	0.0004	-0.7	421.722	2	33.9078	13019443	90472856	24913	46714	20200317_QE_HFX2_LC3_DIA_RA957_R02.raw	Q9NR30|DDX21_HUMAN;Q9NR30-2|DDX21_HUMAN		FALSE	Library
AHISGATSV	45.91	841.429	9	0.0004	0.2	842.437	1	33.9078	1.43792e+06	14032119	24929	145345	20200317_QE_HFX2_LC3_DIA_RA957_R02.raw	Q9NR30|DDX21_HUMAN;Q9NR30-2|DDX21_HUMAN		FALSE	Library
AHITGHRL	46.38	903.504	8	0.0258	-0.9	452.759	2	19.2885	423133	2.8262e+06	14150	166032	20200317_QE_HFX2_LC3_DIA_RA957_R01.raw	Q9NU22|MDN1_HUMAN		FALSE	Database
AHITGHRL	45.03	903.504	8	-0.0244	-0.2	452.759	2	18.7492	244028	2.95695e+06	13736	58620	20200317_QE_HFX2_LC3_DIA_RA957_R02.raw	Q9NU22|MDN1_HUMAN		FALSE	Database
AHLAVIDAL	45.89	921.528	9	0.0719	-0.4	461.771	2	92.0063	1.12128e+06	9974265	68247	62707	20200317_QE_HFX2_LC3_DIA_RA957_R01.raw	Q9P1Y5|CAMP3_HUMAN;Q9P1Y5-2|CAMP3_HUMAN		FALSE	Library
AHLAVIDAL	45.75	921.528	9	0.0007	0	461.772	2	92.0242	573783	8260175	68109	62406	20200317_QE_HFX2_LC3_DIA_RA957_R02.raw	Q9P1Y5|CAMP3_HUMAN;Q9P1Y5-2|CAMP3_HUMAN		FALSE	Library
AHLDATTVL	46.57	939.503	9	-0.0247	0.9	940.511	1	68.5988	18550490	80605656	50713	150028	20200317_QE_HFX2_LC3_DIA_RA957_R01.raw	P06576|ATPB_HUMAN		FALSE	Library
AHLDATTVL	46.56	939.503	9	-0.0296	-0.1	470.759	2	68.6036	132699976	506008096	50652	66481	20200317_QE_HFX2_LC3_DIA_RA957_R01.raw	P06576|ATPB_HUMAN		FALSE	Library
AHLDATTVL	45.91	939.503	9	-0.0008	1.1	940.511	1	68.5958	15571523	64297232	50690	148671	20200317_QE_HFX2_LC3_DIA_RA957_R02.raw	P06576|ATPB_HUMAN		FALSE	Library
AHLDATTVL	45.93	939.503	9	-0.0008	0.3	470.759	2	68.5958	116290008	419855808	50652	66125	20200317_QE_HFX2_LC3_DIA_RA957_R02.raw	P06576|ATPB_HUMAN		FALSE	Library
AHLDAVTSL	46.54	925.487	9	0.038	-0.2	463.751	2	66.8168	3.58683e+06	29662930	49410	63517	20200317_QE_HFX2_LC3_DIA_RA957_R01.raw	Q13033-2|STRN3_HUMAN;Q13033|STRN3_HUMAN		FALSE	Library
AHLDAVTSL	46.56	925.487	9	0.0343	1.2	926.495	1	66.8156	297690	3.49851e+06	49402	149451	20200317_QE_HFX2_LC3_DIA_RA957_R01.raw	Q13033-2|STRN3_HUMAN;Q13033|STRN3_HUMAN		FALSE	Library
AHLDAVTSL	45.9	925.487	9	-0.0001	0	463.751	2	66.8718	3.30769e+06	30825898	49341	63168	20200317_QE_HFX2_LC3_DIA_RA957_R02.raw	Q13033-2|STRN3_HUMAN;Q13033|STRN3_HUMAN		FALSE	Library
AHLDAVTSL	45.91	925.487	9	-0.0051	1.9	926.496	1	66.8718	247001	3.73002e+06	49333	148166	20200317_QE_HFX2_LC3_DIA_RA957_R02.raw	Q13033-2|STRN3_HUMAN;Q13033|STRN3_HUMAN		FALSE	Library
AHLEAVTSL	46.48	939.503	9	0.0687	0.9	940.511	1	66.7811	3.1973e+06	16087777	49379	165306	20200317_QE_HFX2_LC3_DIA_RA957_R01.raw	O43815-2|STRN_HUMAN;O43815|STRN_HUMAN		FALSE	Library
AHLEAVTSL	46.45	939.503	9	0.0384	0.5	470.759	2	66.7948	25530922	123409704	49387	165605	20200317_QE_HFX2_LC3_DIA_RA957_R01.raw	O43815-2|STRN_HUMAN;O43815|STRN_HUMAN		FALSE	Library
AHLEAVTSL	44.95	939.503	9	0.0003	0	470.759	2	66.8497	18489696	124226008	49318	164371	20200317_QE_HFX2_LC3_DIA_RA957_R02.raw	O43815-2|STRN_HUMAN;O43815|STRN_HUMAN		FALSE	Library
AHLEAVTSL	44.35	939.503	9	-0.0001	1.3	940.511	1	66.8668	1.91544e+06	16123284	49333	165324	20200317_QE_HFX2_LC3_DIA_RA957_R02.raw	O43815-2|STRN_HUMAN;O43815|STRN_HUMAN		FALSE	Library
AHLGSALVL	43.63	879.518	9	0.0588	0.1	440.766	2	82.2108	7405151	54496260	60932	53959	20200317_QE_HFX2_LC3_DIA_RA957_R01.raw	Q7KZN9|COX15_HUMAN;Q7KZN9-2|COX15_HUMAN		FALSE	Library
AHLGSALVL	46.56	879.518	9	0.0262	1.4	880.526	1	82.2116	528684	5.6225e+06	60924	147524	20200317_QE_HFX2_LC3_DIA_RA957_R01.raw	Q7KZN9|COX15_HUMAN;Q7KZN9-2|COX15_HUMAN		FALSE	Library
AHLGSALVL	45.89	879.518	9	0.0001	1.6	880.527	1	82.2482	546384	4817222	60855	146340	20200317_QE_HFX2_LC3_DIA_RA957_R02.raw	Q7KZN9|COX15_HUMAN;Q7KZN9-2|COX15_HUMAN		FALSE	Library
AHLGSALVL	45.87	879.518	9	0.0007	0	440.766	2	82.2792	7.73809e+06	55381404	60840	53778	20200317_QE_HFX2_LC3_DIA_RA957_R02.raw	Q7KZN9|COX15_HUMAN;Q7KZN9-2|COX15_HUMAN		FALSE	Library
AHLGTALKA	41.07	880.513	9	-0.0038	-0.9	441.264	2	37.7453	157512	2310523	27743	54156	20200317_QE_HFX2_LC3_DIA_RA957_R01.raw	P62266|RS23_HUMAN		FALSE	Database
AHLGTALKA	45.88	880.513	9	-0.0007	0.1	441.264	2	37.6589	200780	3.12627e+06	27674	53980	20200317_QE_HFX2_LC3_DIA_RA957_R02.raw	P62266|RS23_HUMAN		FALSE	Database
AHLHHPNIL	46.08	1050.57	9	0.0652	-0.4	351.198	3	41.4587	3.31448e+06	18603262	30500	14583	20200317_QE_HFX2_LC3_DIA_RA957_R01.raw	Q96GD4-4|AURKB_HUMAN;Q96GD4-5|AURKB_HUMAN;Q96GD4|AURKB_HUMAN		FALSE	Library
AHLHHPNIL	45.91	1050.57	9	-0.0003	-0.4	351.198	3	41.4902	3.83235e+06	24484194	30477	14246	20200317_QE_HFX2_LC3_DIA_RA957_R02.raw	Q96GD4-4|AURKB_HUMAN;Q96GD4-5|AURKB_HUMAN;Q96GD4|AURKB_HUMAN		FALSE	Library
AHLHIHHVI	46.53	1075.6	9	0.0323	-0.5	359.542	3	35.8728	3.05152e+06	26718174	26337	18661	20200317_QE_HFX2_LC3_DIA_RA957_R01.raw	O95819|M4K4_HUMAN;O95819-5|M4K4_HUMAN;O95819-3|M4K4_HUMAN;O95819-2|M4K4_HUMAN;O95819-4|M4K4_HUMAN		FALSE	Library
AHLHIHHVI	45.93	1075.6	9	-0.0003	-0.6	359.542	3	35.7586	3.05626e+06	29772468	26268	18353	20200317_QE_HFX2_LC3_DIA_RA957_R02.raw	O95819|M4K4_HUMAN;O95819-5|M4K4_HUMAN;O95819-3|M4K4_HUMAN;O95819-2|M4K4_HUMAN;O95819-4|M4K4_HUMAN		FALSE	Library
AHLIAHQSL	46.6	988.545	9	0.0305	-0.3	495.28	2	41.9257	571454	7449544	30850	78754	20200317_QE_HFX2_LC3_DIA_RA957_R01.raw	O14771|ZN213_HUMAN;O14771-2|ZN213_HUMAN		FALSE	Library
AHLIAHQSL	45.9	988.545	9	-0.0005	-0.1	495.28	2	41.9288	635787	9536949	30827	78271	20200317_QE_HFX2_LC3_DIA_RA957_R02.raw	O14771|ZN213_HUMAN;O14771-2|ZN213_HUMAN		FALSE	Library
AHLKVHTAL	46.61	988.582	9	0.0576	1.3	495.299	2	36.1861	13558010	120374680	26595	78813	20200317_QE_HFX2_LC3_DIA_RA957_R01.raw	Q9P243-2|ZFAT_HUMAN;Q9P243-3|ZFAT_HUMAN;Q9P243|ZFAT_HUMAN;Q9P243-4|ZFAT_HUMAN		FALSE	Library
AHLKVHTAL	45.92	988.582	9	0.0008	-0.5	495.298	2	36.0992	14200465	133620392	26526	78321	20200317_QE_HFX2_LC3_DIA_RA957_R02.raw	Q9P243-2|ZFAT_HUMAN;Q9P243-3|ZFAT_HUMAN;Q9P243|ZFAT_HUMAN;Q9P243-4|ZFAT_HUMAN		FALSE	Library
AHLLTQQRL	43.26	1078.62	9	0.0665	-0.7	540.319	2	48.3814	245561	3422152	35636	103238	20200317_QE_HFX2_LC3_DIA_RA957_R01.raw	Q9H2K8|TAOK3_HUMAN		FALSE	Database
AHLLTQQRL	45.91	1078.62	9	-0.0196	-1.5	540.319	2	48.5547	256493	3.0535e+06	35705	102560	20200317_QE_HFX2_LC3_DIA_RA957_R02.raw	Q9H2K8|TAOK3_HUMAN		FALSE	Database
AHLLVRAAL	44.17	962.602	9	0.0224	0	482.309	2	64.7994	1.0007e+06	7291997	47893	72073	20200317_QE_HFX2_LC3_DIA_RA957_R01.raw	Q969F9-2|HPS3_HUMAN;Q969F9|HPS3_HUMAN		FALSE	Library
AHLLVRAAL	45.89	962.602	9	0.0008	-1.1	482.308	2	64.8425	1.02494e+06	6254310	47801	71644	20200317_QE_HFX2_LC3_DIA_RA957_R02.raw	Q969F9-2|HPS3_HUMAN;Q969F9|HPS3_HUMAN		FALSE	Library
AHLNGSISS	45.89	884.435	9	0.0269	0.5	443.225	2	32.765	945559	9350096	24063	167248	20200317_QE_HFX2_LC3_DIA_RA957_R01.raw	Q6DHV7|ADAL_HUMAN;Q6DHV7-3|ADAL_HUMAN;Q6DHV7-2|ADAL_HUMAN		FALSE	Database
AHLNGSISS	44.6	884.435	9	-0.0002	0.2	443.225	2	32.615	1.14987e+06	7813588	23948	164833	20200317_QE_HFX2_LC3_DIA_RA957_R02.raw	Q6DHV7|ADAL_HUMAN;Q6DHV7-3|ADAL_HUMAN;Q6DHV7-2|ADAL_HUMAN		FALSE	Database
AHLPEKTQESL	46.46	1251.65	11	-0.0376	0.1	626.83	2	56.5345			41712	-71561	20200317_QE_HFX2_LC3_DIA_RA957_R01.raw			FALSE	Denovo
AHLPEKTQESL	45.91	1251.65	11	-0.017	0.1	626.83	2	56.5754			41666	-71561	20200317_QE_HFX2_LC3_DIA_RA957_R02.raw			FALSE	Denovo
AHLPSAPAL	44.77	875.486	9	-0.1165	-0.1	438.75	2	66.6399			49271	-19582	20200317_QE_HFX2_LC3_DIA_RA957_R01.raw			FALSE	Database
AHLPSAPAL	40.13	875.486	9	-0.0931	-0.1	438.75	2	66.6331			49156	-19582	20200317_QE_HFX2_LC3_DIA_RA957_R02.raw			FALSE	Database
AHLPSQTL	46.57	865.466	8	0.0418	-0.9	433.74	2	51.3013	5.45303e+06	49205304	37793	51266	20200317_QE_HFX2_LC3_DIA_RA957_R01.raw	Q2M389|WASC4_HUMAN;Q2M389-2|WASC4_HUMAN		FALSE	Library
AHLPSQTL	45.92	865.466	8	-0.0004	-0.6	433.74	2	51.4071	4580554	36817960	37816	51039	20200317_QE_HFX2_LC3_DIA_RA957_R02.raw	Q2M389|WASC4_HUMAN;Q2M389-2|WASC4_HUMAN		FALSE	Library
AHLQSSVVV	45.4	938.519	9	-0.0098	0.5	470.267	2	54.7887	1655404	14226770	40417	66278	20200317_QE_HFX2_LC3_DIA_RA957_R01.raw	P51587|BRCA2_HUMAN		FALSE	Library
AHLQSSVVV	44.27	938.519	9	0.0005	0.7	470.267	2	54.8279	1386348	8978084	40371	165577	20200317_QE_HFX2_LC3_DIA_RA957_R02.raw	P51587|BRCA2_HUMAN		FALSE	Library
AHLTGHTL	46.04	848.45	8	0.0618	-0.1	425.233	2	30.6143	4.52424e+06	34304988	22521	48181	20200317_QE_HFX2_LC3_DIA_RA957_R01.raw	Q9NU22|MDN1_HUMAN		FALSE	Library
AHLTGHTL	45.91	848.45	8	-0.0005	-0.2	425.233	2	30.4621	4360577	35777100	22337	47986	20200317_QE_HFX2_LC3_DIA_RA957_R02.raw	Q9NU22|MDN1_HUMAN		FALSE	Library
AHM(+15.99)DIFQNL	46.49	1103.51	9	0.0359	1.3	1104.52	1	80.7632	480385	4637618	59869	159859	20200317_QE_HFX2_LC3_DIA_RA957_R01.raw	A5YKK6|CNOT1_HUMAN;A5YKK6-2|CNOT1_HUMAN	Oxidation (M)	FALSE	Database
AHM(+15.99)DIFQNL	45.9	1103.51	9	-0.0003	1.4	552.762	2	79.9087	1316371460	3284440830	59787	108576	20200317_QE_HFX2_LC3_DIA_RA957_R02.raw	A5YKK6|CNOT1_HUMAN;A5YKK6-2|CNOT1_HUMAN	Oxidation (M)	FALSE	Database
AHM(+15.99)DIFQNL	45.89	1103.51	9	-0.0001	2.1	1104.52	1	80.8285	521208	3007507	59777	157897	20200317_QE_HFX2_LC3_DIA_RA957_R02.raw	A5YKK6|CNOT1_HUMAN;A5YKK6-2|CNOT1_HUMAN	Oxidation (M)	FALSE	Database
AHM(+15.99)DTVRTL	46.54	1058.52	9	0.0546	-0.8	530.266	2	31.5123	1.21841e+06	9172157	23147	98065	20200317_QE_HFX2_LC3_DIA_RA957_R01.raw	A2RUS2|DEND3_HUMAN;A2RUS2-2|DEND3_HUMAN	Oxidation (M)	FALSE	Library
AHM(+15.99)DTVRTL	46.19	1058.52	9	0.0545	0.1	353.847	3	31.5436	680367	5.70064e+06	23140	15785	20200317_QE_HFX2_LC3_DIA_RA957_R01.raw	A2RUS2|DEND3_HUMAN;A2RUS2-2|DEND3_HUMAN	Oxidation (M)	FALSE	Library
AHM(+15.99)DTVRTL	45.81	1058.52	9	0.0003	-0.3	530.266	2	31.3613	764320	4.90373e+06	23032	97387	20200317_QE_HFX2_LC3_DIA_RA957_R02.raw	A2RUS2|DEND3_HUMAN;A2RUS2-2|DEND3_HUMAN	Oxidation (M)	FALSE	Library
AHM(+15.99)DTVRTL	45.88	1058.52	9	0.0006	0.3	353.847	3	31.3926	825006	6041054	23025	15494	20200317_QE_HFX2_LC3_DIA_RA957_R02.raw	A2RUS2|DEND3_HUMAN;A2RUS2-2|DEND3_HUMAN	Oxidation (M)	FALSE	Library
AHM(+15.99)GMFTEL	46.52	1051.45	9	0.0436	-0.9	526.73	2	75.2395	5.47432e+06	28219950	55715	96143	20200317_QE_HFX2_LC3_DIA_RA957_R01.raw	P53675|CLH2_HUMAN;Q00610|CLH1_HUMAN;P53675-2|CLH2_HUMAN;Q00610-2|CLH1_HUMAN	Oxidation (M)	FALSE	Library
AHM(+15.99)GMFTEL	45.93	1051.45	9	-0.0007	-0.3	526.731	2	75.3274	4531689	24843564	55692	95501	20200317_QE_HFX2_LC3_DIA_RA957_R02.raw	P53675|CLH2_HUMAN;Q00610|CLH1_HUMAN;P53675-2|CLH2_HUMAN;Q00610-2|CLH1_HUMAN	Oxidation (M)	FALSE	Library
AHMAMVDAL	46.1	957.441	9	0.066	-1.1	479.727	2	75.5224	913127	11405648	55919	70634	20200317_QE_HFX2_LC3_DIA_RA957_R01.raw	Q5T5Y3|CAMP1_HUMAN;Q5T5Y3-3|CAMP1_HUMAN		FALSE	Library
AHMAMVDAL	45.84	957.441	9	-0.0005	-0.9	479.728	2	75.6372	623697	7.25059e+06	55873	70241	20200317_QE_HFX2_LC3_DIA_RA957_R02.raw	Q5T5Y3|CAMP1_HUMAN;Q5T5Y3-3|CAMP1_HUMAN		FALSE	Library
AHMDIFQNL	46.57	1087.51	9	0.0371	-2	544.762	2	95.8863	34898368	181690000	71171	105345	20200317_QE_HFX2_LC3_DIA_RA957_R01.raw	A5YKK6|CNOT1_HUMAN;A5YKK6-2|CNOT1_HUMAN		FALSE	Database
AHMDIFQNL	46.4	1087.51	9	0.0205	0.3	1088.52	1	95.9197	646080	6.99439e+06	71162	165940	20200317_QE_HFX2_LC3_DIA_RA957_R01.raw	A5YKK6|CNOT1_HUMAN;A5YKK6-2|CNOT1_HUMAN		FALSE	Database
AHMDIFQNL	44.45	1087.51	9	-0.0005	-0.1	544.763	2	95.8321	14432212	88555632	70964	165106	20200317_QE_HFX2_LC3_DIA_RA957_R02.raw	A5YKK6|CNOT1_HUMAN;A5YKK6-2|CNOT1_HUMAN		FALSE	Database
AHMDIFQNL	44.37	1087.51	9	-0.0006	0.2	1088.52	1	95.8489			70978	-91638	20200317_QE_HFX2_LC3_DIA_RA957_R02.raw	A5YKK6|CNOT1_HUMAN;A5YKK6-2|CNOT1_HUMAN		FALSE	Database
AHMDTVRTL	46.38	1042.52	9	0.047	0	522.269	2	42.6086	2.09756e+06	19858106	31334	93769	20200317_QE_HFX2_LC3_DIA_RA957_R01.raw	A2RUS2|DEND3_HUMAN;A2RUS2-2|DEND3_HUMAN		FALSE	Library
AHMDTVRTL	45.92	1042.52	9	0.0007	-1.7	522.268	2	42.6443	2.7294e+06	24181244	31357	93160	20200317_QE_HFX2_LC3_DIA_RA957_R02.raw	A2RUS2|DEND3_HUMAN;A2RUS2-2|DEND3_HUMAN		FALSE	Library
AHMGM(+15.99)FTEL	45.37	1051.45	9	0.0252	0	526.731	2	70.8739	4102252	22250544	52426	96146	20200317_QE_HFX2_LC3_DIA_RA957_R01.raw	P53675|CLH2_HUMAN;Q00610|CLH1_HUMAN;P53675-2|CLH2_HUMAN;Q00610-2|CLH1_HUMAN	Oxidation (M)	FALSE	Library
AHMGM(+15.99)FTEL	45.9	1051.45	9	0.0005	0.1	526.731	2	70.9327	5064008	19156422	52380	95502	20200317_QE_HFX2_LC3_DIA_RA957_R02.raw	P53675|CLH2_HUMAN;Q00610|CLH1_HUMAN;P53675-2|CLH2_HUMAN;Q00610-2|CLH1_HUMAN	Oxidation (M)	FALSE	Library
AHMGMFTEL	46.12	1035.45	9	0.04	-0.1	518.733	2	88.3084	12091897	95717560	65489	91862	20200317_QE_HFX2_LC3_DIA_RA957_R01.raw	P53675|CLH2_HUMAN;Q00610|CLH1_HUMAN;P53675-2|CLH2_HUMAN;Q00610-2|CLH1_HUMAN		FALSE	Library
AHMGMFTEL	45.89	1035.45	9	-0.0007	-0.2	518.733	2	88.3541	9025493	71150376	65374	91267	20200317_QE_HFX2_LC3_DIA_RA957_R02.raw	P53675|CLH2_HUMAN;Q00610|CLH1_HUMAN;P53675-2|CLH2_HUMAN;Q00610-2|CLH1_HUMAN		FALSE	Library
AHMYTLSQL	31.4	1062.52	9	-0.0233	-2.1	532.265	2	76.7099	766237	4105532	56911	99122	20200317_QE_HFX2_LC3_DIA_RA957_R01.raw	Q9NVR0|KLH11_HUMAN		FALSE	Library
AHMYTLSQL	42.96	1062.52	9	-0.0004	-1.6	532.265	2	76.7421	655210	4281334	56773	98427	20200317_QE_HFX2_LC3_DIA_RA957_R02.raw	Q9NVR0|KLH11_HUMAN		FALSE	Library
AHNAVVHEL	46.53	988.509	9	0.0709	0.8	989.517	1	37.4247	470355	3999225	27507	164369	20200317_QE_HFX2_LC3_DIA_RA957_R01.raw	Q9BYH8-2|IKBZ_HUMAN;Q9BYH8|IKBZ_HUMAN;Q9BYH8-3|IKBZ_HUMAN		FALSE	Library
AHNAVVHEL	46.59	988.509	9	0.0105	-0.4	495.262	2	37.4595	41284236	250063520	27515	78701	20200317_QE_HFX2_LC3_DIA_RA957_R01.raw	Q9BYH8-2|IKBZ_HUMAN;Q9BYH8|IKBZ_HUMAN;Q9BYH8-3|IKBZ_HUMAN		FALSE	Library
AHNAVVHEL	45.93	988.509	9	0.027	2.1	989.519	1	37.3779	487817	4504908	27484	152033	20200317_QE_HFX2_LC3_DIA_RA957_R02.raw	Q9BYH8-2|IKBZ_HUMAN;Q9BYH8|IKBZ_HUMAN;Q9BYH8-3|IKBZ_HUMAN		FALSE	Library
AHNAVVHEL	45.96	988.509	9	0.0003	-0.2	495.262	2	37.3779	38630768	255009504	27469	78207	20200317_QE_HFX2_LC3_DIA_RA957_R02.raw	Q9BYH8-2|IKBZ_HUMAN;Q9BYH8|IKBZ_HUMAN;Q9BYH8-3|IKBZ_HUMAN		FALSE	Library
AHNDVM(+15.99)EVL	46.47	1042.48	9	-0.0187	-0.6	522.245	2	55.0678	7927387	29397544	40603	93705	20200317_QE_HFX2_LC3_DIA_RA957_R01.raw	O95271|TNKS1_HUMAN;O95271-2|TNKS1_HUMAN	Oxidation (M)	FALSE	Library
AHNDVM(+15.99)EVL	46.49	1042.48	9	-0.0813	1.6	1043.48	1	55.0956	115857	1.33491e+06	40640	165164	20200317_QE_HFX2_LC3_DIA_RA957_R01.raw	O95271|TNKS1_HUMAN;O95271-2|TNKS1_HUMAN	Oxidation (M)	FALSE	Library
AHNDVM(+15.99)EVL	45.92	1042.48	9	-0.0006	-1.1	522.244	2	55.1007	7.57865e+06	28230000	40557	93098	20200317_QE_HFX2_LC3_DIA_RA957_R02.raw	O95271|TNKS1_HUMAN;O95271-2|TNKS1_HUMAN	Oxidation (M)	FALSE	Library
AHNDVM(+15.99)EVL	42.71	1042.48	9	-0.0315	0.1	1043.48	1	55.0966			40571	-89854	20200317_QE_HFX2_LC3_DIA_RA957_R02.raw	O95271|TNKS1_HUMAN;O95271-2|TNKS1_HUMAN	Oxidation (M)	FALSE	Library
AHNDVMEVL	46.5	1026.48	9	0.0452	-0.2	514.247	2	75.6056	13123169	134538544	55990	89337	20200317_QE_HFX2_LC3_DIA_RA957_R01.raw	O95271|TNKS1_HUMAN;O95271-2|TNKS1_HUMAN		FALSE	Library
AHNDVMEVL	46.5	1026.48	9	0.0292	-0.6	1027.49	1	75.6199	345481	11865178	55981	155867	20200317_QE_HFX2_LC3_DIA_RA957_R01.raw	O95271|TNKS1_HUMAN;O95271-2|TNKS1_HUMAN		FALSE	Library
AHNDVMEVL	45.93	1026.48	9	-0.0001	0.9	1027.49	1	75.6985	593939	11138968	55935	154215	20200317_QE_HFX2_LC3_DIA_RA957_R02.raw	O95271|TNKS1_HUMAN;O95271-2|TNKS1_HUMAN		FALSE	Library
AHNDVMEVL	45.94	1026.48	9	0.0002	0.5	514.248	2	75.6998	17039506	176004688	55944	88781	20200317_QE_HFX2_LC3_DIA_RA957_R02.raw	O95271|TNKS1_HUMAN;O95271-2|TNKS1_HUMAN		FALSE	Library
AHNKEIYTI	46.58	1087.57	9	-0.019	0	544.79	2	47.1015	1.52499e+06	426022880	34670	105409	20200317_QE_HFX2_LC3_DIA_RA957_R01.raw	O60907|TBL1X_HUMAN;O60907-2|TBL1X_HUMAN;Q9BZK7|TBL1R_HUMAN		FALSE	Library
AHNKEIYTI	45.91	1087.57	9	-0.0567	0.2	544.79	2	47.195	1.16691e+06	465593856	34670	104795	20200317_QE_HFX2_LC3_DIA_RA957_R02.raw	O60907|TBL1X_HUMAN;O60907-2|TBL1X_HUMAN;Q9BZK7|TBL1R_HUMAN		FALSE	Library
AHNSGLPSL	46.58	894.456	9	0.0468	0	448.235	2	63.1284	16388490	129137648	46626	56976	20200317_QE_HFX2_LC3_DIA_RA957_R01.raw	Q9P246-3|STIM2_HUMAN;Q9P246-2|STIM2_HUMAN;Q9P246|STIM2_HUMAN		FALSE	Library
AHNSGLPSL	46.57	894.456	9	0.0468	1	895.464	1	63.1284	1.6773e+06	15858158	46642	148015	20200317_QE_HFX2_LC3_DIA_RA957_R01.raw	Q9P246-3|STIM2_HUMAN;Q9P246-2|STIM2_HUMAN;Q9P246|STIM2_HUMAN		FALSE	Library
AHNSGLPSL	45.91	894.456	9	-0.0002	-0.1	448.235	2	63.2052	13948825	101457912	46626	56707	20200317_QE_HFX2_LC3_DIA_RA957_R02.raw	Q9P246-3|STIM2_HUMAN;Q9P246-2|STIM2_HUMAN;Q9P246|STIM2_HUMAN		FALSE	Library
AHNSGLPSL	45.66	894.456	9	-0.0001	1.7	895.465	1	63.205	874832	8207556	46619	146803	20200317_QE_HFX2_LC3_DIA_RA957_R02.raw	Q9P246-3|STIM2_HUMAN;Q9P246-2|STIM2_HUMAN;Q9P246|STIM2_HUMAN		FALSE	Library
AHNSSNYTL	44.25	1005.45	9	0.0294	-0.6	503.733	2	38.475	1.18412e+06	8476298	28274	83317	20200317_QE_HFX2_LC3_DIA_RA957_R01.raw	P16278-2|BGAL_HUMAN;P16278|BGAL_HUMAN;P16278-3|BGAL_HUMAN		FALSE	Library
AHNSSNYTL	42.96	1005.45	9	0	-0.4	503.733	2	38.4299	1.18838e+06	9523987	28274	82860	20200317_QE_HFX2_LC3_DIA_RA957_R02.raw	P16278-2|BGAL_HUMAN;P16278|BGAL_HUMAN;P16278-3|BGAL_HUMAN		FALSE	Library
AHNSTATL	37.69	813.398	8	-0.0851	-0.3	407.706	2	25.64	2465112	20505286	18817	41571	20200317_QE_HFX2_LC3_DIA_RA957_R01.raw	Q9H270|VPS11_HUMAN		FALSE	Library
AHNSTATL	45.94	813.398	8	-0.0001	0.6	407.707	2	25.2036	2.30539e+06	17650434	18472	41379	20200317_QE_HFX2_LC3_DIA_RA957_R02.raw	Q9H270|VPS11_HUMAN		FALSE	Library
AHNTSVAL	43.63	811.419	8	-0.0259	-0.3	406.717	2	41.1473	2383204	16142946	30248	41199	20200317_QE_HFX2_LC3_DIA_RA957_R01.raw	Q8TEP8-3|CE192_HUMAN		FALSE	Library
AHNTSVAL	44.44	811.419	8	-0.0002	-0.6	406.716	2	41.0834	2368487	19135020	30202	40985	20200317_QE_HFX2_LC3_DIA_RA957_R02.raw	Q8TEP8-3|CE192_HUMAN		FALSE	Library
AHNVKAMVL	46.52	981.543	9	-0.0915	-0.1	982.55	1	48.9214			36040	-86594	20200317_QE_HFX2_LC3_DIA_RA957_R01.raw	Q9Y5A7|NUB1_HUMAN;Q9Y5A7-2|NUB1_HUMAN		FALSE	Database
AHNVKAMVL	43.12	981.543	9	-0.1252	-0.1	982.55	1	49.047			36086	-86594	20200317_QE_HFX2_LC3_DIA_RA957_R02.raw	Q9Y5A7|NUB1_HUMAN;Q9Y5A7-2|NUB1_HUMAN		FALSE	Database
AHNVSM(+15.99)KSL	46.6	1001.5	9	0.0116	-0.5	501.755	2	22.4144	704019	6855226	16452	82159	20200317_QE_HFX2_LC3_DIA_RA957_R01.raw	O14777|NDC80_HUMAN	Oxidation (M)	FALSE	Library
AHNVSM(+15.99)KSL	45.95	1001.5	9	-0.0007	-0.3	501.755	2	22.0708	1.03922e+06	8841668	16176	81690	20200317_QE_HFX2_LC3_DIA_RA957_R02.raw	O14777|NDC80_HUMAN	Oxidation (M)	FALSE	Library
AHNVSMKSL	46.53	985.501	9	0.0341	0.3	493.758	2	37.7693	2542479	29203152	27768	77844	20200317_QE_HFX2_LC3_DIA_RA957_R01.raw	O14777|NDC80_HUMAN		FALSE	Library
AHNVSMKSL	45.95	985.501	9	0	0.4	493.758	2	37.7215	2.25395e+06	23126936	27722	77351	20200317_QE_HFX2_LC3_DIA_RA957_R02.raw	O14777|NDC80_HUMAN		FALSE	Library
AHPHEYVPWVTVNGKP	46.49	1829.92	16	-0.0003	-0.1	915.968	2	98.6281			73184	-82834	20200317_QE_HFX2_LC3_DIA_RA957_R01.raw			FALSE	Denovo
AHPHEYVPWVTVNGKP	45.88	1829.92	16	0.0067	-0.1	915.968	2	98.4982			72954	-82834	20200317_QE_HFX2_LC3_DIA_RA957_R02.raw			FALSE	Denovo
AHPPLLVL	45.42	858.533	8	0.0036	0.7	859.541	1	99.7739	1.90335e+06	8971613	74034	146955	20200317_QE_HFX2_LC3_DIA_RA957_R01.raw	Q9NQ55-3|SSF1_HUMAN;Q9NQ55|SSF1_HUMAN;Q9NQ55-2|SSF1_HUMAN		FALSE	Library
AHPPLLVL	46.14	858.533	8	0.0012	-0.2	430.274	2	99.7764	23398910	101022648	74018	50114	20200317_QE_HFX2_LC3_DIA_RA957_R01.raw	Q9NQ55-3|SSF1_HUMAN;Q9NQ55|SSF1_HUMAN;Q9NQ55-2|SSF1_HUMAN		FALSE	Library
AHPPLLVL	45.67	858.533	8	-0.0003	0.3	859.54	1	99.6453	1580284	8925394	73873	145810	20200317_QE_HFX2_LC3_DIA_RA957_R02.raw	Q9NQ55-3|SSF1_HUMAN;Q9NQ55|SSF1_HUMAN;Q9NQ55-2|SSF1_HUMAN		FALSE	Library
AHPPLLVL	45.84	858.533	8	-0.0003	-0.4	430.274	2	99.6453	22301432	94427232	73857	49915	20200317_QE_HFX2_LC3_DIA_RA957_R02.raw	Q9NQ55-3|SSF1_HUMAN;Q9NQ55|SSF1_HUMAN;Q9NQ55-2|SSF1_HUMAN		FALSE	Library
AHPQLPLT	32.72	875.486	8	0.0718	-0.1	438.75	2	60.1503			44418	-19575	20200317_QE_HFX2_LC3_DIA_RA957_R01.raw	Q96PN7-3|TREF1_HUMAN;Q96PN7-4|TREF1_HUMAN;Q96PN7|TREF1_HUMAN;Q96PN7-5|TREF1_HUMAN;Q96PN7-2|TREF1_HUMAN		FALSE	Database
AHPQLPLT	44.04	875.486	8	0.0003	-0.1	438.75	2	60.268			44418	-19575	20200317_QE_HFX2_LC3_DIA_RA957_R02.raw	Q96PN7-3|TREF1_HUMAN;Q96PN7-4|TREF1_HUMAN;Q96PN7|TREF1_HUMAN;Q96PN7-5|TREF1_HUMAN;Q96PN7-2|TREF1_HUMAN		FALSE	Database
AHPTNVQR	46.43	921.478	8	-0.1132	-0.2	461.746	2	19.9707	4927794	47200588	14634	62667	20200317_QE_HFX2_LC3_DIA_RA957_R01.raw	P35222|CTNB1_HUMAN		FALSE	Library
AHPTNVQR	45.75	921.478	8	-0.0008	-0.2	461.746	2	19.2506	5781152	43691756	14128	62354	20200317_QE_HFX2_LC3_DIA_RA957_R02.raw	P35222|CTNB1_HUMAN		FALSE	Library
AHPTNVQRL	45.79	1034.56	9	0.0162	-1.1	518.288	2	40.2589	2.56961e+06	16743582	29609	167341	20200317_QE_HFX2_LC3_DIA_RA957_R01.raw	P35222|CTNB1_HUMAN		FALSE	Database
AHPTNVQRL	44.14	1034.56	9	0.0316	-1.2	518.288	2	40.1917	2.48098e+06	14208922	29540	165956	20200317_QE_HFX2_LC3_DIA_RA957_R02.raw	P35222|CTNB1_HUMAN		FALSE	Database
AHQAETEVL	46.52	996.488	9	-0.0022	1	997.496	1	44.2176	259855	3.65991e+06	32544	164574	20200317_QE_HFX2_LC3_DIA_RA957_R01.raw	Q14980-4|NUMA1_HUMAN;Q14980-3|NUMA1_HUMAN;Q14980|NUMA1_HUMAN;Q14980-2|NUMA1_HUMAN		FALSE	Library
AHQAETEVL	46.58	996.488	9	-0.0288	-0.1	499.251	2	44.2195	2.94638e+06	27060322	32529	80726	20200317_QE_HFX2_LC3_DIA_RA957_R01.raw	Q14980-4|NUMA1_HUMAN;Q14980-3|NUMA1_HUMAN;Q14980|NUMA1_HUMAN;Q14980-2|NUMA1_HUMAN		FALSE	Library
AHQAETEVL	45.92	996.488	9	0.0007	0.6	499.251	2	44.2043	3.52774e+06	25527518	32483	80269	20200317_QE_HFX2_LC3_DIA_RA957_R02.raw	Q14980-4|NUMA1_HUMAN;Q14980-3|NUMA1_HUMAN;Q14980|NUMA1_HUMAN;Q14980-2|NUMA1_HUMAN		FALSE	Library
AHQAETEVL	45.15	996.488	9	-0.0001	0.5	997.495	1	44.2301	109348	1.12265e+06	32521	164134	20200317_QE_HFX2_LC3_DIA_RA957_R02.raw	Q14980-4|NUMA1_HUMAN;Q14980-3|NUMA1_HUMAN;Q14980|NUMA1_HUMAN;Q14980-2|NUMA1_HUMAN		FALSE	Library
AHQASHQPL	46.37	987.489	9	-0.0024	0.2	494.752	2	19.0714	6362708	36559644	13991	166077	20200317_QE_HFX2_LC3_DIA_RA957_R01.raw	Q99941|ATF6B_HUMAN;Q99941-2|ATF6B_HUMAN		FALSE	Library
AHQASHQPL	45.83	987.489	9	-0.0004	0.4	494.752	2	18.4985	2.41225e+06	33118310	13554	77884	20200317_QE_HFX2_LC3_DIA_RA957_R02.raw	Q99941|ATF6B_HUMAN;Q99941-2|ATF6B_HUMAN		FALSE	Library
AHQAVKIVF	46.49	1011.59	9	0.0249	-1	506.8	2	64.1237	8535993	58974316	47388	165115	20200317_QE_HFX2_LC3_DIA_RA957_R01.raw	Q9UJ70-2|NAGK_HUMAN;Q9UJ70|NAGK_HUMAN		FALSE	Library
AHQAVKIVF	45.89	1011.59	9	0.0005	-0.7	506.8	2	64.1761	6.96552e+06	53242480	47319	162154	20200317_QE_HFX2_LC3_DIA_RA957_R02.raw	Q9UJ70-2|NAGK_HUMAN;Q9UJ70|NAGK_HUMAN		FALSE	Library
AHQDDFNQL	46.51	1086.47	9	-0.0243	0.2	544.244	2	51.2091	2.0373e+06	14727150	37752	105054	20200317_QE_HFX2_LC3_DIA_RA957_R01.raw	Q96BK5-2|PINX1_HUMAN;Q96BK5|PINX1_HUMAN;Q9BT81-2|SOX7_HUMAN		FALSE	Library
AHQDDFNQL	45.92	1086.47	9	-0.0002	0.1	544.244	2	51.2502	1.77017e+06	16768484	37706	104428	20200317_QE_HFX2_LC3_DIA_RA957_R02.raw	Q96BK5-2|PINX1_HUMAN;Q96BK5|PINX1_HUMAN;Q9BT81-2|SOX7_HUMAN		FALSE	Library
AHQDVVGR	44.53	880.452	8	-0.0135	-0.5	441.233	2	19.6256	222256	1.64211e+06	14403	54102	20200317_QE_HFX2_LC3_DIA_RA957_R01.raw	Q9H0A0-2|NAT10_HUMAN;Q9H0A0|NAT10_HUMAN		FALSE	Database
AHQDVVGR	45.65	880.452	8	0.0082	0.4	441.233	2	18.9999	194179	1.78853e+06	13943	53916	20200317_QE_HFX2_LC3_DIA_RA957_R02.raw	Q9H0A0-2|NAT10_HUMAN;Q9H0A0|NAT10_HUMAN		FALSE	Database
AHQETFPAL	46.56	1012.5	9	0.0403	1.7	1013.51	1	73.6058	3.92138e+06	29985262	54463	155238	20200317_QE_HFX2_LC3_DIA_RA957_R01.raw	P10276-3|RARA_HUMAN;P10276|RARA_HUMAN;P10276-2|RARA_HUMAN		FALSE	Library
AHQETFPAL	46.55	1012.5	9	0.0379	0.6	507.257	2	73.6082	45746216	346470912	54472	85276	20200317_QE_HFX2_LC3_DIA_RA957_R01.raw	P10276-3|RARA_HUMAN;P10276|RARA_HUMAN;P10276-2|RARA_HUMAN		FALSE	Library
AHQETFPAL	45.93	1012.5	9	-0.0005	0.2	507.256	2	73.6689	46939264	314831424	54403	84826	20200317_QE_HFX2_LC3_DIA_RA957_R02.raw	P10276-3|RARA_HUMAN;P10276|RARA_HUMAN;P10276-2|RARA_HUMAN		FALSE	Library
AHQETFPAL	45.91	1012.5	9	-0.0005	1.1	1013.51	1	73.6689	3.12492e+06	21987516	54417	153649	20200317_QE_HFX2_LC3_DIA_RA957_R02.raw	P10276-3|RARA_HUMAN;P10276|RARA_HUMAN;P10276-2|RARA_HUMAN		FALSE	Library
AHQITHQAM	46.36	1035.49	9	0.0295	0	518.753	2	22.9769	266088	5101804	16844	91910	20200317_QE_HFX2_LC3_DIA_RA957_R01.raw	P46379-3|BAG6_HUMAN		FALSE	Library
AHQITHQAM	44.62	1035.49	9	-0.0007	0.8	518.754	2	22.6975	183673	3.97443e+06	16637	91314	20200317_QE_HFX2_LC3_DIA_RA957_R02.raw	P46379-3|BAG6_HUMAN		FALSE	Library
AHQKFALRL	46.61	1082.63	9	0.0146	-1.1	361.885	3	55.5929	8490928	95249408	41011	19807	20200317_QE_HFX2_LC3_DIA_RA957_R01.raw	Q8IWV7|UBR1_HUMAN;Q8IWV7-2|UBR1_HUMAN		FALSE	Library
AHQKFALRL	46.51	1082.63	9	0.0115	-0.6	542.324	2	55.596	897968	16579174	41018	104246	20200317_QE_HFX2_LC3_DIA_RA957_R01.raw	Q8IWV7|UBR1_HUMAN;Q8IWV7-2|UBR1_HUMAN		FALSE	Library
AHQKFALRL	45.95	1082.63	9	0.0006	-0.9	361.885	3	55.6611	7.51988e+06	76312248	40988	19492	20200317_QE_HFX2_LC3_DIA_RA957_R02.raw	Q8IWV7|UBR1_HUMAN;Q8IWV7-2|UBR1_HUMAN		FALSE	Library
AHQKFALRL	45.92	1082.63	9	0.0006	-0.1	542.325	2	55.6611	868212	13033860	40995	103579	20200317_QE_HFX2_LC3_DIA_RA957_R02.raw	Q8IWV7|UBR1_HUMAN;Q8IWV7-2|UBR1_HUMAN		FALSE	Library
AHQKPITAL	46.6	977.566	9	0.0405	0.3	489.79	2	40.6207	9945089	69199544	29884	75852	20200317_QE_HFX2_LC3_DIA_RA957_R01.raw	Q12770-2|SCAP_HUMAN;Q12770|SCAP_HUMAN;Q12770-4|SCAP_HUMAN;Q12770-3|SCAP_HUMAN		FALSE	Library
AHQKPITAL	45.92	977.566	9	-0.0005	0	489.79	2	40.6171	6093849	45093528	29884	75370	20200317_QE_HFX2_LC3_DIA_RA957_R02.raw	Q12770-2|SCAP_HUMAN;Q12770|SCAP_HUMAN;Q12770-4|SCAP_HUMAN;Q12770-3|SCAP_HUMAN		FALSE	Library
AHQPQPATT	46.58	949.462	9	-0.071	-0.6	475.738	2	19.2181	456733	5.58507e+06	14105	68774	20200317_QE_HFX2_LC3_DIA_RA957_R01.raw	Q8WWM7-8|ATX2L_HUMAN;Q8WWM7-5|ATX2L_HUMAN;Q8WWM7-6|ATX2L_HUMAN;Q8WWM7-3|ATX2L_HUMAN;Q8WWM7-4|ATX2L_HUMAN;Q8WWM7-9|ATX2L_HUMAN;Q8WWM7-2|ATX2L_HUMAN;Q8WWM7|ATX2L_HUMAN		FALSE	Library
AHQPQPATT	45.27	949.462	9	0.0086	0.2	475.738	2	18.5612	477615	4.99199e+06	13622	68434	20200317_QE_HFX2_LC3_DIA_RA957_R02.raw	Q8WWM7-8|ATX2L_HUMAN;Q8WWM7-5|ATX2L_HUMAN;Q8WWM7-6|ATX2L_HUMAN;Q8WWM7-3|ATX2L_HUMAN;Q8WWM7-4|ATX2L_HUMAN;Q8WWM7-9|ATX2L_HUMAN;Q8WWM7-2|ATX2L_HUMAN;Q8WWM7|ATX2L_HUMAN		FALSE	Library
AHQQSGSEL	34.52	955.436	9	-0.1128	0.2	478.725	2	19.9703	837937	7079569	14634	70119	20200317_QE_HFX2_LC3_DIA_RA957_R01.raw	O95235-2|KI20A_HUMAN;O95235|KI20A_HUMAN		FALSE	Library
AHQQSGSEL	41.88	955.436	9	-0.0008	0.4	478.726	2	19.2506	967044	6.77548e+06	14128	69716	20200317_QE_HFX2_LC3_DIA_RA957_R02.raw	O95235-2|KI20A_HUMAN;O95235|KI20A_HUMAN		FALSE	Library
AHQQSIPAV	46.59	949.498	9	0.0102	0.7	950.506	1	49.7588	8.24046e+06	50734440	36660	150485	20200317_QE_HFX2_LC3_DIA_RA957_R01.raw	Q16864|VATF_HUMAN;Q16864-2|VATF_HUMAN		FALSE	Library
AHQQSIPAV	46.57	949.498	9	-0.0209	-0.3	475.756	2	49.7899	92017912	527748672	36645	68833	20200317_QE_HFX2_LC3_DIA_RA957_R01.raw	Q16864|VATF_HUMAN;Q16864-2|VATF_HUMAN		FALSE	Library
AHQQSIPAV	45.88	949.498	9	-0.0005	1	950.506	1	49.8572	5.84483e+06	38643240	36683	149090	20200317_QE_HFX2_LC3_DIA_RA957_R02.raw	Q16864|VATF_HUMAN;Q16864-2|VATF_HUMAN		FALSE	Library
AHQQSIPAV	45.95	949.498	9	-0.0005	-0.2	475.756	2	49.8572	86848272	506658624	36668	68484	20200317_QE_HFX2_LC3_DIA_RA957_R02.raw	Q16864|VATF_HUMAN;Q16864-2|VATF_HUMAN		FALSE	Library
AHQQSIPAVL	46.58	1062.58	10	0.0752	0.5	532.299	2	72.9947	8.25527e+06	53789112	54013	99217	20200317_QE_HFX2_LC3_DIA_RA957_R01.raw	Q16864|VATF_HUMAN;Q16864-2|VATF_HUMAN		FALSE	Library
AHQQSIPAVL	45.92	1062.58	10	-0.0004	0.5	532.299	2	73.0821	8112088	55984236	53967	98525	20200317_QE_HFX2_LC3_DIA_RA957_R02.raw	Q16864|VATF_HUMAN;Q16864-2|VATF_HUMAN		FALSE	Library
AHREGISAI	46.19	952.509	9	-0.0633	0	477.262	2	35.8502	7.0784e+06	45466444	26341	166757	20200317_QE_HFX2_LC3_DIA_RA957_R01.raw	Q6ZS81|WDFY4_HUMAN;Q6ZS81-4|WDFY4_HUMAN		FALSE	Library
AHREGISAI	45.45	952.509	9	0.0006	0.1	477.262	2	35.6394	7.27545e+06	61796800	26180	163723	20200317_QE_HFX2_LC3_DIA_RA957_R02.raw	Q6ZS81|WDFY4_HUMAN;Q6ZS81-4|WDFY4_HUMAN		FALSE	Library
AHSAGYIL	46.58	830.429	8	0.0714	1	831.437	1	60.112	11038943	85707880	44410	145989	20200317_QE_HFX2_LC3_DIA_RA957_R01.raw	Q13115|DUS4_HUMAN		FALSE	Library
AHSAGYIL	46.53	830.429	8	0.0697	-0.1	416.222	2	60.112	46151752	330823200	44417	44957	20200317_QE_HFX2_LC3_DIA_RA957_R01.raw	Q13115|DUS4_HUMAN		FALSE	Library
AHSAGYIL	45.94	830.429	8	0.0003	1.4	831.437	1	60.2296	8580211	66479752	44387	144875	20200317_QE_HFX2_LC3_DIA_RA957_R02.raw	Q13115|DUS4_HUMAN		FALSE	Library
AHSAGYIL	45.92	830.429	8	-0.0004	0.4	416.222	2	60.2287	47161328	351196224	44394	44769	20200317_QE_HFX2_LC3_DIA_RA957_R02.raw	Q13115|DUS4_HUMAN		FALSE	Library
AHSAKVHSV	39.14	934.498	9	0.6249	0.8	935.507	1	10.8501	31368.8	430693	7956	169130	20200317_QE_HFX2_LC3_DIA_RA957_R01.raw	Q96J01|THOC3_HUMAN;Q96J01-2|THOC3_HUMAN		FALSE	Database
AHSAKVHSV	37.95	934.498	9	-3.3788	0.1	468.257	2	10.8557	4.18003e+06	29762730	7964	65475	20200317_QE_HFX2_LC3_DIA_RA957_R01.raw	Q96J01|THOC3_HUMAN;Q96J01-2|THOC3_HUMAN		FALSE	Database
AHSAKVHSV	45.86	934.498	9	-0.0188	-0.1	468.257	2	7.6175	4576770	17057260	5572	65135	20200317_QE_HFX2_LC3_DIA_RA957_R02.raw	Q96J01|THOC3_HUMAN;Q96J01-2|THOC3_HUMAN		FALSE	Database
AHSASVMAV	43.63	871.422	9	0.0191	0.1	436.718	2	47.91	12478412	87461104	35263	52480	20200317_QE_HFX2_LC3_DIA_RA957_R01.raw	Q969W1-4|ZDH16_HUMAN;Q969W1-3|ZDH16_HUMAN;Q969W1|ZDH16_HUMAN;Q969W1-2|ZDH16_HUMAN		FALSE	Library
AHSASVMAV	45.93	871.422	9	0.0334	-0.2	436.718	2	47.9716	11716081	79594912	35309	52266	20200317_QE_HFX2_LC3_DIA_RA957_R02.raw	Q969W1-4|ZDH16_HUMAN;Q969W1-3|ZDH16_HUMAN;Q969W1|ZDH16_HUMAN;Q969W1-2|ZDH16_HUMAN		FALSE	Library
AHSDAGSEL	46.53	885.383	9	-0.1554	0.3	443.699	2	25.7416	1.37492e+06	10690618	18888	55135	20200317_QE_HFX2_LC3_DIA_RA957_R01.raw	Q8WVM7-2|STAG1_HUMAN;Q8WVM7|STAG1_HUMAN		FALSE	Library
AHSDAGSEL	45.78	885.383	9	0.0007	0	443.699	2	25.2344	1.28321e+06	10517409	18520	54907	20200317_QE_HFX2_LC3_DIA_RA957_R02.raw	Q8WVM7-2|STAG1_HUMAN;Q8WVM7|STAG1_HUMAN		FALSE	Library
AHSDFIVRL	35.39	1056.57	9	0.0681	-0.4	353.198	3	76.3105	321725	4710241	56513	15496	20200317_QE_HFX2_LC3_DIA_RA957_R01.raw	Q13976|KGP1_HUMAN;Q13976-3|KGP1_HUMAN;Q13976-2|KGP1_HUMAN		FALSE	Database
AHSDFIVRL	43.63	1056.57	9	0.106	-0.1	529.293	2	76.3226	1.77353e+06	15132007	56520	168758	20200317_QE_HFX2_LC3_DIA_RA957_R01.raw	Q13976|KGP1_HUMAN;Q13976-3|KGP1_HUMAN;Q13976-2|KGP1_HUMAN		FALSE	Database
AHSDFIVRL	45.9	1056.57	9	0.0005	-0.7	353.198	3	76.4345	453530	3465716	56467	15204	20200317_QE_HFX2_LC3_DIA_RA957_R02.raw	Q13976|KGP1_HUMAN;Q13976-3|KGP1_HUMAN;Q13976-2|KGP1_HUMAN		FALSE	Database
AHSDFIVRL	45.9	1056.57	9	-0.0005	-0.3	529.293	2	76.4855	1.03694e+06	6282092	56474	96901	20200317_QE_HFX2_LC3_DIA_RA957_R02.raw	Q13976|KGP1_HUMAN;Q13976-3|KGP1_HUMAN;Q13976-2|KGP1_HUMAN		FALSE	Database
AHSDGHHYL	46.59	1035.45	9	-0.014	-0.1	518.733	2	20.5655	1372418	13219342	15073	91863	20200317_QE_HFX2_LC3_DIA_RA957_R01.raw	O95714|HERC2_HUMAN		FALSE	Library
AHSDGHHYL	45.83	1035.45	9	0.0001	-0.1	518.733	2	19.9714	1.12732e+06	10077477	14659	91268	20200317_QE_HFX2_LC3_DIA_RA957_R02.raw	O95714|HERC2_HUMAN		FALSE	Library
AHSDLILHV	46.54	1003.54	9	0.0662	-0.9	502.779	2	68.6316	89070232	451455616	50745	82865	20200317_QE_HFX2_LC3_DIA_RA957_R01.raw	O43824|GTPB6_HUMAN		FALSE	Library
AHSDLILHV	31.85	1003.54	9	0.0349	1.1	1004.55	1	68.6316	2.01057e+06	13636914	50760	154646	20200317_QE_HFX2_LC3_DIA_RA957_R01.raw	O43824|GTPB6_HUMAN		FALSE	Library
AHSDLILHV	45.91	1003.54	9	0.0004	1.1	502.78	2	68.7196	79311808	304096448	50699	82433	20200317_QE_HFX2_LC3_DIA_RA957_R02.raw	O43824|GTPB6_HUMAN		FALSE	Library
AHSDLILHV	32	1003.54	9	-0.0004	0.9	1004.55	1	68.6887	1.54049e+06	8.05525e+06	50691	153100	20200317_QE_HFX2_LC3_DIA_RA957_R02.raw	O43824|GTPB6_HUMAN		FALSE	Library
AHSDPVSAV	37.88	881.424	9	-0.0369	-0.3	441.719	2	39.9981	1680801	7497989	29445	54258	20200317_QE_HFX2_LC3_DIA_RA957_R01.raw	P61964|WDR5_HUMAN;Q86VZ2|WDR5B_HUMAN		FALSE	Library
AHSDPVSAV	45.91	881.424	9	0.0003	-0.7	441.719	2	39.903	1.4491e+06	7108096	29330	54092	20200317_QE_HFX2_LC3_DIA_RA957_R02.raw	P61964|WDR5_HUMAN;Q86VZ2|WDR5B_HUMAN		FALSE	Library
AHSDTLFTI	38.09	1003.5	9	0.0018	1.3	1004.51	1	87.3486	303371	2064149	64767	169373	20200317_QE_HFX2_LC3_DIA_RA957_R01.raw	Q5UIP0|RIF1_HUMAN;Q5UIP0-2|RIF1_HUMAN		FALSE	Library
AHSDTLFTI	46.55	1003.5	9	0.021	-1	502.756	2	89.2303	13082627	93187944	66178	82776	20200317_QE_HFX2_LC3_DIA_RA957_R01.raw	Q5UIP0|RIF1_HUMAN;Q5UIP0-2|RIF1_HUMAN		FALSE	Library
AHSDTLFTI	45.88	1003.5	9	-0.0004	-0.7	502.756	2	89.2455	13014387	84140800	66063	82328	20200317_QE_HFX2_LC3_DIA_RA957_R02.raw	Q5UIP0|RIF1_HUMAN;Q5UIP0-2|RIF1_HUMAN		FALSE	Library
AHSDTLFTI	43.23	1003.5	9	-0.0008	2.1	1004.51	1	87.3657	77766.5	1.62006e+06	64652	153084	20200317_QE_HFX2_LC3_DIA_RA957_R02.raw	Q5UIP0|RIF1_HUMAN;Q5UIP0-2|RIF1_HUMAN		FALSE	Library
AHSDVASGM	44.43	873.365	9	-0.1117	-0.7	437.69	2	27.9889	1.18477e+06	12314932	20520	52829	20200317_QE_HFX2_LC3_DIA_RA957_R01.raw	Q9H4A3-6|WNK1_HUMAN;Q9H4A3-2|WNK1_HUMAN;Q9H4A3-5|WNK1_HUMAN;Q9H4A3|WNK1_HUMAN;Q9H4A3-4|WNK1_HUMAN;Q9H4A3-7|WNK1_HUMAN		FALSE	Library
AHSDVASGM	46.56	873.365	9	-0.0807	-0.6	874.372	1	27.9822	327643	3228846	20536	163901	20200317_QE_HFX2_LC3_DIA_RA957_R01.raw	Q9H4A3-6|WNK1_HUMAN;Q9H4A3-2|WNK1_HUMAN;Q9H4A3-5|WNK1_HUMAN;Q9H4A3|WNK1_HUMAN;Q9H4A3-4|WNK1_HUMAN;Q9H4A3-7|WNK1_HUMAN		FALSE	Library
AHSDVASGM	45.93	873.365	9	-0.0004	-1	437.689	2	27.6152	1.24748e+06	12088377	20244	52633	20200317_QE_HFX2_LC3_DIA_RA957_R02.raw	Q9H4A3-6|WNK1_HUMAN;Q9H4A3-2|WNK1_HUMAN;Q9H4A3-5|WNK1_HUMAN;Q9H4A3|WNK1_HUMAN;Q9H4A3-4|WNK1_HUMAN;Q9H4A3-7|WNK1_HUMAN		FALSE	Library
AHSDVASGM	45.93	873.365	9	0	-0.5	874.372	1	27.6398	124739	2260217	20283	146166	20200317_QE_HFX2_LC3_DIA_RA957_R02.raw	Q9H4A3-6|WNK1_HUMAN;Q9H4A3-2|WNK1_HUMAN;Q9H4A3-5|WNK1_HUMAN;Q9H4A3|WNK1_HUMAN;Q9H4A3-4|WNK1_HUMAN;Q9H4A3-7|WNK1_HUMAN		FALSE	Library
AHSEPLAL	46.58	836.439	8	0.0989	0.9	837.447	1	61.8668	8373164	51773064	45698	146211	20200317_QE_HFX2_LC3_DIA_RA957_R01.raw	Q66K64|DCA15_HUMAN		FALSE	Library
AHSEPLAL	46.55	836.439	8	0.0989	-0.3	419.227	2	61.8668	39136596	216766032	45728	46034	20200317_QE_HFX2_LC3_DIA_RA957_R01.raw	Q66K64|DCA15_HUMAN		FALSE	Library
AHSEPLAL	45.95	836.439	8	0.0004	-0.3	419.227	2	61.998	31940328	184036720	45705	45878	20200317_QE_HFX2_LC3_DIA_RA957_R02.raw	Q66K64|DCA15_HUMAN		FALSE	Library
AHSEPLAL	45.92	836.439	8	0.0004	1.3	837.448	1	61.998	5101689	30106308	45698	145103	20200317_QE_HFX2_LC3_DIA_RA957_R02.raw	Q66K64|DCA15_HUMAN		FALSE	Library
AHSEQLQAL	46.6	995.504	9	0.0243	-1.1	498.759	2	50.38	21085808	142614688	37106	80516	20200317_QE_HFX2_LC3_DIA_RA957_R01.raw	Q6PKC3|TXD11_HUMAN;Q6PKC3-2|TXD11_HUMAN		FALSE	Library
AHSEQLQAL	46.61	995.504	9	0.0302	0.7	996.512	1	50.3757	1.42105e+06	11031916	37098	154035	20200317_QE_HFX2_LC3_DIA_RA957_R01.raw	Q6PKC3|TXD11_HUMAN;Q6PKC3-2|TXD11_HUMAN		FALSE	Library
AHSEQLQAL	45.92	995.504	9	0.0002	0.6	996.512	1	50.4831	1.09441e+06	8482188	37144	152511	20200317_QE_HFX2_LC3_DIA_RA957_R02.raw	Q6PKC3|TXD11_HUMAN;Q6PKC3-2|TXD11_HUMAN		FALSE	Library
AHSEQLQAL	45.92	995.504	9	-0.0005	-0.9	498.759	2	50.4822	21019904	145230400	37129	80044	20200317_QE_HFX2_LC3_DIA_RA957_R02.raw	Q6PKC3|TXD11_HUMAN;Q6PKC3-2|TXD11_HUMAN		FALSE	Library
AHSEQTLSL	46.58	984.488	9	0.0129	1.8	985.497	1	55.5946	1.04803e+06	11187923	41031	153121	20200317_QE_HFX2_LC3_DIA_RA957_R01.raw	Q9Y4D8-4|HECD4_HUMAN;Q9Y4D8|HECD4_HUMAN		FALSE	Library
AHSEQTLSL	46.33	984.488	9	0.0129	-0.6	493.251	2	55.5946	12864616	83844192	40993	77527	20200317_QE_HFX2_LC3_DIA_RA957_R01.raw	Q9Y4D8-4|HECD4_HUMAN;Q9Y4D8|HECD4_HUMAN		FALSE	Library
AHSEQTLSL	45.91	984.488	9	-0.0003	1.3	985.496	1	55.6619	620440	6592028	40962	151660	20200317_QE_HFX2_LC3_DIA_RA957_R02.raw	Q9Y4D8-4|HECD4_HUMAN;Q9Y4D8|HECD4_HUMAN		FALSE	Library
AHSEQTLSL	45.13	984.488	9	0.0006	-0.2	493.251	2	55.6611	11962143	65893456	40993	77050	20200317_QE_HFX2_LC3_DIA_RA957_R02.raw	Q9Y4D8-4|HECD4_HUMAN;Q9Y4D8|HECD4_HUMAN		FALSE	Library
AHSESGIQM(+15.99)	42.24	974.413	9	0.5922	-0.8	488.213	2	19.7829	280291	2464106	14497	74906	20200317_QE_HFX2_LC3_DIA_RA957_R01.raw	Q9Y3B2|EXOS1_HUMAN	Oxidation (M)	FALSE	Database
AHSESINVI	46.54	968.493	9	0.0344	-0.6	485.253	2	59.7131	11563952	104807176	44098	73345	20200317_QE_HFX2_LC3_DIA_RA957_R01.raw	Q9Y4D1|DAAM1_HUMAN;Q9Y4D1-2|DAAM1_HUMAN;Q9Y4D1-3|DAAM1_HUMAN		FALSE	Library
AHSESINVI	38.1	968.493	9	0.0041	0.6	969.501	1	59.7131	1.46983e+06	15090316	44090	151553	20200317_QE_HFX2_LC3_DIA_RA957_R01.raw	Q9Y4D1|DAAM1_HUMAN;Q9Y4D1-2|DAAM1_HUMAN;Q9Y4D1-3|DAAM1_HUMAN		FALSE	Library
AHSESINVI	45.94	968.493	9	0	-0.9	485.253	2	59.7983	8991228	84424664	44052	72916	20200317_QE_HFX2_LC3_DIA_RA957_R02.raw	Q9Y4D1|DAAM1_HUMAN;Q9Y4D1-2|DAAM1_HUMAN;Q9Y4D1-3|DAAM1_HUMAN		FALSE	Library
AHSESINVI	43.5	968.493	9	0.0008	0	969.5	1	59.7675	695104	7.6042e+06	44067	150089	20200317_QE_HFX2_LC3_DIA_RA957_R02.raw	Q9Y4D1|DAAM1_HUMAN;Q9Y4D1-2|DAAM1_HUMAN;Q9Y4D1-3|DAAM1_HUMAN		FALSE	Library
AHSFALSL	46.51	844.444	8	0.0497	1.3	423.23	2	84.9829	916205	10119751	62978	47478	20200317_QE_HFX2_LC3_DIA_RA957_R01.raw	Q8IVU3-2|HERC6_HUMAN;Q8IVU3|HERC6_HUMAN;Q15034|HERC3_HUMAN;Q15034-2|HERC3_HUMAN		FALSE	Library
AHSFALSL	43.63	844.444	8	-0.0224	0	845.452	1	84.9766			62994	-80205	20200317_QE_HFX2_LC3_DIA_RA957_R01.raw	Q8IVU3-2|HERC6_HUMAN;Q8IVU3|HERC6_HUMAN;Q15034|HERC3_HUMAN;Q15034-2|HERC3_HUMAN		FALSE	Library
AHSFALSL	44.33	844.444	8	-0.0714	0	845.452	1	85.0481			62925	-80205	20200317_QE_HFX2_LC3_DIA_RA957_R02.raw	Q8IVU3-2|HERC6_HUMAN;Q8IVU3|HERC6_HUMAN;Q15034|HERC3_HUMAN;Q15034-2|HERC3_HUMAN		FALSE	Library
AHSFALSL	45.9	844.444	8	0.0007	0.3	423.23	2	85.0543	525233	6389464	62932	47279	20200317_QE_HFX2_LC3_DIA_RA957_R02.raw	Q8IVU3-2|HERC6_HUMAN;Q8IVU3|HERC6_HUMAN;Q15034|HERC3_HUMAN;Q15034-2|HERC3_HUMAN		FALSE	Library
AHSFDSSSL	40.73	949.414	9	0.0183	0.2	475.714	2	47.7921	928551	8351485	35196	68739	20200317_QE_HFX2_LC3_DIA_RA957_R01.raw	Q9NU22|MDN1_HUMAN		FALSE	Library
AHSFDSSSL	45.92	949.414	9	0.0091	0.2	475.714	2	47.8742	846453	6970761	35219	68397	20200317_QE_HFX2_LC3_DIA_RA957_R02.raw	Q9NU22|MDN1_HUMAN		FALSE	Library
AHSIQIM(+15.99)KV	46.08	1041.56	9	-0.1176	0.3	521.79	2	43.2381	3508422	14613330	31817	166987	20200317_QE_HFX2_LC3_DIA_RA957_R01.raw	Q02543|RL18A_HUMAN	Oxidation (M)	FALSE	Library
AHSIQIM(+15.99)KV	44.58	1041.56	9	0	0.3	521.79	2	43.1216	2.76688e+06	9527326	31702	164863	20200317_QE_HFX2_LC3_DIA_RA957_R02.raw	Q02543|RL18A_HUMAN	Oxidation (M)	FALSE	Library
AHSIQIMKV	46.6	1025.57	9	0.0461	0.4	513.792	2	58.4508	8999280	77445768	43156	89193	20200317_QE_HFX2_LC3_DIA_RA957_R01.raw	Q02543|RL18A_HUMAN		FALSE	Library
AHSIQIMKV	46.6	1025.57	9	0.0386	-0.5	1026.58	1	58.4532	333170	4834137	43170	155848	20200317_QE_HFX2_LC3_DIA_RA957_R01.raw	Q02543|RL18A_HUMAN		FALSE	Library
AHSIQIMKV	45.92	1025.57	9	0.0008	0.6	513.792	2	58.5609	5332420	58128136	43133	88628	20200317_QE_HFX2_LC3_DIA_RA957_R02.raw	Q02543|RL18A_HUMAN		FALSE	Library
AHSIQIMKV	45.92	1025.57	9	-0.0042	1.4	1026.58	1	58.5609	156054	3.36106e+06	43147	154193	20200317_QE_HFX2_LC3_DIA_RA957_R02.raw	Q02543|RL18A_HUMAN		FALSE	Library
AHSKGVTCL	46.52	914.464	9	0.0384	-2	458.239	2	32.5407	2.51851e+06	17625486	23925	61129	20200317_QE_HFX2_LC3_DIA_RA957_R01.raw	Q2TAY7-2|SMU1_HUMAN;Q2TAY7|SMU1_HUMAN		FALSE	Library
AHSKGVTCL	45.96	914.464	9	-0.0213	0.4	458.24	2	32.4178	1.56517e+06	10742986	23787	60827	20200317_QE_HFX2_LC3_DIA_RA957_R02.raw	Q2TAY7-2|SMU1_HUMAN;Q2TAY7|SMU1_HUMAN		FALSE	Library
AHSLAAIEAL	27.43	994.545	10	0.0228	0.4	498.28	2	81.8712	558894	4.80788e+06	60658	80325	20200317_QE_HFX2_LC3_DIA_RA957_R01.raw	Q9H4Z2|ZN335_HUMAN;Q9H4Z2-2|ZN335_HUMAN		FALSE	Library
AHSLDPATL	46.56	923.471	9	0.0482	-0.5	462.743	2	60.6011	646753	7.21181e+06	44764	63070	20200317_QE_HFX2_LC3_DIA_RA957_R01.raw	Q96EP0-2|RNF31_HUMAN;Q96EP0|RNF31_HUMAN;Q96EP0-3|RNF31_HUMAN		FALSE	Library
AHSLDPATL	45.91	923.471	9	-0.0002	0.3	462.743	2	60.6918	945106	5196839	44741	62751	20200317_QE_HFX2_LC3_DIA_RA957_R02.raw	Q96EP0-2|RNF31_HUMAN;Q96EP0|RNF31_HUMAN;Q96EP0-3|RNF31_HUMAN		FALSE	Library
AHSLSPTL	46.59	824.439	8	0.045	1.6	825.448	1	55.5326	885132	9900147	40982	145781	20200317_QE_HFX2_LC3_DIA_RA957_R01.raw	Q13490-2|BIRC2_HUMAN;Q13490|BIRC2_HUMAN		FALSE	Library
AHSLSPTL	31.07	824.439	8	0.0062	-0.8	413.227	2	55.0429	8051803	40307956	40598	169844	20200317_QE_HFX2_LC3_DIA_RA957_R01.raw	Q13490-2|BIRC2_HUMAN;Q13490|BIRC2_HUMAN		FALSE	Library
AHSLSPTL	45.91	824.439	8	0.0004	0.1	825.447	1	55.6313	660850	7.30434e+06	40982	144674	20200317_QE_HFX2_LC3_DIA_RA957_R02.raw	Q13490-2|BIRC2_HUMAN;Q13490|BIRC2_HUMAN		FALSE	Library
AHSLSPTL	45.91	824.439	8	-0.0006	-1.1	413.226	2	55.1007	14610502	59912872	40989	43571	20200317_QE_HFX2_LC3_DIA_RA957_R02.raw	Q13490-2|BIRC2_HUMAN;Q13490|BIRC2_HUMAN		FALSE	Library
AHSM(+15.99)ALPAL	46.56	925.469	9	0.07	-0.4	463.742	2	67.1546	2573307	24036164	49663	63495	20200317_QE_HFX2_LC3_DIA_RA957_R01.raw	P32927|IL3RB_HUMAN;P32927-2|IL3RB_HUMAN	Oxidation (M)	FALSE	Library
AHSM(+15.99)ALPAL	45.93	925.469	9	0.0008	0.1	463.742	2	67.2409	2.57565e+06	24648612	49594	63146	20200317_QE_HFX2_LC3_DIA_RA957_R02.raw	P32927|IL3RB_HUMAN;P32927-2|IL3RB_HUMAN	Oxidation (M)	FALSE	Library
AHSM(+15.99)GIIVL	46.36	955.516	9	0.0879	-0.3	478.765	2	82.0259	4195926	27250072	60795	70215	20200317_QE_HFX2_LC3_DIA_RA957_R01.raw	Q04446|GLGB_HUMAN	Oxidation (M)	FALSE	Library
AHSM(+15.99)GIIVL	45.87	955.516	9	-0.0001	0.7	478.766	2	82.125	4.17949e+06	25781624	60749	69795	20200317_QE_HFX2_LC3_DIA_RA957_R02.raw	Q04446|GLGB_HUMAN	Oxidation (M)	FALSE	Library
AHSMALPAL	46.56	909.474	9	0.0243	-0.4	455.744	2	83.5045	6724403	26463334	61944	60054	20200317_QE_HFX2_LC3_DIA_RA957_R01.raw	P32927|IL3RB_HUMAN;P32927-2|IL3RB_HUMAN		FALSE	Library
AHSMALPAL	46.21	909.474	9	-0.0141	1.4	910.483	1	83.561	253186	1.94692e+06	61937	166697	20200317_QE_HFX2_LC3_DIA_RA957_R01.raw	P32927|IL3RB_HUMAN;P32927-2|IL3RB_HUMAN		FALSE	Library
AHSMALPAL	43.24	909.474	9	0.0242	0.5	910.482	1	83.5375	175295	2297336	61799	167145	20200317_QE_HFX2_LC3_DIA_RA957_R02.raw	P32927|IL3RB_HUMAN;P32927-2|IL3RB_HUMAN		FALSE	Library
AHSMALPAL	45.89	909.474	9	0.0008	-1.3	455.744	2	83.5425	6.41067e+06	22943146	61829	59750	20200317_QE_HFX2_LC3_DIA_RA957_R02.raw	P32927|IL3RB_HUMAN;P32927-2|IL3RB_HUMAN		FALSE	Library
AHSMGIIVL	46.45	939.521	9	0.0122	0.1	470.768	2	97.6801	7528281	52872456	72479	66513	20200317_QE_HFX2_LC3_DIA_RA957_R01.raw	Q04446|GLGB_HUMAN		FALSE	Library
AHSMGIIVL	46.19	939.521	9	0.1141	0.5	940.529	1	97.6979	244592	2885725	72448	150033	20200317_QE_HFX2_LC3_DIA_RA957_R01.raw	Q04446|GLGB_HUMAN		FALSE	Library
AHSMGIIVL	43.26	939.521	9	0.1234	0.7	940.529	1	97.5748	231539	1.88507e+06	72264	167123	20200317_QE_HFX2_LC3_DIA_RA957_R02.raw	Q04446|GLGB_HUMAN		FALSE	Library
AHSMGIIVL	45.82	939.521	9	0.0002	1.4	470.769	2	97.5797	7.19307e+06	42870796	72295	66148	20200317_QE_HFX2_LC3_DIA_RA957_R02.raw	Q04446|GLGB_HUMAN		FALSE	Library
AHSNLASVL	46.59	910.487	9	0.0374	-0.3	456.251	2	66.909	156314544	916048450	49455	60251	20200317_QE_HFX2_LC3_DIA_RA957_R01.raw	O15294-3|OGT1_HUMAN;O15294|OGT1_HUMAN;O15294-2|OGT1_HUMAN		FALSE	Library
AHSNLASVL	46.58	910.487	9	0.0374	0.7	911.495	1	66.909	18103210	130908296	49471	148820	20200317_QE_HFX2_LC3_DIA_RA957_R01.raw	O15294-3|OGT1_HUMAN;O15294|OGT1_HUMAN;O15294-2|OGT1_HUMAN		FALSE	Library
AHSNLASVL	45.95	910.487	9	-0.0008	-0.2	456.251	2	66.9641	145571408	952416510	49386	59945	20200317_QE_HFX2_LC3_DIA_RA957_R02.raw	O15294-3|OGT1_HUMAN;O15294|OGT1_HUMAN;O15294-2|OGT1_HUMAN		FALSE	Library
AHSNLASVL	45.93	910.487	9	-0.0008	0.6	911.495	1	66.9641	18196178	119746384	49402	147583	20200317_QE_HFX2_LC3_DIA_RA957_R02.raw	O15294-3|OGT1_HUMAN;O15294|OGT1_HUMAN;O15294-2|OGT1_HUMAN		FALSE	Library
AHSPAGNQV	46.61	879.42	9	-0.0575	0	440.717	2	21.3176	4.874e+06	36005260	15645	53904	20200317_QE_HFX2_LC3_DIA_RA957_R01.raw	Q92540-4|SMG7_HUMAN;Q92540|SMG7_HUMAN;Q92540-2|SMG7_HUMAN;Q92540-5|SMG7_HUMAN		FALSE	Library
AHSPAGNQV	46.58	879.42	9	0.0027	0.8	880.428	1	21.2795	113924	1.05637e+06	15614	163852	20200317_QE_HFX2_LC3_DIA_RA957_R01.raw	Q92540-4|SMG7_HUMAN;Q92540|SMG7_HUMAN;Q92540-2|SMG7_HUMAN;Q92540-5|SMG7_HUMAN		FALSE	Library
AHSPAGNQV	45.09	879.42	9	0.0007	0.7	880.428	1	20.7793	79333.4	821156	15246	164195	20200317_QE_HFX2_LC3_DIA_RA957_R02.raw	Q92540-4|SMG7_HUMAN;Q92540|SMG7_HUMAN;Q92540-2|SMG7_HUMAN;Q92540-5|SMG7_HUMAN		FALSE	Library
AHSPAGNQV	45.95	879.42	9	0.0003	-0.1	440.717	2	20.7547	4.50835e+06	31306828	15254	53734	20200317_QE_HFX2_LC3_DIA_RA957_R02.raw	Q92540-4|SMG7_HUMAN;Q92540|SMG7_HUMAN;Q92540-2|SMG7_HUMAN;Q92540-5|SMG7_HUMAN		FALSE	Library
AHSPASLSF	46.55	915.445	9	0.065	0	458.73	2	65.0362	16367881	99699408	48075	61369	20200317_QE_HFX2_LC3_DIA_RA957_R01.raw	Q9UKK3|PARP4_HUMAN		FALSE	Library
AHSPASLSF	46.52	915.445	9	0.0657	-0.3	916.452	1	65.0355	1.73894e+06	12922190	48091	149050	20200317_QE_HFX2_LC3_DIA_RA957_R01.raw	Q9UKK3|PARP4_HUMAN		FALSE	Library
AHSPASLSF	45.9	915.445	9	0.0008	0.3	916.453	1	65.1192	1.69884e+06	17450458	48022	147806	20200317_QE_HFX2_LC3_DIA_RA957_R02.raw	Q9UKK3|PARP4_HUMAN		FALSE	Library
AHSPASLSF	45.92	915.445	9	0.0008	0.2	458.73	2	65.1192	17326286	133302192	48029	61049	20200317_QE_HFX2_LC3_DIA_RA957_R02.raw	Q9UKK3|PARP4_HUMAN		FALSE	Library
AHSPLAAQL	46.58	906.492	9	0.0413	-0.3	454.253	2	62.4516	220910272	1075606140	46143	59513	20200317_QE_HFX2_LC3_DIA_RA957_R01.raw	Q9HCE1|MOV10_HUMAN;Q9HCE1-2|MOV10_HUMAN		FALSE	Library
AHSPLAAQL	46.58	906.492	9	0.0413	0.3	907.5	1	62.4516	18672420	100006256	46136	148648	20200317_QE_HFX2_LC3_DIA_RA957_R01.raw	Q9HCE1|MOV10_HUMAN;Q9HCE1-2|MOV10_HUMAN		FALSE	Library
AHSPLAAQL	45.95	906.492	9	-0.0006	-0.3	454.253	2	62.524	182706560	918696510	46097	59197	20200317_QE_HFX2_LC3_DIA_RA957_R02.raw	Q9HCE1|MOV10_HUMAN;Q9HCE1-2|MOV10_HUMAN		FALSE	Library
AHSPLAAQL	45.95	906.492	9	-0.0006	0.5	907.5	1	62.524	10771154	64099572	46090	147426	20200317_QE_HFX2_LC3_DIA_RA957_R02.raw	Q9HCE1|MOV10_HUMAN;Q9HCE1-2|MOV10_HUMAN		FALSE	Library
AHSPSLQSL	46.6	938.482	9	0.0011	0.8	939.49	1	57.3473	1.81965e+06	18234756	42341	149987	20200317_QE_HFX2_LC3_DIA_RA957_R01.raw	Q8N1G1|REXO1_HUMAN		FALSE	Library
AHSPSLQSL	46.58	938.482	9	0.0011	0	470.248	2	57.3473	23547944	184043344	42326	66219	20200317_QE_HFX2_LC3_DIA_RA957_R01.raw	Q8N1G1|REXO1_HUMAN		FALSE	Library
AHSPSLQSL	45.92	938.482	9	0.0009	0.6	939.49	1	57.4209	1.19945e+06	11388221	42295	148634	20200317_QE_HFX2_LC3_DIA_RA957_R02.raw	Q8N1G1|REXO1_HUMAN		FALSE	Library
AHSPSLQSL	45.94	938.482	9	0.0009	0	470.248	2	57.4209	21537162	152956768	42303	65863	20200317_QE_HFX2_LC3_DIA_RA957_R02.raw	Q8N1G1|REXO1_HUMAN		FALSE	Library
AHSPSTLL	46.23	824.439	8	0.0181	-0.7	413.227	2	55.0376	14711555	69488672	40598	43760	20200317_QE_HFX2_LC3_DIA_RA957_R01.raw	Q2TAL8|QRIC1_HUMAN		FALSE	Library
AHSPSTLL	46.58	824.439	8	-0.0499	0.6	825.447	1	55.036	794122	6452801	40591	145779	20200317_QE_HFX2_LC3_DIA_RA957_R01.raw	Q2TAL8|QRIC1_HUMAN		FALSE	Library
AHSPSTLL	43.99	824.439	8	-0.0873	0.7	825.447	1	55.1241	596188	4.06459e+06	40591	166302	20200317_QE_HFX2_LC3_DIA_RA957_R02.raw	Q2TAL8|QRIC1_HUMAN		FALSE	Library
AHSPSTLL	44.13	824.439	8	0.0007	-1	413.226	2	55.106	8420763	38512532	40575	165987	20200317_QE_HFX2_LC3_DIA_RA957_R02.raw	Q2TAL8|QRIC1_HUMAN		FALSE	Library
AHSPTALI	40.85	808.444	8	0.0469	-1.2	405.229	2	60.5721	1.7867e+06	11921249	44692	40617	20200317_QE_HFX2_LC3_DIA_RA957_R01.raw	Q969X6|UTP4_HUMAN;Q969X6-2|UTP4_HUMAN;Q969X6-3|UTP4_HUMAN		FALSE	Library
AHSPTALI	45.8	808.444	8	0.0006	-0.6	405.229	2	60.661	1.44828e+06	9837838	44715	40406	20200317_QE_HFX2_LC3_DIA_RA957_R02.raw	Q969X6|UTP4_HUMAN;Q969X6-2|UTP4_HUMAN;Q969X6-3|UTP4_HUMAN		FALSE	Library
AHSPVAVQV	46.5	906.492	9	0.0033	-0.3	454.253	2	57.04	3.01418e+06	18659872	42095	59514	20200317_QE_HFX2_LC3_DIA_RA957_R01.raw	Q9P289-2|STK26_HUMAN;Q9P289|STK26_HUMAN;Q9P289-3|STK26_HUMAN		FALSE	Library
AHSPVAVQV	45.92	906.492	9	0.0006	-0.3	454.253	2	57.1129	3.09325e+06	18401634	42072	59196	20200317_QE_HFX2_LC3_DIA_RA957_R02.raw	Q9P289-2|STK26_HUMAN;Q9P289|STK26_HUMAN;Q9P289-3|STK26_HUMAN		FALSE	Library
AHSPVHSHL	46.58	983.494	9	-0.0159	0	492.754	2	19.9678	1.48753e+06	14650627	14612	77273	20200317_QE_HFX2_LC3_DIA_RA957_R01.raw	O60292|SI1L3_HUMAN		FALSE	Library
AHSPVHSHL	44.94	983.494	9	0.0002	0	492.754	2	19.3446	1.5026e+06	11030602	14198	76802	20200317_QE_HFX2_LC3_DIA_RA957_R02.raw	O60292|SI1L3_HUMAN		FALSE	Library
AHSQVQLVQ	46.58	1008.54	9	-0.0175	0.3	505.275	2	44.4375	2.1393e+06	14545548	32691	84249	20200317_QE_HFX2_LC3_DIA_RA957_R01.raw	P23083|HV102_HUMAN;P01743|HV146_HUMAN;A0A0C4DH31|HV118_HUMAN;A0A0C4DH29|HV103_HUMAN		FALSE	Database
AHSQVQLVQ	45.91	1008.54	9	-0.015	-0.3	505.275	2	44.4517	1839008	11898993	32691	83794	20200317_QE_HFX2_LC3_DIA_RA957_R02.raw	P23083|HV102_HUMAN;P01743|HV146_HUMAN;A0A0C4DH31|HV118_HUMAN;A0A0C4DH29|HV103_HUMAN		FALSE	Database
AHSRPVTL	46.43	879.493	8	0.0745	-0.1	440.754	2	31.8586	1881271	14875925	23396	53948	20200317_QE_HFX2_LC3_DIA_RA957_R01.raw	Q96AX9-9|MIB2_HUMAN;Q96AX9-14|MIB2_HUMAN;Q96AX9-13|MIB2_HUMAN;Q96AX9-3|MIB2_HUMAN;Q96AX9-5|MIB2_HUMAN;Q96AX9|MIB2_HUMAN;Q96AX9-8|MIB2_HUMAN;Q96AX9-2|MIB2_HUMAN;Q96AX9-4|MIB2_HUMAN;Q96AX9-10|MIB2_HUMAN;Q96AX9-7|MIB2_HUMAN;Q96AX9-12|MIB2_HUMAN;Q96AX9-6|MIB2_HUMAN;Q96AX9-11|MIB2_HUMAN		FALSE	Library
AHSRPVTL	45.9	879.493	8	0.0007	0.2	440.754	2	31.7342	1.53818e+06	11773894	23304	53769	20200317_QE_HFX2_LC3_DIA_RA957_R02.raw	Q96AX9-9|MIB2_HUMAN;Q96AX9-14|MIB2_HUMAN;Q96AX9-13|MIB2_HUMAN;Q96AX9-3|MIB2_HUMAN;Q96AX9-5|MIB2_HUMAN;Q96AX9|MIB2_HUMAN;Q96AX9-8|MIB2_HUMAN;Q96AX9-2|MIB2_HUMAN;Q96AX9-4|MIB2_HUMAN;Q96AX9-10|MIB2_HUMAN;Q96AX9-7|MIB2_HUMAN;Q96AX9-12|MIB2_HUMAN;Q96AX9-6|MIB2_HUMAN;Q96AX9-11|MIB2_HUMAN		FALSE	Library
AHSSASLEL	46.56	913.451	9	0.0428	-0.1	457.733	2	55.6874	1.97403e+06	18122262	41083	60854	20200317_QE_HFX2_LC3_DIA_RA957_R01.raw	Q9C0G0-3|ZN407_HUMAN;Q9C0G0-2|ZN407_HUMAN;Q9C0G0|ZN407_HUMAN		FALSE	Library
AHSSASLEL	45.91	913.451	9	-0.0006	-0.7	457.732	2	55.7856	1.7972e+06	16806138	41060	60532	20200317_QE_HFX2_LC3_DIA_RA957_R02.raw	Q9C0G0-3|ZN407_HUMAN;Q9C0G0-2|ZN407_HUMAN;Q9C0G0|ZN407_HUMAN		FALSE	Library
AHSSFQM(+15.99)AL	46.19	1006.45	9	-0.1625	-1	504.234	2	52.6568	2.58209e+06	15733133	38670	83579	20200317_QE_HFX2_LC3_DIA_RA957_R01.raw	O75874|IDHC_HUMAN	Oxidation (M)	FALSE	Library
AHSSFQM(+15.99)AL	38.25	1006.45	9	0.0004	-0.8	504.234	2	52.5514	1.37461e+06	10985156	38855	83125	20200317_QE_HFX2_LC3_DIA_RA957_R02.raw	O75874|IDHC_HUMAN	Oxidation (M)	FALSE	Library
AHSSFQMAL	46.53	990.459	9	0.0852	0.6	496.237	2	74.7158	5958461	39840960	55322	79160	20200317_QE_HFX2_LC3_DIA_RA957_R01.raw	O75874|IDHC_HUMAN		FALSE	Library
AHSSFQMAL	45.92	990.459	9	-0.0007	0	496.237	2	74.8391	6090892	47005108	55322	78681	20200317_QE_HFX2_LC3_DIA_RA957_R02.raw	O75874|IDHC_HUMAN		FALSE	Library
AHSSLPAEL	46.58	923.471	9	0.0773	0.5	462.743	2	62.9746	26486754	227454464	46535	63074	20200317_QE_HFX2_LC3_DIA_RA957_R01.raw	Q96BW1|UPP_HUMAN;Q96BW1-2|UPP_HUMAN		FALSE	Library
AHSSLPAEL	46.58	923.471	9	0.0473	2.1	924.481	1	62.9746	2.72997e+06	25364208	46527	149373	20200317_QE_HFX2_LC3_DIA_RA957_R01.raw	Q96BW1|UPP_HUMAN;Q96BW1-2|UPP_HUMAN		FALSE	Library
AHSSLPAEL	45.91	923.471	9	0.0004	1.5	924.48	1	63.0512	1.54944e+06	14622352	46504	148088	20200317_QE_HFX2_LC3_DIA_RA957_R02.raw	Q96BW1|UPP_HUMAN;Q96BW1-2|UPP_HUMAN		FALSE	Library
AHSSLPAEL	45.92	923.471	9	-0.0004	0.1	462.743	2	63.0821	22388732	171723056	46489	62749	20200317_QE_HFX2_LC3_DIA_RA957_R02.raw	Q96BW1|UPP_HUMAN;Q96BW1-2|UPP_HUMAN		FALSE	Library
AHSSLTVVV	46.21	911.508	9	0.1541	-0.1	456.761	2	67.4386	1.86433e+06	11138006	49869	60478	20200317_QE_HFX2_LC3_DIA_RA957_R01.raw	Q8TCG1-2|CIP2A_HUMAN;Q8TCG1|CIP2A_HUMAN		FALSE	Library
AHSSLTVVV	45.9	911.508	9	-0.0002	-0.4	456.761	2	67.6102	1.63262e+06	9302642	49892	60151	20200317_QE_HFX2_LC3_DIA_RA957_R02.raw	Q8TCG1-2|CIP2A_HUMAN;Q8TCG1|CIP2A_HUMAN		FALSE	Library
AHSSPVQSL	46.5	924.466	9	0.1429	0	463.241	2	45.4588	2.54635e+06	12595704	33448	63295	20200317_QE_HFX2_LC3_DIA_RA957_R01.raw	P29590-8|PML_HUMAN;P29590-13|PML_HUMAN;P29590-3|PML_HUMAN		FALSE	Library
AHSSPVQSL	45.92	924.466	9	-0.0005	-0.6	463.24	2	45.6339	2.67932e+06	11494019	33425	62954	20200317_QE_HFX2_LC3_DIA_RA957_R02.raw	P29590-8|PML_HUMAN;P29590-13|PML_HUMAN;P29590-3|PML_HUMAN		FALSE	Library
AHSSPWPAF	33.09	998.461	9	0.0201	-0.7	500.238	2	83.9661	1421241	7520345	62222	81213	20200317_QE_HFX2_LC3_DIA_RA957_R01.raw	Q9NZV6|MSRB1_HUMAN		FALSE	Database
AHSSPWPAF	31.32	998.461	9	0.0004	-0.6	500.238	2	84.0046	1.29246e+06	4534469	62153	80762	20200317_QE_HFX2_LC3_DIA_RA957_R02.raw	Q9NZV6|MSRB1_HUMAN		FALSE	Database
AHSTAIAGL	46.6	839.45	9	0.0149	-0.1	840.457	1	55.6854	939961	10793272	41075	146371	20200317_QE_HFX2_LC3_DIA_RA957_R01.raw	Q8NI36|WDR36_HUMAN		FALSE	Library
AHSTAIAGL	46.58	839.45	9	0.0098	-0.9	420.732	2	55.6906	7191336	60271336	41059	46561	20200317_QE_HFX2_LC3_DIA_RA957_R01.raw	Q8NI36|WDR36_HUMAN		FALSE	Library
AHSTAIAGL	45.91	839.45	9	0.0003	0.3	840.458	1	55.7547	653930	7675111	41052	145264	20200317_QE_HFX2_LC3_DIA_RA957_R02.raw	Q8NI36|WDR36_HUMAN		FALSE	Library
AHSTAIAGL	45.91	839.45	9	0.0003	-0.8	420.732	2	55.7547	6.5999e+06	52389064	41059	46393	20200317_QE_HFX2_LC3_DIA_RA957_R02.raw	Q8NI36|WDR36_HUMAN		FALSE	Library
AHSTIM(+15.99)PRL	46.57	1040.54	9	0.0217	-0.4	521.279	2	45.2428	15561617	111329144	33312	93255	20200317_QE_HFX2_LC3_DIA_RA957_R01.raw	P33991|MCM4_HUMAN	Oxidation (M)	FALSE	Library
AHSTIM(+15.99)PRL	45.91	1040.54	9	0.0002	0.5	521.279	2	45.2915	15144090	110334256	33289	92655	20200317_QE_HFX2_LC3_DIA_RA957_R02.raw	P33991|MCM4_HUMAN	Oxidation (M)	FALSE	Library
AHSTIMPRL	25.78	1024.55	9	0.2413	-0.6	513.281	2	59.7856	2815204	16392981	44145	170007	20200317_QE_HFX2_LC3_DIA_RA957_R01.raw	P33991|MCM4_HUMAN		FALSE	Library
AHSTIMPRL	45.92	1024.55	9	-0.0008	-2.2	513.281	2	60.0757	99973288	384338848	43800	88322	20200317_QE_HFX2_LC3_DIA_RA957_R02.raw	P33991|MCM4_HUMAN		FALSE	Library
AHSTQAVAV	40.44	882.456	9	0.1188	0.2	883.463	1	34.2074	95499.6	1.46881e+06	25137	147583	20200317_QE_HFX2_LC3_DIA_RA957_R01.raw	Q8WUM0|NU133_HUMAN		FALSE	Database
AHSTQAVAV	35.94	882.456	9	0.154	0	883.463	1	34.0275			24999	-81428	20200317_QE_HFX2_LC3_DIA_RA957_R02.raw	Q8WUM0|NU133_HUMAN		FALSE	Database
AHSVPSPAF	46.58	911.45	9	0.0457	-0.1	456.732	2	58.6065	49970692	192648592	43268	60427	20200317_QE_HFX2_LC3_DIA_RA957_R01.raw	Q9H000-2|MKRN2_HUMAN;Q9H000|MKRN2_HUMAN		FALSE	Library
AHSVPSPAF	46.58	911.45	9	0.0153	1	912.458	1	58.6065	5139590	22929856	43284	148850	20200317_QE_HFX2_LC3_DIA_RA957_R01.raw	Q9H000-2|MKRN2_HUMAN;Q9H000|MKRN2_HUMAN		FALSE	Library
AHSVPSPAF	45.96	911.45	9	-0.0003	-0.2	456.732	2	58.7153	40302472	177352464	43245	60096	20200317_QE_HFX2_LC3_DIA_RA957_R02.raw	Q9H000-2|MKRN2_HUMAN;Q9H000|MKRN2_HUMAN		FALSE	Library
AHSVPSPAF	45.92	911.45	9	0.0007	0.6	912.458	1	58.6843	2.78682e+06	13829970	43261	147615	20200317_QE_HFX2_LC3_DIA_RA957_R02.raw	Q9H000-2|MKRN2_HUMAN;Q9H000|MKRN2_HUMAN		FALSE	Library
AHSVQPLSL	46.54	950.519	9	0.0619	-1.1	476.266	2	69.0624	26069006	227947248	51089	69082	20200317_QE_HFX2_LC3_DIA_RA957_R01.raw	P49184|DNSL1_HUMAN		FALSE	Library
AHSVQPLSL	46.51	950.519	9	0.0946	1.8	951.528	1	69.0575	912585	10155386	51081	164918	20200317_QE_HFX2_LC3_DIA_RA957_R01.raw	P49184|DNSL1_HUMAN		FALSE	Library
AHSVQPLSL	45.92	950.519	9	0.0001	0	476.267	2	69.1532	24503312	200289600	51043	68730	20200317_QE_HFX2_LC3_DIA_RA957_R02.raw	P49184|DNSL1_HUMAN		FALSE	Library
AHSVQPLSL	45.92	950.519	9	-0.0003	2.4	951.528	1	69.1819	1.31733e+06	15678750	51035	149120	20200317_QE_HFX2_LC3_DIA_RA957_R02.raw	P49184|DNSL1_HUMAN		FALSE	Library
AHSVVLGYL	43.65	957.528	9	0.003	0	958.536	1	87.813			65112	-85118	20200317_QE_HFX2_LC3_DIA_RA957_R01.raw	Q96A65-2|EXOC4_HUMAN;Q96A65|EXOC4_HUMAN		FALSE	Library
AHSVVLGYL	46.56	957.528	9	0.0345	-0.3	479.771	2	87.8151	1.48929e+06	11380890	65096	70744	20200317_QE_HFX2_LC3_DIA_RA957_R01.raw	Q96A65-2|EXOC4_HUMAN;Q96A65|EXOC4_HUMAN		FALSE	Library
AHSVVLGYL	43.62	957.528	9	-0.0008	0	958.536	1	87.8275			64997	-85118	20200317_QE_HFX2_LC3_DIA_RA957_R02.raw	Q96A65-2|EXOC4_HUMAN;Q96A65|EXOC4_HUMAN		FALSE	Library
AHSVVLGYL	45.91	957.528	9	0.0001	0.7	479.772	2	87.8599	2.0151e+06	14460545	65027	70354	20200317_QE_HFX2_LC3_DIA_RA957_R02.raw	Q96A65-2|EXOC4_HUMAN;Q96A65|EXOC4_HUMAN		FALSE	Library
AHSYPGPPL	46.58	937.466	9	0.0383	0.1	469.74	2	62.1133	1.77114e+06	12048296	45868	66015	20200317_QE_HFX2_LC3_DIA_RA957_R01.raw	Q6ZRI6-2|CO039_HUMAN;Q6ZRI6|CO039_HUMAN		FALSE	Library
AHSYPGPPL	45.92	937.466	9	-0.0003	0.1	469.74	2	62.1837	1.61639e+06	8778594	45822	65661	20200317_QE_HFX2_LC3_DIA_RA957_R02.raw	Q6ZRI6-2|CO039_HUMAN;Q6ZRI6|CO039_HUMAN		FALSE	Library
AHTAEVNCL	46.58	956.438	9	-0.0176	1.6	957.447	1	49.9455	1.18148e+06	8370118	36822	150738	20200317_QE_HFX2_LC3_DIA_RA957_R01.raw	Q09028|RBBP4_HUMAN;Q09028-4|RBBP4_HUMAN;Q16576|RBBP7_HUMAN;Q09028-2|RBBP4_HUMAN;Q16576-2|RBBP7_HUMAN;Q09028-3|RBBP4_HUMAN		FALSE	Library
AHTAEVNCL	46.57	956.438	9	-0.0176	0	479.227	2	49.9455	18216670	87902400	36806	70358	20200317_QE_HFX2_LC3_DIA_RA957_R01.raw	Q09028|RBBP4_HUMAN;Q09028-4|RBBP4_HUMAN;Q16576|RBBP7_HUMAN;Q09028-2|RBBP4_HUMAN;Q16576-2|RBBP7_HUMAN;Q09028-3|RBBP4_HUMAN		FALSE	Library
AHTAEVNCL	45.96	956.438	9	-0.0001	-0.3	479.226	2	50.0135	20701414	92193648	36783	69946	20200317_QE_HFX2_LC3_DIA_RA957_R02.raw	Q09028|RBBP4_HUMAN;Q09028-4|RBBP4_HUMAN;Q16576|RBBP7_HUMAN;Q09028-2|RBBP4_HUMAN;Q16576-2|RBBP7_HUMAN;Q09028-3|RBBP4_HUMAN		FALSE	Library
AHTAEVNCL	45.95	956.438	9	-0.0001	1.2	957.447	1	50.0135	986737	6489104	36822	149323	20200317_QE_HFX2_LC3_DIA_RA957_R02.raw	Q09028|RBBP4_HUMAN;Q09028-4|RBBP4_HUMAN;Q16576|RBBP7_HUMAN;Q09028-2|RBBP4_HUMAN;Q16576-2|RBBP7_HUMAN;Q09028-3|RBBP4_HUMAN		FALSE	Library
AHTAGVVL	46.03	766.434	8	0.0588	-0.2	384.224	2	52.9041	9436124	79945128	39010	31227	20200317_QE_HFX2_LC3_DIA_RA957_R01.raw	Q12788|TBL3_HUMAN		FALSE	Library
AHTAGVVL	46.57	766.434	8	0.0581	0.5	767.442	1	52.9048	1.82753e+06	17743562	39003	143685	20200317_QE_HFX2_LC3_DIA_RA957_R01.raw	Q12788|TBL3_HUMAN		FALSE	Library
AHTAGVVL	45.91	766.434	8	0.0009	-0.3	384.224	2	53.0176	13188481	86857936	39033	30938	20200317_QE_HFX2_LC3_DIA_RA957_R02.raw	Q12788|TBL3_HUMAN		FALSE	Library
AHTAGVVL	45.91	766.434	8	0.0009	0.4	767.441	1	53.0176	1.51991e+06	16821384	39026	142694	20200317_QE_HFX2_LC3_DIA_RA957_R02.raw	Q12788|TBL3_HUMAN		FALSE	Library
AHTEMPTTL	46.55	999.47	9	-0.0037	0.4	500.742	2	59.2831	8337291	29732074	43776	81523	20200317_QE_HFX2_LC3_DIA_RA957_R01.raw	Q01082|SPTB2_HUMAN;Q01082-2|SPTB2_HUMAN;Q01082-3|SPTB2_HUMAN		FALSE	Library
AHTEMPTTL	45.96	999.47	9	-0.0307	0.5	1000.48	1	59.3101	592463	2.75893e+06	43791	167163	20200317_QE_HFX2_LC3_DIA_RA957_R01.raw	Q01082|SPTB2_HUMAN;Q01082-2|SPTB2_HUMAN;Q01082-3|SPTB2_HUMAN		FALSE	Library
AHTEMPTTL	44.64	999.47	9	0.0004	0.4	1000.48	1	59.3346	283598	2.66073e+06	43699	152752	20200317_QE_HFX2_LC3_DIA_RA957_R02.raw	Q01082|SPTB2_HUMAN;Q01082-2|SPTB2_HUMAN;Q01082-3|SPTB2_HUMAN		FALSE	Library
AHTEMPTTL	45.91	999.47	9	0.0004	0.4	500.742	2	59.3346	6.81947e+06	33359760	43753	81065	20200317_QE_HFX2_LC3_DIA_RA957_R02.raw	Q01082|SPTB2_HUMAN;Q01082-2|SPTB2_HUMAN;Q01082-3|SPTB2_HUMAN		FALSE	Library
AHTIPLVPL	38.72	959.58	9	0.0498	-1.2	480.797	2	104.126	331574	2.21564e+06	77286	71345	20200317_QE_HFX2_LC3_DIA_RA957_R01.raw	Q8N2R8|FA43A_HUMAN		FALSE	Database
AHTIPLVPL	36.62	959.58	9	-0.0087	-2.4	480.796	2	104.002	346706	1.90694e+06	77056	70932	20200317_QE_HFX2_LC3_DIA_RA957_R02.raw	Q8N2R8|FA43A_HUMAN		FALSE	Database
AHTPVIISV	46.58	935.544	9	0.0493	0.7	936.552	1	80.058	5.0102e+06	20005682	59315	149896	20200317_QE_HFX2_LC3_DIA_RA957_R01.raw	Q5U649|CL060_HUMAN		FALSE	Library
AHTPVIISV	46.48	935.544	9	0.0186	-1.5	468.779	2	80.0887	39724280	149474240	59300	65688	20200317_QE_HFX2_LC3_DIA_RA957_R01.raw	Q5U649|CL060_HUMAN		FALSE	Library
AHTPVIISV	45.85	935.544	9	-0.0001	-1.2	468.779	2	80.1536	38724856	140562528	59254	65337	20200317_QE_HFX2_LC3_DIA_RA957_R02.raw	Q5U649|CL060_HUMAN		FALSE	Library
AHTPVIISV	45.92	935.544	9	-0.0001	1.3	936.553	1	80.1536	4201161	16629602	59269	148552	20200317_QE_HFX2_LC3_DIA_RA957_R02.raw	Q5U649|CL060_HUMAN		FALSE	Library
AHTQATLLL	46.57	966.55	9	0.0791	0.9	484.283	2	77.2012	10768443	54534404	57162	72964	20200317_QE_HFX2_LC3_DIA_RA957_R01.raw	O75330-4|HMMR_HUMAN;O75330-3|HMMR_HUMAN;O75330|HMMR_HUMAN;O75330-2|HMMR_HUMAN		FALSE	Library
AHTQATLLL	46.49	966.55	9	-0.0479	0.5	967.558	1	77.2012	858344	6.28304e+06	57154	151397	20200317_QE_HFX2_LC3_DIA_RA957_R01.raw	O75330-4|HMMR_HUMAN;O75330-3|HMMR_HUMAN;O75330|HMMR_HUMAN;O75330-2|HMMR_HUMAN		FALSE	Library
AHTQATLLL	42.19	966.55	9	-0.1519	0.2	967.557	1	77.3535	822908	3.80897e+06	57177	167429	20200317_QE_HFX2_LC3_DIA_RA957_R02.raw	O75330-4|HMMR_HUMAN;O75330-3|HMMR_HUMAN;O75330|HMMR_HUMAN;O75330-2|HMMR_HUMAN		FALSE	Library
AHTQATLLL	45.92	966.55	9	0.0001	0	484.282	2	77.3265	11218530	59956864	57162	72539	20200317_QE_HFX2_LC3_DIA_RA957_R02.raw	O75330-4|HMMR_HUMAN;O75330-3|HMMR_HUMAN;O75330|HMMR_HUMAN;O75330-2|HMMR_HUMAN		FALSE	Library
AHTRTVTTL	46.6	998.551	9	0.056	0.1	500.283	2	31.9195	10452490	52951896	23421	81354	20200317_QE_HFX2_LC3_DIA_RA957_R01.raw	Q86V97|KBTB6_HUMAN		FALSE	Library
AHTRTVTTL	45.93	998.551	9	-0.0216	-0.4	500.283	2	31.7998	9235717	47393716	23329	80882	20200317_QE_HFX2_LC3_DIA_RA957_R02.raw	Q86V97|KBTB6_HUMAN		FALSE	Library
AHTTELHVL	46.47	1019.54	9	0.0675	0.4	510.778	2	54.1442	3.93268e+06	23430584	39936	87425	20200317_QE_HFX2_LC3_DIA_RA957_R01.raw	Q14160-2|SCRIB_HUMAN;Q14160-3|SCRIB_HUMAN;Q14160|SCRIB_HUMAN		FALSE	Library
AHTTELHVL	45.91	1019.54	9	0.0001	0.8	510.778	2	54.2601	3.53829e+06	22567860	39959	86918	20200317_QE_HFX2_LC3_DIA_RA957_R02.raw	Q14160-2|SCRIB_HUMAN;Q14160-3|SCRIB_HUMAN;Q14160|SCRIB_HUMAN		FALSE	Library
AHTTVIIDL	44.22	981.549	9	-0.0146	-0.9	491.782	2	88.7072	3953222	46268560	65764	76812	20200317_QE_HFX2_LC3_DIA_RA957_R01.raw	Q6UW56-2|ARAID_HUMAN;Q6UW56-3|ARAID_HUMAN;Q6UW56|ARAID_HUMAN		FALSE	Library
AHTTVIIDL	45.33	981.549	9	-0.0001	-0.5	491.782	2	88.6935	3.02664e+06	33205444	65626	76360	20200317_QE_HFX2_LC3_DIA_RA957_R02.raw	Q6UW56-2|ARAID_HUMAN;Q6UW56-3|ARAID_HUMAN;Q6UW56|ARAID_HUMAN		FALSE	Library
AHTVVADAL	46.57	895.476	9	0.0412	0.1	448.745	2	58.2361	6.73974e+06	63361392	42992	57182	20200317_QE_HFX2_LC3_DIA_RA957_R01.raw	Q86V87|F16B2_HUMAN		FALSE	Library
AHTVVADAL	46.58	895.476	9	0.0339	0	896.484	1	58.2383	698687	8455914	43008	148047	20200317_QE_HFX2_LC3_DIA_RA957_R01.raw	Q86V87|F16B2_HUMAN		FALSE	Library
AHTVVADAL	45.92	895.476	9	-0.0003	0.1	448.745	2	58.3454	6.40034e+06	53111552	42992	56911	20200317_QE_HFX2_LC3_DIA_RA957_R02.raw	Q86V87|F16B2_HUMAN		FALSE	Library
AHTVVADAL	45.91	895.476	9	0.0256	1.4	896.485	1	58.3145	406641	5426411	42985	146851	20200317_QE_HFX2_LC3_DIA_RA957_R02.raw	Q86V87|F16B2_HUMAN		FALSE	Library
AHTYVSEEL	46.54	1047.49	9	0.0129	-1.2	524.75	2	55.3774	1.37737e+06	13637038	40834	95093	20200317_QE_HFX2_LC3_DIA_RA957_R01.raw	Q96QU6|1A1L1_HUMAN		FALSE	Library
AHTYVSEEL	45.92	1047.49	9	-0.0004	0.1	524.751	2	55.4438	1.40531e+06	14868835	40834	94483	20200317_QE_HFX2_LC3_DIA_RA957_R02.raw	Q96QU6|1A1L1_HUMAN		FALSE	Library
AHVDHGKSTL	38.19	1063.54	10	0.0424	-0.7	355.521	3	16.1825	1.5539e+06	23304552	11870	16579	20200317_QE_HFX2_LC3_DIA_RA957_R01.raw	Q8N442|GUF1_HUMAN;P13639|EF2_HUMAN		FALSE	Library
AHVDHGKSTL	45.91	1063.54	10	-0.0008	-0.7	355.521	3	15.7123	1.06036e+06	10297976	11525	16268	20200317_QE_HFX2_LC3_DIA_RA957_R02.raw	Q8N442|GUF1_HUMAN;P13639|EF2_HUMAN		FALSE	Library
AHVDHGKTTL	46.2	1077.56	10	-0.0019	0.5	360.193	3	19.3749	2.05443e+06	17643364	14216	18912	20200317_QE_HFX2_LC3_DIA_RA957_R01.raw	Q7Z2Z2|EFL1_HUMAN		FALSE	Library
AHVDHGKTTL	46.08	1077.56	10	0.0174	1.6	539.787	2	19.3556	194010	2.7046e+06	14200	102936	20200317_QE_HFX2_LC3_DIA_RA957_R01.raw	Q7Z2Z2|EFL1_HUMAN		FALSE	Library
AHVDHGKTTL	44.16	1077.56	10	0.0003	0.3	539.786	2	18.7794	167510	3017968	13763	102227	20200317_QE_HFX2_LC3_DIA_RA957_R02.raw	Q7Z2Z2|EFL1_HUMAN		FALSE	Library
AHVDHGKTTL	45.92	1077.56	10	-0.0007	-0.1	360.193	3	18.7805	1.9968e+06	19429220	13779	18614	20200317_QE_HFX2_LC3_DIA_RA957_R02.raw	Q7Z2Z2|EFL1_HUMAN		FALSE	Library
AHVDLIEKL	46.59	1036.59	9	-0.0141	1.2	1037.6	1	71.9817	3.20524e+06	22720764	53267	156290	20200317_QE_HFX2_LC3_DIA_RA957_R01.raw	P62875|RPAB5_HUMAN		FALSE	Library
AHVDLIEKL	46.57	1036.59	9	0.0471	-0.7	519.303	2	71.951	133056992	724071490	53230	92278	20200317_QE_HFX2_LC3_DIA_RA957_R01.raw	P62875|RPAB5_HUMAN		FALSE	Library
AHVDLIEKL	45.92	1036.59	9	-0.0001	1	1037.6	1	71.9801	2.71302e+06	20238824	53175	154594	20200317_QE_HFX2_LC3_DIA_RA957_R02.raw	P62875|RPAB5_HUMAN		FALSE	Library
AHVDLIEKL	45.95	1036.59	9	-0.0007	-0.6	519.303	2	72.0107	125957192	730967940	53161	91669	20200317_QE_HFX2_LC3_DIA_RA957_R02.raw	P62875|RPAB5_HUMAN		FALSE	Library
AHVDQITEM	37.96	1042.48	9	-0.1053	0.3	522.245	2	53.5646	1.8016e+06	14415694	39499	93707	20200317_QE_HFX2_LC3_DIA_RA957_R01.raw	Q9NVK5-2|FGOP2_HUMAN;Q9NVK5|FGOP2_HUMAN		FALSE	Library
AHVDQITEM	45.91	1042.48	9	-0.0006	0.1	522.245	2	53.5124	2373052	19696926	39407	93100	20200317_QE_HFX2_LC3_DIA_RA957_R02.raw	Q9NVK5-2|FGOP2_HUMAN;Q9NVK5|FGOP2_HUMAN		FALSE	Library
AHVDQITEM(+15.99)	45.58	1058.47	9	-0.1078	1.4	530.243	2	35.6656	1534912	9600490	26206	98001	20200317_QE_HFX2_LC3_DIA_RA957_R01.raw	Q9NVK5-2|FGOP2_HUMAN;Q9NVK5|FGOP2_HUMAN	Oxidation (M)	FALSE	Library
AHVDQITEM(+15.99)	45.57	1058.47	9	0.0003	0.2	530.243	2	35.4114	1.30541e+06	8647428	26045	97323	20200317_QE_HFX2_LC3_DIA_RA957_R02.raw	Q9NVK5-2|FGOP2_HUMAN;Q9NVK5|FGOP2_HUMAN	Oxidation (M)	FALSE	Library
AHVEKVESL	46.43	1010.54	9	-0.044	-2.3	506.276	2	37.3049	639205	5434908	27424	84795	20200317_QE_HFX2_LC3_DIA_RA957_R01.raw	Q8NDL9-3|CBPC5_HUMAN;Q8NDL9|CBPC5_HUMAN;Q8NDL9-2|CBPC5_HUMAN		FALSE	Library
AHVEKVESL	45.92	1010.54	9	0	-0.8	506.277	2	37.1599	562596	7.33668e+06	27309	84335	20200317_QE_HFX2_LC3_DIA_RA957_R02.raw	Q8NDL9-3|CBPC5_HUMAN;Q8NDL9|CBPC5_HUMAN;Q8NDL9-2|CBPC5_HUMAN		FALSE	Library
AHVGHSVAA	46.6	847.43	9	0.0094	-2.4	424.721	2	17.3413	9596428	102220280	12723	47983	20200317_QE_HFX2_LC3_DIA_RA957_R01.raw	Q9H2M9|RBGPR_HUMAN		FALSE	Library
AHVGHSVAA	45.95	847.43	9	-0.0006	-0.9	424.722	2	16.9339	10628286	96235152	12424	47790	20200317_QE_HFX2_LC3_DIA_RA957_R02.raw	Q9H2M9|RBGPR_HUMAN		FALSE	Library
AHVGSGDLF	46.44	901.429	9	-0.0435	-1.1	902.436	1	63.6452	161529	2.05793e+06	47033	165762	20200317_QE_HFX2_LC3_DIA_RA957_R01.raw	Q9NRR3|C42S2_HUMAN		FALSE	Database
AHVGSGDLF	46.54	901.429	9	0.0223	0.1	451.722	2	63.6194	2.65115e+06	15430590	46994	58416	20200317_QE_HFX2_LC3_DIA_RA957_R01.raw	Q9NRR3|C42S2_HUMAN		FALSE	Database
AHVGSGDLF	43.18	901.429	9	-0.0006	0	902.437	1	63.6322			46918	-82200	20200317_QE_HFX2_LC3_DIA_RA957_R02.raw	Q9NRR3|C42S2_HUMAN		FALSE	Database
AHVGSGDLF	45.91	901.429	9	0.0005	0	451.722	2	63.6711	2.32359e+06	11785641	46948	58114	20200317_QE_HFX2_LC3_DIA_RA957_R02.raw	Q9NRR3|C42S2_HUMAN		FALSE	Database
AHVKRPHTL	45.78	1057.61	9	0.1381	-0.3	353.545	3	16.7463	4691728	44591004	12307	15705	20200317_QE_HFX2_LC3_DIA_RA957_R01.raw	Q8NEZ4-2|KMT2C_HUMAN		FALSE	Library
AHVKRPHTL	45.96	1057.61	9	0.0008	0.3	353.546	3	16.4642	3.31272e+06	30992248	12077	15403	20200317_QE_HFX2_LC3_DIA_RA957_R02.raw	Q8NEZ4-2|KMT2C_HUMAN		FALSE	Library
AHVPALLPL	33.98	929.57	9	-0.0219	-0.3	465.792	2	101.231	202109	1.02104e+06	75124	169678	20200317_QE_HFX2_LC3_DIA_RA957_R01.raw			FALSE	Database
AHVPALLPL	44.07	929.57	9	0.0007	-0.1	465.792	2	101.064	58569	824103	74871	64144	20200317_QE_HFX2_LC3_DIA_RA957_R02.raw			FALSE	Database
AHVPTLQVL	46.57	976.571	9	0.0004	0.5	977.578	1	87.5078	1133745	8476850	64882	152441	20200317_QE_HFX2_LC3_DIA_RA957_R01.raw	P30049|ATPD_HUMAN		FALSE	Library
AHVPTLQVL	46.09	976.571	9	0.035	-0.2	489.293	2	87.786	41757704	184893392	64867	75618	20200317_QE_HFX2_LC3_DIA_RA957_R01.raw	P30049|ATPD_HUMAN		FALSE	Library
AHVPTLQVL	45.87	976.571	9	0.0005	0.4	489.293	2	87.8312	44621676	195572912	64752	75145	20200317_QE_HFX2_LC3_DIA_RA957_R02.raw	P30049|ATPD_HUMAN		FALSE	Library
AHVPTLQVL	45.91	976.571	9	0.0003	0.8	977.579	1	87.5213	845465	8441467	64767	151011	20200317_QE_HFX2_LC3_DIA_RA957_R02.raw	P30049|ATPD_HUMAN		FALSE	Library
AHVQNGIAL	46.57	921.503	9	0.0022	-0.4	461.759	2	57.0707	95021656	322671360	42119	62691	20200317_QE_HFX2_LC3_DIA_RA957_R01.raw	Q9H2M9|RBGPR_HUMAN		FALSE	Library
AHVQNGIAL	46.58	921.503	9	-0.0302	1	922.511	1	57.1015	12930286	48260812	42134	149299	20200317_QE_HFX2_LC3_DIA_RA957_R01.raw	Q9H2M9|RBGPR_HUMAN		FALSE	Library
AHVQNGIAL	45.95	921.503	9	0.0007	-0.7	461.759	2	57.1428	81717016	452557888	42096	62380	20200317_QE_HFX2_LC3_DIA_RA957_R02.raw	Q9H2M9|RBGPR_HUMAN		FALSE	Library
AHVQNGIAL	45.92	921.503	9	-0.0006	0.4	922.511	1	57.1424	9912726	57810520	42065	148025	20200317_QE_HFX2_LC3_DIA_RA957_R02.raw	Q9H2M9|RBGPR_HUMAN		FALSE	Library
AHVQTGITA	46.54	896.472	9	-0.0331	0.9	897.48	1	37.984	232746	5.08206e+06	27920	148083	20200317_QE_HFX2_LC3_DIA_RA957_R01.raw	Q8WWM7-8|ATX2L_HUMAN;Q8WWM7-5|ATX2L_HUMAN;Q8WWM7-3|ATX2L_HUMAN;Q8WWM7-4|ATX2L_HUMAN;Q8WWM7-9|ATX2L_HUMAN;Q8WWM7-2|ATX2L_HUMAN;Q8WWM7|ATX2L_HUMAN		FALSE	Library
AHVQTGITA	46.43	896.472	9	-0.0281	-0.3	449.243	2	37.9609	7598051	50254504	27904	165788	20200317_QE_HFX2_LC3_DIA_RA957_R01.raw	Q8WWM7-8|ATX2L_HUMAN;Q8WWM7-5|ATX2L_HUMAN;Q8WWM7-3|ATX2L_HUMAN;Q8WWM7-4|ATX2L_HUMAN;Q8WWM7-9|ATX2L_HUMAN;Q8WWM7-2|ATX2L_HUMAN;Q8WWM7|ATX2L_HUMAN		FALSE	Library
AHVQTGITA	45.61	896.472	9	0.0005	0	449.243	2	37.8527	5735146	44991404	27812	163402	20200317_QE_HFX2_LC3_DIA_RA957_R02.raw	Q8WWM7-8|ATX2L_HUMAN;Q8WWM7-5|ATX2L_HUMAN;Q8WWM7-3|ATX2L_HUMAN;Q8WWM7-4|ATX2L_HUMAN;Q8WWM7-9|ATX2L_HUMAN;Q8WWM7-2|ATX2L_HUMAN;Q8WWM7|ATX2L_HUMAN		FALSE	Library
AHVQTGITA	45.87	896.472	9	0.0007	0	897.479	1	37.8709			27828	-81958	20200317_QE_HFX2_LC3_DIA_RA957_R02.raw	Q8WWM7-8|ATX2L_HUMAN;Q8WWM7-5|ATX2L_HUMAN;Q8WWM7-3|ATX2L_HUMAN;Q8WWM7-4|ATX2L_HUMAN;Q8WWM7-9|ATX2L_HUMAN;Q8WWM7-2|ATX2L_HUMAN;Q8WWM7|ATX2L_HUMAN		FALSE	Library
AHVSGRVVM	46.58	954.507	9	0.0296	0.2	478.261	2	35.5282	11868831	95293976	26111	69946	20200317_QE_HFX2_LC3_DIA_RA957_R01.raw	Q96CW1|AP2M1_HUMAN;Q96CW1-2|AP2M1_HUMAN		FALSE	Library
AHVSGRVVM	45.94	954.507	9	0.0003	0.9	478.261	2	35.4114	10642112	81565752	26019	69552	20200317_QE_HFX2_LC3_DIA_RA957_R02.raw	Q96CW1|AP2M1_HUMAN;Q96CW1-2|AP2M1_HUMAN		FALSE	Library
AHVSGRVVM(+15.99)	46.6	970.502	9	0.0209	-0.6	486.258	2	23.2918	7625843	55940520	17073	73890	20200317_QE_HFX2_LC3_DIA_RA957_R01.raw	Q96CW1|AP2M1_HUMAN;Q96CW1-2|AP2M1_HUMAN	Oxidation (M)	FALSE	Library
AHVSGRVVM(+15.99)	45.87	970.502	9	0.0008	-0.4	486.258	2	23.0109	7.77439e+06	46897032	16843	73468	20200317_QE_HFX2_LC3_DIA_RA957_R02.raw	Q96CW1|AP2M1_HUMAN;Q96CW1-2|AP2M1_HUMAN	Oxidation (M)	FALSE	Library
AHVTHPEL	46.57	902.461	8	0.062	-0.4	452.238	2	35.8415	9185807	56452836	26340	58680	20200317_QE_HFX2_LC3_DIA_RA957_R01.raw	O95478|NSA2_HUMAN		FALSE	Library
AHVTHPEL	45.92	902.461	8	0.0006	-0.4	452.238	2	35.7561	9260950	59060852	26294	58362	20200317_QE_HFX2_LC3_DIA_RA957_R02.raw	O95478|NSA2_HUMAN		FALSE	Library
AHVVGSQTL	46.57	910.487	9	-0.0437	-0.5	456.251	2	42.8534	3.88968e+06	28046038	31538	60248	20200317_QE_HFX2_LC3_DIA_RA957_R01.raw	Q8TF72|SHRM3_HUMAN		FALSE	Library
AHVVGSQTL	45.93	910.487	9	0.0004	-0.4	456.251	2	42.8029	3.71528e+06	26102718	31469	59943	20200317_QE_HFX2_LC3_DIA_RA957_R02.raw	Q8TF72|SHRM3_HUMAN		FALSE	Library
AHVVIHQSL	46.59	1002.56	9	0.0313	-1	502.287	2	43.7563	2.0599e+06	21925988	32207	82598	20200317_QE_HFX2_LC3_DIA_RA957_R01.raw	A0AVI4|TM129_HUMAN		FALSE	Library
AHVVIHQSL	45.92	1002.56	9	0.0002	-0.5	502.288	2	43.7981	2985438	25392404	32207	82138	20200317_QE_HFX2_LC3_DIA_RA957_R02.raw	A0AVI4|TM129_HUMAN		FALSE	Library
AHVVSQTAV	27.58	910.487	9	-0.0663	0	911.495	1	36.2427			26632	-82605	20200317_QE_HFX2_LC3_DIA_RA957_R01.raw	P42345|MTOR_HUMAN		FALSE	Database
AHVVSQTAV	45.83	910.487	9	0.1411	0.7	456.251	2	36.2169	309300	4894840	26616	60258	20200317_QE_HFX2_LC3_DIA_RA957_R01.raw	P42345|MTOR_HUMAN		FALSE	Database
AHVVSQTAV	33.56	910.487	9	-0.0007	0	911.495	1	36.0324			26471	-82605	20200317_QE_HFX2_LC3_DIA_RA957_R02.raw	P42345|MTOR_HUMAN		FALSE	Database
AHVVSQTAV	27.24	910.487	9	0.1406	0.1	456.251	2	36.076	573664	6227608	26501	167975	20200317_QE_HFX2_LC3_DIA_RA957_R02.raw	P42345|MTOR_HUMAN		FALSE	Database
AHVVVGDVL	43.74	907.513	9	0.0252	-0.3	454.764	2	74.6851	328020	2.79833e+06	55297	59702	20200317_QE_HFX2_LC3_DIA_RA957_R01.raw	P30043|BLVRB_HUMAN		FALSE	Database
AHVVVGDVL	45.91	907.513	9	-0.0001	0.3	454.764	2	74.7468	451511	3609797	55228	59391	20200317_QE_HFX2_LC3_DIA_RA957_R02.raw	P30043|BLVRB_HUMAN		FALSE	Database
AHWHKGTTL	44.41	1049.54	9	0.0398	0.8	525.778	2	25.4524	700407	5555942	18754	95734	20200317_QE_HFX2_LC3_DIA_RA957_R01.raw	Q8IUR0|TPPC5_HUMAN		FALSE	Library
AHWHKGTTL	42.04	1049.54	9	0.0439	-0.6	350.854	3	25.4484	2174292	14786095	18747	14400	20200317_QE_HFX2_LC3_DIA_RA957_R01.raw	Q8IUR0|TPPC5_HUMAN		FALSE	Library
AHWHKGTTL	44.6	1049.54	9	-0.0003	-0.5	350.854	3	25.1404	2.30244e+06	16803166	18471	14063	20200317_QE_HFX2_LC3_DIA_RA957_R02.raw	Q8IUR0|TPPC5_HUMAN		FALSE	Library
AHWHKGTTL	44.38	1049.54	9	-0.0003	-0.4	525.778	2	25.1404	654328	6136069	18478	95101	20200317_QE_HFX2_LC3_DIA_RA957_R02.raw	Q8IUR0|TPPC5_HUMAN		FALSE	Library
AHWQFETAL	46.5	1101.52	9	0.0528	0	1102.53	1	89.2609	937616	13328806	66194	159776	20200317_QE_HFX2_LC3_DIA_RA957_R01.raw	Q8TB05|UBAD1_HUMAN;Q8IYN6|UBAD2_HUMAN		FALSE	Library
AHWQFETAL	46.57	1101.52	9	0.0224	-0.9	551.769	2	89.2609	20009618	203881744	66204	108650	20200317_QE_HFX2_LC3_DIA_RA957_R01.raw	Q8TB05|UBAD1_HUMAN;Q8IYN6|UBAD2_HUMAN		FALSE	Library
AHWQFETAL	45.93	1101.52	9	0.0006	-0.7	551.769	2	89.2762	22299964	212398800	66089	108100	20200317_QE_HFX2_LC3_DIA_RA957_R02.raw	Q8TB05|UBAD1_HUMAN;Q8IYN6|UBAD2_HUMAN		FALSE	Library
AHWQFETAL	45.94	1101.52	9	0	1.1	1102.53	1	89.3068	919839	12552672	66102	157830	20200317_QE_HFX2_LC3_DIA_RA957_R02.raw	Q8TB05|UBAD1_HUMAN;Q8IYN6|UBAD2_HUMAN		FALSE	Library
AHYADVLGL	43.67	957.492	9	0.0268	1	958.5	1	87.0705	190557	1.3835e+06	64560	168423	20200317_QE_HFX2_LC3_DIA_RA957_R01.raw	Q14527-2|HLTF_HUMAN;Q14527|HLTF_HUMAN		FALSE	Library
AHYADVLGL	46.56	957.492	9	0.0307	0.2	479.753	2	87.1018	3.01811e+06	20649340	64590	70704	20200317_QE_HFX2_LC3_DIA_RA957_R01.raw	Q14527-2|HLTF_HUMAN;Q14527|HLTF_HUMAN		FALSE	Library
AHYADVLGL	43.37	957.492	9	-0.0316	0.4	958.5	1	87.1449	158740	1.30277e+06	64491	167068	20200317_QE_HFX2_LC3_DIA_RA957_R02.raw	Q14527-2|HLTF_HUMAN;Q14527|HLTF_HUMAN		FALSE	Library
AHYADVLGL	45.87	957.492	9	-0.0007	0.2	479.753	2	87.1489	2.65109e+06	18875830	64498	70303	20200317_QE_HFX2_LC3_DIA_RA957_R02.raw	Q14527-2|HLTF_HUMAN;Q14527|HLTF_HUMAN		FALSE	Library
AHYARPRAV	34.18	1039.57	9	0.0847	-1.1	520.79	2	21.7563	459523	8772917	15993	93032	20200317_QE_HFX2_LC3_DIA_RA957_R01.raw	P55345-5|ANM2_HUMAN;P55345-6|ANM2_HUMAN;P55345|ANM2_HUMAN;P55345-7|ANM2_HUMAN;P55345-3|ANM2_HUMAN;P55345-2|ANM2_HUMAN;P55345-4|ANM2_HUMAN		FALSE	Library
AHYARPRAV	45.43	1039.57	9	0.0007	-0.5	520.791	2	21.4127	570458	6215261	15717	92436	20200317_QE_HFX2_LC3_DIA_RA957_R02.raw	P55345-5|ANM2_HUMAN;P55345-6|ANM2_HUMAN;P55345|ANM2_HUMAN;P55345-7|ANM2_HUMAN;P55345-3|ANM2_HUMAN;P55345-2|ANM2_HUMAN;P55345-4|ANM2_HUMAN		FALSE	Library
AHYGEVYSV	46.36	1023.47	9	0.0129	0.9	512.741	2	54.8821	3.07702e+06	17246418	40511	88446	20200317_QE_HFX2_LC3_DIA_RA957_R01.raw	A4D1P6|WDR91_HUMAN		FALSE	Library
AHYGEVYSV	45.91	1023.47	9	0.0007	0.7	512.741	2	54.9444	3690153	21219188	40488	87907	20200317_QE_HFX2_LC3_DIA_RA957_R02.raw	A4D1P6|WDR91_HUMAN		FALSE	Library
AHYHVAMAL	45.31	1011.5	9	0.0385	0.1	506.755	2	60.0507	508718	6703165	44375	84994	20200317_QE_HFX2_LC3_DIA_RA957_R01.raw	Q8TCX5-2|RHPN1_HUMAN;Q8TCX5|RHPN1_HUMAN		FALSE	Library
AHYHVAMAL	45.24	1011.5	9	-0.0006	-0.1	506.755	2	60.1372	411317	5.80923e+06	44398	84536	20200317_QE_HFX2_LC3_DIA_RA957_R02.raw	Q8TCX5-2|RHPN1_HUMAN;Q8TCX5|RHPN1_HUMAN		FALSE	Library
AHYNKRSTI	46.49	1088.57	9	0.0676	-0.8	363.865	3	15.2116	761391	22576400	11157	20812	20200317_QE_HFX2_LC3_DIA_RA957_R01.raw			FALSE	Library
AHYNKRSTI	44.78	1088.57	9	0.0002	-0.5	363.865	3	14.363	972617	7201183	10536	20487	20200317_QE_HFX2_LC3_DIA_RA957_R02.raw			FALSE	Library
AHYPGTHSA	46.61	939.42	9	0.0088	0.2	470.717	2	17.8102	3.61888e+06	34771012	13070	66401	20200317_QE_HFX2_LC3_DIA_RA957_R01.raw	P54803-3|GALC_HUMAN;P54803-5|GALC_HUMAN;P54803|GALC_HUMAN;P54803-4|GALC_HUMAN		FALSE	Library
AHYPGTHSA	45.89	939.42	9	-0.0003	0.2	470.717	2	17.3719	3.03597e+06	33408438	12748	66041	20200317_QE_HFX2_LC3_DIA_RA957_R02.raw	P54803-3|GALC_HUMAN;P54803-5|GALC_HUMAN;P54803|GALC_HUMAN;P54803-4|GALC_HUMAN		FALSE	Library
AHYQRADFVL	46.59	1218.61	10	0.0607	-0.4	610.314	2	64.7291	5.685e+06	57638864	47852	127232	20200317_QE_HFX2_LC3_DIA_RA957_R01.raw	Q14318|FKBP8_HUMAN;Q14318-2|FKBP8_HUMAN		FALSE	Library
AHYQRADFVL	46.59	1218.61	10	0.0314	-0.6	407.212	3	64.7281	3343572	31959618	47843	41385	20200317_QE_HFX2_LC3_DIA_RA957_R01.raw	Q14318|FKBP8_HUMAN;Q14318-2|FKBP8_HUMAN		FALSE	Library
AHYQRADFVL	45.94	1218.61	10	0.0006	-0.3	407.212	3	64.7811	3.35943e+06	30085856	47774	41183	20200317_QE_HFX2_LC3_DIA_RA957_R02.raw	Q14318|FKBP8_HUMAN;Q14318-2|FKBP8_HUMAN		FALSE	Library
AHYQRADFVL	45.93	1218.61	10	-0.0001	0.3	610.315	2	64.8118	6.09538e+06	51555792	47783	126561	20200317_QE_HFX2_LC3_DIA_RA957_R02.raw	Q14318|FKBP8_HUMAN;Q14318-2|FKBP8_HUMAN		FALSE	Library
AHYSAVTSL	46.6	947.471	9	0.0096	0.5	948.479	1	55.9029	2.28899e+06	25295806	41214	150382	20200317_QE_HFX2_LC3_DIA_RA957_R01.raw	Q12788|TBL3_HUMAN		FALSE	Library
AHYSAVTSL	46.58	947.471	9	0.0121	0.1	474.743	2	55.9004	18917312	182277664	41222	68342	20200317_QE_HFX2_LC3_DIA_RA957_R01.raw	Q12788|TBL3_HUMAN		FALSE	Library
AHYSAVTSL	45.95	947.471	9	0.0005	0.5	474.743	2	55.9679	19161716	190216864	41222	68004	20200317_QE_HFX2_LC3_DIA_RA957_R02.raw	Q12788|TBL3_HUMAN		FALSE	Library
AHYSAVTSL	45.93	947.471	9	0.0031	0.7	948.479	1	55.9653	2.1071e+06	22831078	41214	149001	20200317_QE_HFX2_LC3_DIA_RA957_R02.raw	Q12788|TBL3_HUMAN		FALSE	Library
AIAAAGVVHAV	46.41	977.566	11	-0.0274	-0.2	489.79	2	68.2338	1.76549e+06	16061785	50469	75848	20200317_QE_HFX2_LC3_DIA_RA957_R01.raw	Q9GZT5|WN10A_HUMAN		FALSE	Library
AIAAAGVVHAV	45.91	977.566	11	-0.0008	-0.7	489.79	2	68.2258	1.23413e+06	12889240	50354	75366	20200317_QE_HFX2_LC3_DIA_RA957_R02.raw	Q9GZT5|WN10A_HUMAN		FALSE	Library
AIAAIKTKR	37.84	970.629	9	0.3891	2.1	486.323	2	23.897	1.04547e+06	10898876	17533	169448	20200317_QE_HFX2_LC3_DIA_RA957_R01.raw	Q9NY65|TBA8_HUMAN;P68366-2|TBA4A_HUMAN;Q9NY65-2|TBA8_HUMAN;P68366|TBA4A_HUMAN		FALSE	Library
AIAAIKTKR	45.46	970.629	9	-0.0006	1	486.322	2	23.9505	1.22395e+06	7373468	17602	73585	20200317_QE_HFX2_LC3_DIA_RA957_R02.raw	Q9NY65|TBA8_HUMAN;P68366-2|TBA4A_HUMAN;Q9NY65-2|TBA8_HUMAN;P68366|TBA4A_HUMAN		FALSE	Library
AIAKGIRR	46.5	883.572	8	0.0246	0	442.793	2	23.6127	774858	9252923	17324	54775	20200317_QE_HFX2_LC3_DIA_RA957_R01.raw	P49588|SYAC_HUMAN;P49588-2|SYAC_HUMAN		FALSE	Library
AIAKGIRR	45.91	883.572	8	0.0074	-0.2	442.793	2	23.3242	521253	7782694	17094	54573	20200317_QE_HFX2_LC3_DIA_RA957_R02.raw	P49588|SYAC_HUMAN;P49588-2|SYAC_HUMAN		FALSE	Library
AIAPIIAAV	39.62	837.532	9	-0.0621	0	419.774	2	114.54	266801	1.75998e+06	85012	46216	20200317_QE_HFX2_LC3_DIA_RA957_R01.raw	Q9BQ52|RNZ2_HUMAN;Q9BQ52-2|RNZ2_HUMAN;Q9BQ52-4|RNZ2_HUMAN		FALSE	Library
AIAPIIAAV	45.09	837.532	9	-0.0244	0.5	838.54	1	114.496	242915	1.634e+06	84982	167829	20200317_QE_HFX2_LC3_DIA_RA957_R01.raw	Q9BQ52|RNZ2_HUMAN;Q9BQ52-2|RNZ2_HUMAN;Q9BQ52-4|RNZ2_HUMAN		FALSE	Library
AIAPIIAAV	45.7	837.532	9	-0.0099	-0.6	419.773	2	114.285	225277	1.64073e+06	84690	46065	20200317_QE_HFX2_LC3_DIA_RA957_R02.raw	Q9BQ52|RNZ2_HUMAN;Q9BQ52-2|RNZ2_HUMAN;Q9BQ52-4|RNZ2_HUMAN		FALSE	Library
AIAPIIAAV	44.34	837.532	9	-0.0097	1.2	838.541	1	114.278	221189	1.78989e+06	84683	165343	20200317_QE_HFX2_LC3_DIA_RA957_R02.raw	Q9BQ52|RNZ2_HUMAN;Q9BQ52-2|RNZ2_HUMAN;Q9BQ52-4|RNZ2_HUMAN		FALSE	Library
AIATIKTKR	46.6	1000.64	9	-0.0033	0	501.327	2	23.7305	1736774	18088018	17418	82044	20200317_QE_HFX2_LC3_DIA_RA957_R01.raw	Q9BQE3|TBA1C_HUMAN		FALSE	Library
AIATIKTKR	45.93	1000.64	9	-0.0098	0.4	501.327	2	23.428	1.55944e+06	17355204	17188	81573	20200317_QE_HFX2_LC3_DIA_RA957_R02.raw	Q9BQE3|TBA1C_HUMAN		FALSE	Library
AIDAFRPDLSSASFQRP	46.45	1876.94	17	-0.045	-0.5	626.655	3	87.57	154998	2.13341e+06	64919	130236	20200317_QE_HFX2_LC3_DIA_RA957_R01.raw	Q13077|TRAF1_HUMAN;Q13077-2|TRAF1_HUMAN		FALSE	Library
AIDAFRPDLSSASFQRP	43.53	1876.94	17	0.0005	1	626.656	3	87.5378	284011	2.53886e+06	64781	166973	20200317_QE_HFX2_LC3_DIA_RA957_R02.raw	Q13077|TRAF1_HUMAN;Q13077-2|TRAF1_HUMAN		FALSE	Library
AIDAFRPDLSSASFQRPQ	46.59	2005	18	-0.0124	1.2	669.342	3	84.9499	601420	7.53047e+06	62966	136535	20200317_QE_HFX2_LC3_DIA_RA957_R01.raw	Q13077|TRAF1_HUMAN;Q13077-2|TRAF1_HUMAN		FALSE	Library
AIDAFRPDLSSASFQRPQ	45.9	2005	18	-0.0005	0.6	669.342	3	84.9605	389870	6535874	62828	135603	20200317_QE_HFX2_LC3_DIA_RA957_R02.raw	Q13077|TRAF1_HUMAN;Q13077-2|TRAF1_HUMAN		FALSE	Library
AIEDLMVVP	38.61	985.515	9	-0.2858	0.5	493.765	2	112.527	551023	8817839	83520	169218	20200317_QE_HFX2_LC3_DIA_RA957_R01.raw	P52701-3|MSH6_HUMAN;P52701|MSH6_HUMAN;P52701-4|MSH6_HUMAN;P52701-2|MSH6_HUMAN		FALSE	Database
AIFKGVFVHR	46.57	1172.68	10	-0.0506	-1.6	391.901	3	59.8974	211248	2.95042e+06	44232	34736	20200317_QE_HFX2_LC3_DIA_RA957_R01.raw	Q8N3U4-2|STAG2_HUMAN;Q8N3U4|STAG2_HUMAN		FALSE	Database
AIFKGVFVHR	45.44	1172.68	10	-0.123	0	391.901	3	60.0196			44232	-10518	20200317_QE_HFX2_LC3_DIA_RA957_R02.raw	Q8N3U4-2|STAG2_HUMAN;Q8N3U4|STAG2_HUMAN		FALSE	Database
AIFLFVDKTVPQSS	46.56	1550.83	14	-0.0071	-0.4	776.424	2	106.407	607130	4.27131e+06	78954	144062	20200317_QE_HFX2_LC3_DIA_RA957_R01.raw	P60520|GBRL2_HUMAN		FALSE	Library
AIFLFVDKTVPQSS	45.88	1550.83	14	-0.0003	1.1	776.426	2	106.19	410819	3851298	78678	143040	20200317_QE_HFX2_LC3_DIA_RA957_R02.raw	P60520|GBRL2_HUMAN		FALSE	Library
AIFQQPPVGV	43.63	1054.58	10	0.0133	0.3	528.298	2	97.5238	1.58937e+06	10461640	72321	97020	20200317_QE_HFX2_LC3_DIA_RA957_R01.raw	Q7L2E3-2|DHX30_HUMAN;Q7L2E3-3|DHX30_HUMAN;Q7L2E3|DHX30_HUMAN		FALSE	Library
AIFQQPPVGV	45.86	1054.58	10	0.0001	0.3	528.298	2	97.4265	1.58979e+06	10620573	72137	96329	20200317_QE_HFX2_LC3_DIA_RA957_R02.raw	Q7L2E3-2|DHX30_HUMAN;Q7L2E3-3|DHX30_HUMAN;Q7L2E3|DHX30_HUMAN		FALSE	Library
AIFSGISQR	46.02	977.529	9	0.0511	-0.5	489.772	2	63.7425	1.02033e+06	11290834	47111	75811	20200317_QE_HFX2_LC3_DIA_RA957_R01.raw	O14686|KMT2D_HUMAN;O14686-3|KMT2D_HUMAN		FALSE	Library
AIFSGISQR	45.88	977.529	9	-0.0006	-1	489.772	2	63.8238	806855	10237613	47042	75331	20200317_QE_HFX2_LC3_DIA_RA957_R02.raw	O14686|KMT2D_HUMAN;O14686-3|KMT2D_HUMAN		FALSE	Library
AIFTKAYQR	46.6	1096.6	9	0.033	0	549.309	2	43.4447	4702876	44837720	31957	107588	20200317_QE_HFX2_LC3_DIA_RA957_R01.raw	P52701-3|MSH6_HUMAN;P52701|MSH6_HUMAN;P52701-4|MSH6_HUMAN;P52701-2|MSH6_HUMAN		FALSE	Library
AIFTKAYQR	46.5	1096.6	9	0.0296	-1.4	366.541	3	43.4448	5664125	57802864	31949	22192	20200317_QE_HFX2_LC3_DIA_RA957_R01.raw	P52701-3|MSH6_HUMAN;P52701|MSH6_HUMAN;P52701-4|MSH6_HUMAN;P52701-2|MSH6_HUMAN		FALSE	Library
AIFTKAYQR	45.95	1096.6	9	0	-0.5	549.308	2	43.4849	4431103	41711952	31957	107010	20200317_QE_HFX2_LC3_DIA_RA957_R02.raw	P52701-3|MSH6_HUMAN;P52701|MSH6_HUMAN;P52701-4|MSH6_HUMAN;P52701-2|MSH6_HUMAN		FALSE	Library
AIFTKAYQR	45.95	1096.6	9	0	-2	366.541	3	43.4817	10299507	52987360	31949	21847	20200317_QE_HFX2_LC3_DIA_RA957_R02.raw	P52701-3|MSH6_HUMAN;P52701|MSH6_HUMAN;P52701-4|MSH6_HUMAN;P52701-2|MSH6_HUMAN		FALSE	Library
AIGGKYNR	46.36	877.477	8	-0.025	-0.2	439.746	2	21.0054	2.12489e+06	17321474	15392	53588	20200317_QE_HFX2_LC3_DIA_RA957_R01.raw	P14324-2|FPPS_HUMAN;P14324|FPPS_HUMAN		FALSE	Library
AIGGKYNR	45.59	877.477	8	0.0003	-0.1	439.746	2	20.4413	2.17405e+06	16976906	15001	53415	20200317_QE_HFX2_LC3_DIA_RA957_R02.raw	P14324-2|FPPS_HUMAN;P14324|FPPS_HUMAN		FALSE	Library
AIHIDPATHR	43.63	1129.6	10	-0.0057	-0.2	377.54	3	39.2524	694562	6558628	28867	27864	20200317_QE_HFX2_LC3_DIA_RA957_R01.raw	P49327|FAS_HUMAN		FALSE	Library
AIHIDPATHR	45.47	1129.6	10	-0.0004	-0.6	377.54	3	39.1787	487369	4798733	28798	27559	20200317_QE_HFX2_LC3_DIA_RA957_R02.raw	P49327|FAS_HUMAN		FALSE	Library
AIIDHIFASK	46.6	1113.62	10	-0.0156	-0.7	372.213	3	77.1706	3.77418e+06	28516960	57157	25145	20200317_QE_HFX2_LC3_DIA_RA957_R01.raw	Q8TAS1|UHMK1_HUMAN;Q8TAS1-2|UHMK1_HUMAN;Q8TAS1-3|UHMK1_HUMAN		FALSE	Library
AIIDHIFASK	44.57	1113.62	10	-0.0185	-0.1	557.816	2	77.1734	3.15549e+06	24480536	57142	111415	20200317_QE_HFX2_LC3_DIA_RA957_R01.raw	Q8TAS1|UHMK1_HUMAN;Q8TAS1-2|UHMK1_HUMAN;Q8TAS1-3|UHMK1_HUMAN		FALSE	Library
AIIDHIFASK	45.88	1113.62	10	-0.0007	-0.2	372.213	3	77.2039	4.19582e+06	31009048	57065	24825	20200317_QE_HFX2_LC3_DIA_RA957_R02.raw	Q8TAS1|UHMK1_HUMAN;Q8TAS1-2|UHMK1_HUMAN;Q8TAS1-3|UHMK1_HUMAN		FALSE	Library
AIIDHIFASK	45.87	1113.62	10	0.0001	0.5	557.817	2	77.2032	3366166	27452768	57073	110794	20200317_QE_HFX2_LC3_DIA_RA957_R02.raw	Q8TAS1|UHMK1_HUMAN;Q8TAS1-2|UHMK1_HUMAN;Q8TAS1-3|UHMK1_HUMAN		FALSE	Library
AIKGVGRR	44.3	855.54	8	0.0435	0	428.777	2	17.8102	1.09395e+06	12633540	13045	49454	20200317_QE_HFX2_LC3_DIA_RA957_R01.raw	P62269|RS18_HUMAN		FALSE	Library
AIKGVGRR	44.35	855.54	8	0.0008	0.1	428.777	2	17.4025	855314	10892836	12769	49245	20200317_QE_HFX2_LC3_DIA_RA957_R02.raw	P62269|RS18_HUMAN		FALSE	Library
AIKPDGVQR	34.46	982.556	9	-0.0027	-0.3	492.285	2	44.4375	1.72604e+06	18918298	32713	77086	20200317_QE_HFX2_LC3_DIA_RA957_R01.raw	P22392-2|NDKB_HUMAN;P15531-2|NDKA_HUMAN;P15531|NDKA_HUMAN;P22392|NDKB_HUMAN		FALSE	Library
AIKPDGVQR	39.66	982.556	9	0	-0.4	492.285	2	44.4517	1.07147e+06	13556506	32621	76624	20200317_QE_HFX2_LC3_DIA_RA957_R02.raw	P22392-2|NDKB_HUMAN;P15531-2|NDKA_HUMAN;P15531|NDKA_HUMAN;P22392|NDKB_HUMAN		FALSE	Library
AILDYILAK	41.89	1018.61	9	-0.0378	0.2	510.311	2	109.051	11588621	54850800	80945	168959	20200317_QE_HFX2_LC3_DIA_RA957_R01.raw	Q5CZC0|FSIP2_HUMAN;Q5CZC0-2|FSIP2_HUMAN		FALSE	Database
AILDYILAK	44.72	1018.61	9	-0.0103	0.2	510.311	2	108.804	8.05053e+06	39492524	80623	164667	20200317_QE_HFX2_LC3_DIA_RA957_R02.raw	Q5CZC0|FSIP2_HUMAN;Q5CZC0-2|FSIP2_HUMAN		FALSE	Database
AILEKVFTA	20.13	990.575	9	-0.0409	1	496.295	2	85.4765	670560	5305912	63372	79336	20200317_QE_HFX2_LC3_DIA_RA957_R01.raw	Q6ZMG9|CERS6_HUMAN;Q6ZMG9-2|CERS6_HUMAN		FALSE	Library
AILEKVFTA	31.33	990.575	9	-0.0002	1.4	496.296	2	85.4569	733425	6902460	63211	78857	20200317_QE_HFX2_LC3_DIA_RA957_R02.raw	Q6ZMG9|CERS6_HUMAN;Q6ZMG9-2|CERS6_HUMAN		FALSE	Library
AILTVVPKI	38.14	952.632	9	0.0137	0.8	477.324	2	100.8	284621	4.28569e+06	74802	169352	20200317_QE_HFX2_LC3_DIA_RA957_R01.raw	Q9Y4B6-2|VPRBP_HUMAN;Q9Y4B6|VPRBP_HUMAN		FALSE	Database
AILTVVPKI	43.96	952.632	9	-0.0301	0.2	477.324	2	100.704	88161	3049266	74595	69191	20200317_QE_HFX2_LC3_DIA_RA957_R02.raw	Q9Y4B6-2|VPRBP_HUMAN;Q9Y4B6|VPRBP_HUMAN		FALSE	Database
AIM(+15.99)SGRDLIGI	46.19	1160.62	11	0.0262	-0.9	581.318	2	82.2116	246275	3299577	60938	120050	20200317_QE_HFX2_LC3_DIA_RA957_R01.raw	Q7L014|DDX46_HUMAN	Oxidation (M)	FALSE	Library
AIM(+15.99)SGRDLIGI	45.78	1160.62	11	0.0001	0.2	581.319	2	82.2482	250224	4.03025e+06	60846	119375	20200317_QE_HFX2_LC3_DIA_RA957_R02.raw	Q7L014|DDX46_HUMAN	Oxidation (M)	FALSE	Library
AIMSGRDLIGI	46.45	1144.63	11	0.0181	-0.6	573.321	2	95.6598	372892	9323750	70966	117439	20200317_QE_HFX2_LC3_DIA_RA957_R01.raw	Q7L014|DDX46_HUMAN		FALSE	Library
AIMSGRDLIGI	45.61	1144.63	11	0	-0.2	573.321	2	95.5882	311270	11292734	70782	116875	20200317_QE_HFX2_LC3_DIA_RA957_R02.raw	Q7L014|DDX46_HUMAN		FALSE	Library
AIPGFTINR	45.73	987.55	9	0.0382	1.4	988.559	1	76.0651	5473343	39823176	56326	153431	20200317_QE_HFX2_LC3_DIA_RA957_R01.raw	Q9UDX5|MTFP1_HUMAN		FALSE	Library
AIPGFTINR	46.55	987.55	9	0.0382	0.4	494.783	2	76.0651	105108248	647361470	56334	78494	20200317_QE_HFX2_LC3_DIA_RA957_R01.raw	Q9UDX5|MTFP1_HUMAN		FALSE	Library
AIPGFTINR	45.92	987.55	9	-0.0002	0	494.782	2	76.1585	105198512	595326720	56311	78006	20200317_QE_HFX2_LC3_DIA_RA957_R02.raw	Q9UDX5|MTFP1_HUMAN		FALSE	Library
AIPGFTINR	30.78	987.55	9	-0.0002	0.9	988.558	1	76.1585	5855119	36324192	56165	151954	20200317_QE_HFX2_LC3_DIA_RA957_R02.raw	Q9UDX5|MTFP1_HUMAN		FALSE	Library
AISGVHTVR	46.54	938.53	9	0.0352	-0.5	470.272	2	29.586	1.65748e+06	15442918	21718	66290	20200317_QE_HFX2_LC3_DIA_RA957_R01.raw	Q2VIR3-2|IF2GL_HUMAN;P41091|IF2G_HUMAN;Q2VIR3|IF2GL_HUMAN		FALSE	Library
AISGVHTVR	45.91	938.53	9	-0.0005	-0.6	470.272	2	29.4007	1.42757e+06	13835517	21580	65930	20200317_QE_HFX2_LC3_DIA_RA957_R02.raw	Q2VIR3-2|IF2GL_HUMAN;P41091|IF2G_HUMAN;Q2VIR3|IF2GL_HUMAN		FALSE	Library
AITDDDIASLPEERS	46.31	1630.77	15	-0.0125	0	544.597	3	81.9451			60729	-53834	20200317_QE_HFX2_LC3_DIA_RA957_R01.raw			FALSE	Database
AITDDDIASLPEERS	43.72	1630.77	15	0.0254	0	544.597	3	81.9195			60591	-53834	20200317_QE_HFX2_LC3_DIA_RA957_R02.raw			FALSE	Database
AITQVVVSR	46.57	971.576	9	0.0081	0.4	486.796	2	54.11	8019939	82511360	39889	74275	20200317_QE_HFX2_LC3_DIA_RA957_R01.raw	Q9H9B4|SFXN1_HUMAN		FALSE	Library
AITQVVVSR	45.95	971.576	9	0.0002	0.6	486.796	2	54.1666	7843168	73898184	39889	73835	20200317_QE_HFX2_LC3_DIA_RA957_R02.raw	Q9H9B4|SFXN1_HUMAN		FALSE	Library
AIVDKVPSV	44.87	926.544	9	0.0011	1.7	927.553	1	68.9087	3.43484e+06	23124716	50966	149508	20200317_QE_HFX2_LC3_DIA_RA957_R01.raw	Q9Y678|COPG1_HUMAN		FALSE	Library
AIVDKVPSV	46.55	926.544	9	0.0028	0.4	464.279	2	68.9087	74622776	401911680	50974	63815	20200317_QE_HFX2_LC3_DIA_RA957_R01.raw	Q9Y678|COPG1_HUMAN		FALSE	Library
AIVDKVPSV	45.91	926.544	9	0.0006	1.6	927.553	1	68.9343	2.46531e+06	16504950	50874	148216	20200317_QE_HFX2_LC3_DIA_RA957_R02.raw	Q9Y678|COPG1_HUMAN		FALSE	Library
AIVDKVPSV	45.95	926.544	9	-0.0005	0.2	464.279	2	68.9371	71451184	404853440	50882	63475	20200317_QE_HFX2_LC3_DIA_RA957_R02.raw	Q9Y678|COPG1_HUMAN		FALSE	Library
AIVDVVANR	46.28	955.545	9	-0.0565	0.8	956.553	1	61.9904	4.01724e+06	27234740	45792	150719	20200317_QE_HFX2_LC3_DIA_RA957_R01.raw	P20073|ANXA7_HUMAN;P20073-2|ANXA7_HUMAN		FALSE	Library
AIVDVVANR	46.54	955.545	9	-0.0515	-0.4	478.78	2	61.9904	93020240	553317120	45799	70244	20200317_QE_HFX2_LC3_DIA_RA957_R01.raw	P20073|ANXA7_HUMAN;P20073-2|ANXA7_HUMAN		FALSE	Library
AIVDVVANR	45.93	955.545	9	-0.0003	0.1	478.78	2	61.972	76088768	454899360	45684	69828	20200317_QE_HFX2_LC3_DIA_RA957_R02.raw	P20073|ANXA7_HUMAN;P20073-2|ANXA7_HUMAN		FALSE	Library
AIVDVVANR	45.94	955.545	9	-0.0001	1.1	956.553	1	61.9669	2.44045e+06	18919174	45677	149299	20200317_QE_HFX2_LC3_DIA_RA957_R02.raw	P20073|ANXA7_HUMAN;P20073-2|ANXA7_HUMAN		FALSE	Library
AIVRSLPSV	46.57	940.571	9	0.0213	-0.1	471.293	2	72.7802	1.64947e+06	11773064	53849	66792	20200317_QE_HFX2_LC3_DIA_RA957_R01.raw	P16615|AT2A2_HUMAN;Q93084|AT2A3_HUMAN;Q93084-2|AT2A3_HUMAN;P16615-3|AT2A2_HUMAN;Q93084-5|AT2A3_HUMAN;P16615-2|AT2A2_HUMAN;P16615-4|AT2A2_HUMAN;Q93084-7|AT2A3_HUMAN;P16615-5|AT2A2_HUMAN;Q93084-3|AT2A3_HUMAN;Q93084-6|AT2A3_HUMAN;Q93084-4|AT2A3_HUMAN		FALSE	Library
AIVRSLPSV	45.9	940.571	9	0.0003	-0.3	471.292	2	72.8098	1502789	13494266	53803	66438	20200317_QE_HFX2_LC3_DIA_RA957_R02.raw	P16615|AT2A2_HUMAN;Q93084|AT2A3_HUMAN;Q93084-2|AT2A3_HUMAN;P16615-3|AT2A2_HUMAN;Q93084-5|AT2A3_HUMAN;P16615-2|AT2A2_HUMAN;P16615-4|AT2A2_HUMAN;Q93084-7|AT2A3_HUMAN;P16615-5|AT2A2_HUMAN;Q93084-3|AT2A3_HUMAN;Q93084-6|AT2A3_HUMAN;Q93084-4|AT2A3_HUMAN		FALSE	Library
AIYSGYIRNR	38.37	1211.64	10	0.0504	-0.1	404.888	3	50.1927	1.34511e+06	11506253	36987	40476	20200317_QE_HFX2_LC3_DIA_RA957_R01.raw	A6NHR9|SMHD1_HUMAN;A6NHR9-2|SMHD1_HUMAN		FALSE	Library
AIYSGYIRNR	45.55	1211.64	10	-0.0007	-0.4	404.887	3	50.3241	1.69902e+06	13890534	37010	40261	20200317_QE_HFX2_LC3_DIA_RA957_R02.raw	A6NHR9|SMHD1_HUMAN;A6NHR9-2|SMHD1_HUMAN		FALSE	Library
AKAAEAAASAYYNPGNPH	46.6	1801.84	18	-0.0439	-0.5	601.62	3	45.8315	380760	4406472	33730	125322	20200317_QE_HFX2_LC3_DIA_RA957_R01.raw	Q969T9|WBP2_HUMAN		FALSE	Database
AKAAEAAASAYYNPGNPH	45.95	1801.84	18	0.0004	0.5	601.62	3	45.8213	343686	5191592	33707	124619	20200317_QE_HFX2_LC3_DIA_RA957_R02.raw	Q969T9|WBP2_HUMAN		FALSE	Database
AKAKAKAVRAKA	43.63	1211.78	12	0.7536	0.1	606.899	2	14.8511			10891	-69129	20200317_QE_HFX2_LC3_DIA_RA957_R01.raw	Q8IV32|CCD71_HUMAN		FALSE	Database
AKAKAKAVRAKA	44.37	1211.78	12	-0.3752	0.1	606.899	2	15.2267			11167	-69129	20200317_QE_HFX2_LC3_DIA_RA957_R02.raw	Q8IV32|CCD71_HUMAN		FALSE	Database
AKAPHYVL	46.59	897.507	8	0.0755	0	449.761	2	46.0785	3.68877e+06	28342620	33930	57625	20200317_QE_HFX2_LC3_DIA_RA957_R01.raw	O94916-2|NFAT5_HUMAN;O94916-4|NFAT5_HUMAN;O94916-5|NFAT5_HUMAN;O94916|NFAT5_HUMAN		FALSE	Library
AKAPHYVL	45.93	897.507	8	0.0002	-0.3	449.761	2	46.1932	4.14937e+06	27488536	33953	57333	20200317_QE_HFX2_LC3_DIA_RA957_R02.raw	O94916-2|NFAT5_HUMAN;O94916-4|NFAT5_HUMAN;O94916-5|NFAT5_HUMAN;O94916|NFAT5_HUMAN		FALSE	Library
AKFRSNLPAKAIGHR	46.5	1664.96	15	0.3055	0	417.247	4	22.7969			16725	-15425	20200317_QE_HFX2_LC3_DIA_RA957_R01.raw	P18077|RL35A_HUMAN		FALSE	Database
AKSKNGGRSL	25.02	1016.57	10	0.2165	0	509.294	2	29.8474			21904	-40614	20200317_QE_HFX2_LC3_DIA_RA957_R01.raw	Q92754-2|AP2C_HUMAN;P05549-2|AP2A_HUMAN;Q92481|AP2B_HUMAN;Q92754|AP2C_HUMAN;P05549-6|AP2A_HUMAN;P05549|AP2A_HUMAN;P05549-5|AP2A_HUMAN;Q92481-2|AP2B_HUMAN		FALSE	Database
AKSKNGGRSL	17.86	1016.57	10	0.0914	0	509.294	2	29.7553			21835	-40614	20200317_QE_HFX2_LC3_DIA_RA957_R02.raw	Q92754-2|AP2C_HUMAN;P05549-2|AP2A_HUMAN;Q92481|AP2B_HUMAN;Q92754|AP2C_HUMAN;P05549-6|AP2A_HUMAN;P05549|AP2A_HUMAN;P05549-5|AP2A_HUMAN;Q92481-2|AP2B_HUMAN		FALSE	Database
AKTVTVTR	46.31	874.524	8	-0.0009	0.2	438.269	2	30.6454	231417	5561344	22498	53136	20200317_QE_HFX2_LC3_DIA_RA957_R01.raw	A5YKK6|CNOT1_HUMAN;A5YKK6-4|CNOT1_HUMAN;A5YKK6-3|CNOT1_HUMAN;A5YKK6-2|CNOT1_HUMAN		FALSE	Library
AKTVTVTR	45.89	874.524	8	-0.0008	0.1	438.269	2	30.4308	233685	4.48994e+06	22314	52938	20200317_QE_HFX2_LC3_DIA_RA957_R02.raw	A5YKK6|CNOT1_HUMAN;A5YKK6-4|CNOT1_HUMAN;A5YKK6-3|CNOT1_HUMAN;A5YKK6-2|CNOT1_HUMAN		FALSE	Library
AKVGDQAQR	46.51	971.515	9	0.0925	-0.2	486.765	2	15.9624	410160	7625196	11691	74188	20200317_QE_HFX2_LC3_DIA_RA957_R01.raw	P61158|ARP3_HUMAN		FALSE	Library
AKVGDQAQR	45.69	971.515	9	-0.0001	-1.6	486.764	2	15.4933	497063	6128061	11346	73752	20200317_QE_HFX2_LC3_DIA_RA957_R02.raw	P61158|ARP3_HUMAN		FALSE	Library
ALAAIRHAR	43.63	977.588	9	0.0581	0	489.801	2	24.2943	568918	8701970	17832	75860	20200317_QE_HFX2_LC3_DIA_RA957_R01.raw	Q12905|ILF2_HUMAN		FALSE	Library
ALAAIRHAR	45.92	977.588	9	-0.0003	0.4	489.802	2	24.0135	629671	12199371	17625	75381	20200317_QE_HFX2_LC3_DIA_RA957_R02.raw	Q12905|ILF2_HUMAN		FALSE	Library
ALAALIFRR	46.58	1029.64	9	0.0146	-0.1	515.83	2	81.255	9003485	80637872	60199	90454	20200317_QE_HFX2_LC3_DIA_RA957_R01.raw	Q9Y385|UB2J1_HUMAN		FALSE	Library
ALAALIFRR	45.92	1029.64	9	0	-0.5	515.829	2	81.29	8828805	82939712	60107	89877	20200317_QE_HFX2_LC3_DIA_RA957_R02.raw	Q9Y385|UB2J1_HUMAN		FALSE	Library
ALAASALPAL	30.79	896.533	10	0.0121	-0.1	897.54	1	103.127			76542	-81974	20200317_QE_HFX2_LC3_DIA_RA957_R01.raw	P36578|RL4_HUMAN		FALSE	Database
ALAASALPAL	43.26	896.533	10	-0.0304	-0.1	897.54	1	103.002			76312	-81974	20200317_QE_HFX2_LC3_DIA_RA957_R02.raw	P36578|RL4_HUMAN		FALSE	Database
ALADGVQKV	46.57	899.508	9	-0.05	-0.4	450.761	2	48.1842	10028729	95010480	35471	58041	20200317_QE_HFX2_LC3_DIA_RA957_R01.raw	O14791|APOL1_HUMAN;O14791-2|APOL1_HUMAN;O14791-3|APOL1_HUMAN		FALSE	Library
ALADGVQKV	46.55	899.508	9	-0.0207	-1.4	900.514	1	48.1842	337719	5381340	35464	148267	20200317_QE_HFX2_LC3_DIA_RA957_R01.raw	O14791|APOL1_HUMAN;O14791-2|APOL1_HUMAN;O14791-3|APOL1_HUMAN		FALSE	Library
ALADGVQKV	45.9	899.508	9	-0.0006	0.8	900.516	1	48.2456	159407	3.32858e+06	35464	147066	20200317_QE_HFX2_LC3_DIA_RA957_R02.raw	O14791|APOL1_HUMAN;O14791-2|APOL1_HUMAN;O14791-3|APOL1_HUMAN		FALSE	Library
ALADGVQKV	45.93	899.508	9	0.0002	-0.1	450.761	2	48.2148	9540379	85503136	35471	57743	20200317_QE_HFX2_LC3_DIA_RA957_R02.raw	O14791|APOL1_HUMAN;O14791-2|APOL1_HUMAN;O14791-3|APOL1_HUMAN		FALSE	Library
ALADGVTMQV	38.04	1003.5	10	-0.033	-2	1004.51	1	87.3834	202689	2.36562e+06	64813	154632	20200317_QE_HFX2_LC3_DIA_RA957_R01.raw	Q9UBF2|COPG2_HUMAN		FALSE	Database
ALADGVTMQV	23.03	1003.5	10	0.22	-1.1	1004.51	1	87.1449	107481	1646918	64491	168081	20200317_QE_HFX2_LC3_DIA_RA957_R02.raw	Q9UBF2|COPG2_HUMAN		FALSE	Database
ALADKELLPSV	46.36	1154.65	11	0.0886	0.7	578.335	2	88.4319	3351110	52797312	65561	119159	20200317_QE_HFX2_LC3_DIA_RA957_R01.raw	Q9BRQ8-2|AIFM2_HUMAN;Q9BRQ8|AIFM2_HUMAN		FALSE	Library
ALADKELLPSV	43.94	1154.65	11	0.0315	0	578.335	2	88.4919	1.92462e+06	16762187	65492	166405	20200317_QE_HFX2_LC3_DIA_RA957_R02.raw	Q9BRQ8-2|AIFM2_HUMAN;Q9BRQ8|AIFM2_HUMAN		FALSE	Library
ALAEEVEQV	38.33	986.492	9	-0.104	0.2	987.5	1	69.5534	342620	5185078	51427	153299	20200317_QE_HFX2_LC3_DIA_RA957_R01.raw	Q9BQE5|APOL2_HUMAN		FALSE	Database
ALAEEVEQV	45.92	986.492	9	-0.0001	0.5	987.5	1	69.485	452777	3.84152e+06	51289	161928	20200317_QE_HFX2_LC3_DIA_RA957_R02.raw	Q9BQE5|APOL2_HUMAN		FALSE	Database
ALAGGITMV	43.63	831.452	9	0.0573	0	832.46	1	95.4544			70814	-79834	20200317_QE_HFX2_LC3_DIA_RA957_R01.raw	P27708|PYR1_HUMAN		FALSE	Database
ALAGGITMV	43.11	831.452	9	0.0089	0	832.46	1	95.4143			70653	-79834	20200317_QE_HFX2_LC3_DIA_RA957_R02.raw	P27708|PYR1_HUMAN		FALSE	Database
ALAGHQDGITFI	46.58	1241.64	12	0.0078	0.4	621.828	2	90.3983	3.94506e+06	22607394	67058	129424	20200317_QE_HFX2_LC3_DIA_RA957_R01.raw	Q8TEB1|DCA11_HUMAN;Q8TEB1-2|DCA11_HUMAN;Q8TEB1-3|DCA11_HUMAN		FALSE	Library
ALAGHQDGITFI	45.89	1241.64	12	-0.0003	-0.2	621.827	2	90.3837	3.12298e+06	22486616	66920	128730	20200317_QE_HFX2_LC3_DIA_RA957_R02.raw	Q8TEB1|DCA11_HUMAN;Q8TEB1-2|DCA11_HUMAN;Q8TEB1-3|DCA11_HUMAN		FALSE	Library
ALAGIVTNV	45.27	856.502	9	0.0061	0	857.509	1	90.2374			66927	-80574	20200317_QE_HFX2_LC3_DIA_RA957_R01.raw	O75031-2|HSF2B_HUMAN;O75031|HSF2B_HUMAN		FALSE	Database
ALAGIVTNV	44.12	856.502	9	0.0317	0	857.509	1	90.1917			66766	-80574	20200317_QE_HFX2_LC3_DIA_RA957_R02.raw	O75031-2|HSF2B_HUMAN;O75031|HSF2B_HUMAN		FALSE	Database
ALANGIEEV	46.59	914.471	9	-0.0067	0.9	915.479	1	72.7172	1.63102e+06	14752226	53818	149001	20200317_QE_HFX2_LC3_DIA_RA957_R01.raw	O95236|APOL3_HUMAN;O95236-2|APOL3_HUMAN		FALSE	Library
ALANGIEEV	45.92	914.471	9	0.0004	0.4	915.479	1	72.718	1.07446e+06	14222473	53703	147757	20200317_QE_HFX2_LC3_DIA_RA957_R02.raw	O95236|APOL3_HUMAN;O95236-2|APOL3_HUMAN		FALSE	Library
ALANIAVDK	38.27	913.523	9	-0.0194	0	457.769	2	55.9104			41244	-23763	20200317_QE_HFX2_LC3_DIA_RA957_R01.raw	P01903|DRA_HUMAN		FALSE	Database
ALANIAVDK	43.95	913.523	9	-0.0004	0	457.769	2	55.9471			41198	-23763	20200317_QE_HFX2_LC3_DIA_RA957_R02.raw	P01903|DRA_HUMAN		FALSE	Database
ALANQIPTV	46.49	925.523	9	-0.0454	0.4	463.769	2	84.3044	7.67277e+06	49134824	62451	63564	20200317_QE_HFX2_LC3_DIA_RA957_R01.raw	P43246-2|MSH2_HUMAN;P43246|MSH2_HUMAN		FALSE	Library
ALANQIPTV	43.63	925.523	9	0.0195	1.4	926.532	1	84.2379	4677697	20360502	62443	168657	20200317_QE_HFX2_LC3_DIA_RA957_R01.raw	P43246-2|MSH2_HUMAN;P43246|MSH2_HUMAN		FALSE	Library
ALANQIPTV	44.58	925.523	9	0.0325	1.2	926.532	1	84.2459	4.10117e+06	18027406	62328	164872	20200317_QE_HFX2_LC3_DIA_RA957_R02.raw	P43246-2|MSH2_HUMAN;P43246|MSH2_HUMAN		FALSE	Library
ALANQIPTV	45.88	925.523	9	-0.0005	-0.1	463.769	2	84.2805	8.03962e+06	53191092	62313	63206	20200317_QE_HFX2_LC3_DIA_RA957_R02.raw	P43246-2|MSH2_HUMAN;P43246|MSH2_HUMAN		FALSE	Library
ALAPAPPQV	46.44	862.491	9	0.0094	0.5	863.499	1	75.8813	2.11079e+06	22466138	56209	147069	20200317_QE_HFX2_LC3_DIA_RA957_R01.raw	Q04206-2|TF65_HUMAN;Q04206-4|TF65_HUMAN;Q04206-3|TF65_HUMAN;Q04206|TF65_HUMAN		FALSE	Library
ALAPAPPQV	46.5	862.491	9	0.0029	0.1	432.253	2	75.8878	4.36088e+06	23745642	56193	164923	20200317_QE_HFX2_LC3_DIA_RA957_R01.raw	Q04206-2|TF65_HUMAN;Q04206-4|TF65_HUMAN;Q04206-3|TF65_HUMAN;Q04206|TF65_HUMAN		FALSE	Library
ALAPAPPQV	45.9	862.491	9	-0.0005	-0.3	432.253	2	75.9438	4308075	21241646	56124	50561	20200317_QE_HFX2_LC3_DIA_RA957_R02.raw	Q04206-2|TF65_HUMAN;Q04206-4|TF65_HUMAN;Q04206-3|TF65_HUMAN;Q04206|TF65_HUMAN		FALSE	Library
ALAPAPPQV	45.91	862.491	9	-0.0005	0.5	863.499	1	75.9438	1.6686e+06	19043522	56117	145914	20200317_QE_HFX2_LC3_DIA_RA957_R02.raw	Q04206-2|TF65_HUMAN;Q04206-4|TF65_HUMAN;Q04206-3|TF65_HUMAN;Q04206|TF65_HUMAN		FALSE	Library
ALAPAPVEV	46.54	865.491	9	0.017	-0.1	866.498	1	86.0291	597244	4993058	63799	147136	20200317_QE_HFX2_LC3_DIA_RA957_R01.raw			FALSE	Database
ALAPAPVEV	45.91	865.491	9	0.0273	1.6	866.5	1	86.0377	539907	4559702	63684	145976	20200317_QE_HFX2_LC3_DIA_RA957_R02.raw			FALSE	Database
ALAPGLPTA	46.56	809.465	9	-0.0097	1	810.473	1	83.4459	899147	7.5086e+06	61866	145352	20200317_QE_HFX2_LC3_DIA_RA957_R01.raw	Q9UMX5|NENF_HUMAN		FALSE	Library
ALAPGLPTA	45.97	809.465	9	0.0111	-0.9	405.739	2	83.4483	411458	3.5488e+06	61850	40800	20200317_QE_HFX2_LC3_DIA_RA957_R01.raw	Q9UMX5|NENF_HUMAN		FALSE	Library
ALAPGLPTA	45.88	809.465	9	-0.0001	0.6	810.472	1	83.4501	925406	7858150	61705	144269	20200317_QE_HFX2_LC3_DIA_RA957_R02.raw	Q9UMX5|NENF_HUMAN		FALSE	Library
ALAPGLPTA	33.3	809.465	9	0.0232	-0.8	405.739	2	83.4501	467482	3.19035e+06	61735	40592	20200317_QE_HFX2_LC3_DIA_RA957_R02.raw	Q9UMX5|NENF_HUMAN		FALSE	Library
ALAPPPPAA	43.63	803.454	9	-0.0518	-0.8	804.461	1	62.4443	197797	1711431	46134	168484	20200317_QE_HFX2_LC3_DIA_RA957_R01.raw	Q2NL68|PRSR3_HUMAN		FALSE	Database
ALAPPPPAA	44.23	803.454	9	-0.0005	-0.1	804.461	1	62.4239			46019	-79147	20200317_QE_HFX2_LC3_DIA_RA957_R02.raw	Q2NL68|PRSR3_HUMAN		FALSE	Database
ALAPQAAL	41.19	753.438	8	-0.0234	-0.1	754.446	1	73.753			54597	-77929	20200317_QE_HFX2_LC3_DIA_RA957_R01.raw	Q96HA7|TONSL_HUMAN;Q96HA7-2|TONSL_HUMAN		FALSE	Database
ALAPQAAL	43.19	753.438	8	-0.03	0.9	754.447	1	73.7834	207375	2153787	54505	167171	20200317_QE_HFX2_LC3_DIA_RA957_R02.raw	Q96HA7|TONSL_HUMAN;Q96HA7-2|TONSL_HUMAN		FALSE	Database
ALAPSPAAA	46.2	767.418	9	-0.1187	-0.1	768.425	1	53.7609			39647	-78255	20200317_QE_HFX2_LC3_DIA_RA957_R01.raw	Q12796|PNRC1_HUMAN		FALSE	Database
ALAPSPAAA	44.29	767.418	9	0.0001	-0.1	768.425	1	53.6934			39532	-78255	20200317_QE_HFX2_LC3_DIA_RA957_R02.raw	Q12796|PNRC1_HUMAN		FALSE	Database
ALATLIHQV	46.58	964.571	9	0.0167	0.1	483.293	2	81.4086	15498497	83584304	60313	72512	20200317_QE_HFX2_LC3_DIA_RA957_R01.raw	Q9UBW8|CSN7A_HUMAN		FALSE	Library
ALATLIHQV	46.59	964.571	9	-0.0139	1.3	965.579	1	81.4392	1.02273e+06	7.19601e+06	60351	151245	20200317_QE_HFX2_LC3_DIA_RA957_R01.raw	Q9UBW8|CSN7A_HUMAN		FALSE	Library
ALATLIHQV	45.91	964.571	9	-0.0004	-0.1	483.293	2	81.4437	15509532	93154792	60221	72086	20200317_QE_HFX2_LC3_DIA_RA957_R02.raw	Q9UBW8|CSN7A_HUMAN		FALSE	Library
ALATLIHQV	45.91	964.571	9	-0.0004	1.1	965.579	1	81.4437	874401	8703795	60213	149796	20200317_QE_HFX2_LC3_DIA_RA957_R02.raw	Q9UBW8|CSN7A_HUMAN		FALSE	Library
ALATLYAL	43.73	834.485	8	0.252	1.2	835.494	1	109.034	132157	1.19203e+06	80934	168401	20200317_QE_HFX2_LC3_DIA_RA957_R01.raw	Q96CH1|GP146_HUMAN		FALSE	Database
ALATTIPVP	46.5	881.522	9	0.0161	-1.2	441.768	2	101.069	291025	1.80258e+06	74985	54326	20200317_QE_HFX2_LC3_DIA_RA957_R01.raw	P51788-4|CLCN2_HUMAN;P51788|CLCN2_HUMAN;P51788-3|CLCN2_HUMAN;P51788-5|CLCN2_HUMAN		FALSE	Database
ALATTIPVP	45.87	881.522	9	0.0007	-0.3	441.768	2	100.941	307406	2306106	74778	54156	20200317_QE_HFX2_LC3_DIA_RA957_R02.raw	P51788-4|CLCN2_HUMAN;P51788|CLCN2_HUMAN;P51788-3|CLCN2_HUMAN;P51788-5|CLCN2_HUMAN		FALSE	Database
ALDKALTSV	43.88	916.523	9	0.0324	0	917.53	1	63.0928			46619	-82940	20200317_QE_HFX2_LC3_DIA_RA957_R01.raw	Q13617-2|CUL2_HUMAN;Q13617|CUL2_HUMAN		FALSE	Library
ALDKALTSV	46.56	916.523	9	0.0157	0.4	459.269	2	63.0996	7.82875e+06	38875896	46626	61689	20200317_QE_HFX2_LC3_DIA_RA957_R01.raw	Q13617-2|CUL2_HUMAN;Q13617|CUL2_HUMAN		FALSE	Library
ALDKALTSV	45.92	916.523	9	0.0008	0.1	459.269	2	63.1442	1.21217e+06	9130537	46557	61378	20200317_QE_HFX2_LC3_DIA_RA957_R02.raw	Q13617-2|CUL2_HUMAN;Q13617|CUL2_HUMAN		FALSE	Library
ALDKALTSV	43.36	916.523	9	0.0159	0	917.53	1	63.1391			46550	-82940	20200317_QE_HFX2_LC3_DIA_RA957_R02.raw	Q13617-2|CUL2_HUMAN;Q13617|CUL2_HUMAN		FALSE	Library
ALDKATVLL	43.63	942.575	9	-0.0425	0	472.295	2	81.4373	2.50184e+06	13488685	60358	67243	20200317_QE_HFX2_LC3_DIA_RA957_R01.raw	Q53EL6-2|PDCD4_HUMAN;Q53EL6|PDCD4_HUMAN		FALSE	Library
ALDKATVLL	45.84	942.575	9	0.0004	0.8	472.295	2	81.4129	2967130	16693105	60243	66897	20200317_QE_HFX2_LC3_DIA_RA957_R02.raw	Q53EL6-2|PDCD4_HUMAN;Q53EL6|PDCD4_HUMAN		FALSE	Library
ALDPASLPRV	35.4	1037.59	10	0.0523	0.6	519.801	2	82.9967	45856.3	1.52429e+06	61510	92519	20200317_QE_HFX2_LC3_DIA_RA957_R01.raw	Q5TEJ8-4|THMS2_HUMAN;Q5TEJ8-6|THMS2_HUMAN;Q5TEJ8-5|THMS2_HUMAN;Q5TEJ8|THMS2_HUMAN;Q5TEJ8-2|THMS2_HUMAN;Q5TEJ8-3|THMS2_HUMAN		FALSE	Database
ALDPASLPRV	43.25	1037.59	10	-0.0007	-0.3	519.801	2	83.0607	184442	1.50366e+06	61441	167139	20200317_QE_HFX2_LC3_DIA_RA957_R02.raw	Q5TEJ8-4|THMS2_HUMAN;Q5TEJ8-6|THMS2_HUMAN;Q5TEJ8-5|THMS2_HUMAN;Q5TEJ8|THMS2_HUMAN;Q5TEJ8-2|THMS2_HUMAN;Q5TEJ8-3|THMS2_HUMAN		FALSE	Database
ALDSGASLLHL	46.58	1095.59	11	0.0312	-0.2	548.803	2	99.4037	861413	6530180	73771	107335	20200317_QE_HFX2_LC3_DIA_RA957_R01.raw	P57078-2|RIPK4_HUMAN;P57078|RIPK4_HUMAN		FALSE	Library
ALDSGASLLHL	45.9	1095.59	11	-0.0005	0.6	548.804	2	99.3054	895567	5.57837e+06	73541	106769	20200317_QE_HFX2_LC3_DIA_RA957_R02.raw	P57078-2|RIPK4_HUMAN;P57078|RIPK4_HUMAN		FALSE	Library
ALDSQVPKV	46.57	955.534	9	0.044	0	478.774	2	60.2016	26938556	254504000	44465	70233	20200317_QE_HFX2_LC3_DIA_RA957_R01.raw	Q5JSP0-3|FGD3_HUMAN;Q5JSP0|FGD3_HUMAN;Q5JSP0-2|FGD3_HUMAN		FALSE	Library
ALDSQVPKV	46.59	955.534	9	0.0429	0.6	956.542	1	60.2027	2.55928e+06	31101398	44458	150715	20200317_QE_HFX2_LC3_DIA_RA957_R01.raw	Q5JSP0-3|FGD3_HUMAN;Q5JSP0|FGD3_HUMAN;Q5JSP0-2|FGD3_HUMAN		FALSE	Library
ALDSQVPKV	45.93	955.534	9	0.0004	0.8	956.542	1	60.2912	1.85418e+06	21139580	44435	149296	20200317_QE_HFX2_LC3_DIA_RA957_R02.raw	Q5JSP0-3|FGD3_HUMAN;Q5JSP0|FGD3_HUMAN;Q5JSP0-2|FGD3_HUMAN		FALSE	Library
ALDSQVPKV	45.95	955.534	9	0.0004	0.2	478.774	2	60.2912	24888058	207552960	44442	69814	20200317_QE_HFX2_LC3_DIA_RA957_R02.raw	Q5JSP0-3|FGD3_HUMAN;Q5JSP0|FGD3_HUMAN;Q5JSP0-2|FGD3_HUMAN		FALSE	Library
ALDSTNVEA	46.53	918.429	9	-0.076	0.7	919.438	1	48.1792	499989	6.52366e+06	35487	149167	20200317_QE_HFX2_LC3_DIA_RA957_R01.raw	P62491|RB11A_HUMAN		FALSE	Library
ALDSTNVEA	45.92	918.429	9	-0.0006	2	919.439	1	48.184	320609	3.96791e+06	35441	147911	20200317_QE_HFX2_LC3_DIA_RA957_R02.raw	P62491|RB11A_HUMAN		FALSE	Library
ALEEQLQQIR	43.63	1226.66	10	-0.0018	0.9	614.339	2	64.7293	160668	2.94214e+06	47830	128016	20200317_QE_HFX2_LC3_DIA_RA957_R01.raw	P13645|K1C10_HUMAN		FALSE	Database
ALEEQLQQIR	44.72	1226.66	10	0.0138	-0.2	614.338	2	64.7362	283922	2.18981e+06	47738	164666	20200317_QE_HFX2_LC3_DIA_RA957_R02.raw	P13645|K1C10_HUMAN		FALSE	Database
ALFPALRPGGFQA	46.55	1343.73	13	-0.0632	1.3	672.876	2	107.209	169606	1.76784e+06	79526	136908	20200317_QE_HFX2_LC3_DIA_RA957_R01.raw	Q13501|SQSTM_HUMAN		FALSE	Library
ALFPALRPGGFQA	45.91	1343.73	13	0.0004	-0.3	672.875	2	106.931	234457	2.14683e+06	79227	136000	20200317_QE_HFX2_LC3_DIA_RA957_R02.raw	Q13501|SQSTM_HUMAN		FALSE	Library
ALFSGDALSV	38.07	978.502	10	0.0125	0	979.51	1	100.726			74749	-86418	20200317_QE_HFX2_LC3_DIA_RA957_R01.raw	Q6PII5-2|HAGHL_HUMAN;Q6PII5|HAGHL_HUMAN		FALSE	Database
ALFSGDALSV	43.17	978.502	10	0.0311	0	979.51	1	100.567			74496	-86418	20200317_QE_HFX2_LC3_DIA_RA957_R02.raw	Q6PII5-2|HAGHL_HUMAN;Q6PII5|HAGHL_HUMAN		FALSE	Database
ALFSGPLVQA	46.54	1001.55	10	0.003	0.6	1002.56	1	108.292	198018	2.27238e+06	80407	154475	20200317_QE_HFX2_LC3_DIA_RA957_R01.raw	Q9H1K6|MESD1_HUMAN		FALSE	Library
ALFSGPLVQA	45.85	1001.55	10	-0.0003	0.9	1002.56	1	108.077	158426	1.92916e+06	80108	152916	20200317_QE_HFX2_LC3_DIA_RA957_R02.raw	Q9H1K6|MESD1_HUMAN		FALSE	Library
ALGAGAFSSLQ	45.8	1020.52	11	0.0155	0	511.269	2	89.8863			66662	-41314	20200317_QE_HFX2_LC3_DIA_RA957_R01.raw	Q7Z5Q1-9|CPEB2_HUMAN;Q7Z5Q1-8|CPEB2_HUMAN		FALSE	Database
ALGAGAFSSLQ	43.82	1020.52	11	0.0466	0	511.269	2	89.8402			66501	-41314	20200317_QE_HFX2_LC3_DIA_RA957_R02.raw	Q7Z5Q1-9|CPEB2_HUMAN;Q7Z5Q1-8|CPEB2_HUMAN		FALSE	Database
ALGAPPPPA	37.66	789.438	9	-0.0214	-0.1	790.446	1	60.1661			44432	-78763	20200317_QE_HFX2_LC3_DIA_RA957_R01.raw	Q92925-2|SMRD2_HUMAN;Q92925|SMRD2_HUMAN		FALSE	Database
ALGAPPPPA	44.17	789.438	9	0.0002	1.5	790.447	1	60.1914	119167	1616790	44363	165887	20200317_QE_HFX2_LC3_DIA_RA957_R02.raw	Q92925-2|SMRD2_HUMAN;Q92925|SMRD2_HUMAN		FALSE	Database
ALGPPGAAL	46.06	765.438	9	-0.0459	1.1	766.447	1	81.4001	113091	1.3112e+06	60324	167027	20200317_QE_HFX2_LC3_DIA_RA957_R01.raw	Q8NCW0-5|KREM2_HUMAN;Q8NCW0-4|KREM2_HUMAN;Q8NCW0-2|KREM2_HUMAN;Q8NCW0-6|KREM2_HUMAN;Q8NCW0|KREM2_HUMAN;Q8NCW0-3|KREM2_HUMAN		FALSE	Database
ALGPPGAAL	44.32	765.438	9	-0.0004	-0.5	766.446	1	81.3737	186774	1.81837e+06	60186	165419	20200317_QE_HFX2_LC3_DIA_RA957_R02.raw	Q8NCW0-5|KREM2_HUMAN;Q8NCW0-4|KREM2_HUMAN;Q8NCW0-2|KREM2_HUMAN;Q8NCW0-6|KREM2_HUMAN;Q8NCW0|KREM2_HUMAN;Q8NCW0-3|KREM2_HUMAN		FALSE	Database
ALGPTGRGV	46.51	826.466	9	-0.0005	-0.1	414.24	2	41.9567	3.1366e+06	28884314	30869	44187	20200317_QE_HFX2_LC3_DIA_RA957_R01.raw	O15270|SPTC2_HUMAN		FALSE	Library
ALGPTGRGV	45.91	826.466	9	-0.0005	-0.5	414.24	2	41.9288	3.16209e+06	30376082	30823	44020	20200317_QE_HFX2_LC3_DIA_RA957_R02.raw	O15270|SPTC2_HUMAN		FALSE	Library
ALGPVASV	46.56	712.412	8	0.0191	-0.5	713.419	1	75.2066	1.62583e+06	14849277	55699	140745	20200317_QE_HFX2_LC3_DIA_RA957_R01.raw	P38571-2|LICH_HUMAN;P38571|LICH_HUMAN		FALSE	Library
ALGPVASV	45.94	712.412	8	-0.0006	0.3	713.42	1	75.269	1796615	13093861	55607	139847	20200317_QE_HFX2_LC3_DIA_RA957_R02.raw	P38571-2|LICH_HUMAN;P38571|LICH_HUMAN		FALSE	Library
ALGSAALGAAF	42.02	947.508	11	-0.0149	0	948.515	1	90.8583			67388	-84574	20200317_QE_HFX2_LC3_DIA_RA957_R01.raw	Q86VU5|CMTD1_HUMAN		FALSE	Database
ALGSAALGAAF	44.8	947.508	11	0.0314	0	948.515	1	90.7819			67204	-84574	20200317_QE_HFX2_LC3_DIA_RA957_R02.raw	Q86VU5|CMTD1_HUMAN		FALSE	Database
ALGSVVAV	46.57	714.428	8	-0.0053	-1.2	715.434	1	81.9295	20007818	131137584	60713	140857	20200317_QE_HFX2_LC3_DIA_RA957_R01.raw	Q01780-2|EXOSX_HUMAN;Q01780|EXOSX_HUMAN;Q9Y2E5|MA2B2_HUMAN		FALSE	Library
ALGSVVAV	45.93	714.428	8	0.0004	-0.7	715.434	1	81.9362	19853858	131876000	60598	139972	20200317_QE_HFX2_LC3_DIA_RA957_R02.raw	Q01780-2|EXOSX_HUMAN;Q01780|EXOSX_HUMAN;Q9Y2E5|MA2B2_HUMAN		FALSE	Library
ALGTVTNV	46.47	773.428	8	-0.0668	1.6	774.437	1	63.212	871036	6.54482e+06	46708	143993	20200317_QE_HFX2_LC3_DIA_RA957_R01.raw	Q8N3C0|ASCC3_HUMAN		FALSE	Library
ALGTVTNV	45.91	773.428	8	0	0.4	774.436	1	63.175	738215	6.24522e+06	46593	142974	20200317_QE_HFX2_LC3_DIA_RA957_R02.raw	Q8N3C0|ASCC3_HUMAN		FALSE	Library
ALHGPVVR	45.22	847.503	8	0.0012	0.1	424.759	2	58.1832	557898	4.68688e+06	42945	48025	20200317_QE_HFX2_LC3_DIA_RA957_R01.raw	Q96RQ9|OXLA_HUMAN;Q96RQ9-2|OXLA_HUMAN		FALSE	Database
ALHGPVVR	45.79	847.503	8	0.0006	-0.2	424.759	2	58.2528	519341	3.87101e+06	42922	47828	20200317_QE_HFX2_LC3_DIA_RA957_R02.raw	Q96RQ9|OXLA_HUMAN;Q96RQ9-2|OXLA_HUMAN		FALSE	Database
ALIEAEKVAQV	46.52	1169.67	11	-0.0286	-0.4	585.84	2	74.0075	1.27043e+06	9325712	54774	121409	20200317_QE_HFX2_LC3_DIA_RA957_R01.raw	O94905|ERLN2_HUMAN		FALSE	Library
ALIEAEKVAQV	45.91	1169.67	11	-0.0005	0.7	585.841	2	74.0073	1.69767e+06	9042346	54659	120670	20200317_QE_HFX2_LC3_DIA_RA957_R02.raw	O94905|ERLN2_HUMAN		FALSE	Library
ALLDKLYAL	35.58	1018.61	9	-0.0269	1.3	1019.62	1	109.04	120053	1444064	80913	155581	20200317_QE_HFX2_LC3_DIA_RA957_R01.raw	Q9NV31|IMP3_HUMAN		FALSE	Library
ALLDKLYAL	46.49	1018.61	9	-0.0378	-0.2	510.31	2	109.051	11112394	81978528	80945	87214	20200317_QE_HFX2_LC3_DIA_RA957_R01.raw	Q9NV31|IMP3_HUMAN		FALSE	Library
ALLDKLYAL	45.89	1018.61	9	0.0006	-0.2	510.31	2	108.793	7635670	55423896	80623	86731	20200317_QE_HFX2_LC3_DIA_RA957_R02.raw	Q9NV31|IMP3_HUMAN		FALSE	Library
ALLDKLYAL	43.92	1018.61	9	0.0006	-0.5	1019.61	1	108.793	68144.7	1.08969e+06	80614	153960	20200317_QE_HFX2_LC3_DIA_RA957_R02.raw	Q9NV31|IMP3_HUMAN		FALSE	Library
ALLDQLHTL	41.42	1022.58	9	-0.0261	0.8	512.296	2	97.1363	429355	2485763	72067	169007	20200317_QE_HFX2_LC3_DIA_RA957_R01.raw	Q9Y6Q9-2|NCOA3_HUMAN;Q9Y6Q9-4|NCOA3_HUMAN;Q9Y6Q9-5|NCOA3_HUMAN;Q9Y6Q9|NCOA3_HUMAN;Q9Y6Q9-3|NCOA3_HUMAN		FALSE	Library
ALLDQLHTL	43.85	1022.58	9	0.0005	1	512.296	2	97.0044	470081	1.87342e+06	71837	166565	20200317_QE_HFX2_LC3_DIA_RA957_R02.raw	Q9Y6Q9-2|NCOA3_HUMAN;Q9Y6Q9-4|NCOA3_HUMAN;Q9Y6Q9-5|NCOA3_HUMAN;Q9Y6Q9|NCOA3_HUMAN;Q9Y6Q9-3|NCOA3_HUMAN		FALSE	Library
ALLDRIVSV	37.84	984.597	9	-0.0224	0.5	985.605	1	97.5274	1.13189e+06	8515632	72357	153150	20200317_QE_HFX2_LC3_DIA_RA957_R01.raw	Q92621|NU205_HUMAN		FALSE	Library
ALLDRIVSV	46.57	984.597	9	-0.0218	0	493.306	2	97.5268	40883520	249246272	72342	77687	20200317_QE_HFX2_LC3_DIA_RA957_R01.raw	Q92621|NU205_HUMAN		FALSE	Library
ALLDRIVSV	45.9	984.597	9	-0.0008	0.2	493.306	2	97.3957	35672596	240274176	72135	77200	20200317_QE_HFX2_LC3_DIA_RA957_R02.raw	Q92621|NU205_HUMAN		FALSE	Library
ALLDRIVSV	36.33	984.597	9	-0.0008	1.1	985.605	1	97.3957	921690	7.96327e+06	72150	151687	20200317_QE_HFX2_LC3_DIA_RA957_R02.raw	Q92621|NU205_HUMAN		FALSE	Library
ALLGKIEKV	46.58	969.622	9	0.0784	-0.5	485.818	2	60.6028	3.26661e+06	29997988	44765	73751	20200317_QE_HFX2_LC3_DIA_RA957_R01.raw	Q10471-2|GALT2_HUMAN;Q10471|GALT2_HUMAN		FALSE	Library
ALLGKIEKV	45.94	969.622	9	0.0007	-0.3	485.818	2	60.7226	2.67108e+06	24031916	44742	73304	20200317_QE_HFX2_LC3_DIA_RA957_R02.raw	Q10471-2|GALT2_HUMAN;Q10471|GALT2_HUMAN		FALSE	Library
ALLGRVYDV	44.38	1004.57	9	0.022	-0.6	503.29	2	80.2101	843429	6.31413e+06	59416	83192	20200317_QE_HFX2_LC3_DIA_RA957_R01.raw	Q8WUJ1|NEUFC_HUMAN		FALSE	Library
ALLGRVYDV	45.79	1004.57	9	0.0004	-0.5	503.29	2	80.2747	1.06434e+06	8690538	59393	82734	20200317_QE_HFX2_LC3_DIA_RA957_R02.raw	Q8WUJ1|NEUFC_HUMAN		FALSE	Library
ALLKGLAAV	46.58	854.559	9	0.0184	0.1	428.287	2	84.3351	1.60122e+06	15296584	62541	49314	20200317_QE_HFX2_LC3_DIA_RA957_R01.raw	Q9P2H5|UBP35_HUMAN;Q8NB14-2|UBP38_HUMAN;Q8NB14|UBP38_HUMAN;Q9P2H5-2|UBP35_HUMAN		FALSE	Library
ALLKGLAAV	46.35	854.559	9	-0.0219	0	855.566	1	84.329			62511	-80511	20200317_QE_HFX2_LC3_DIA_RA957_R01.raw	Q9P2H5|UBP35_HUMAN;Q8NB14-2|UBP38_HUMAN;Q8NB14|UBP38_HUMAN;Q9P2H5-2|UBP35_HUMAN		FALSE	Library
ALLKGLAAV	45.91	854.559	9	0.0007	0	428.287	2	84.3743	1.40121e+06	13793483	62426	49088	20200317_QE_HFX2_LC3_DIA_RA957_R02.raw	Q9P2H5|UBP35_HUMAN;Q8NB14-2|UBP38_HUMAN;Q8NB14|UBP38_HUMAN;Q9P2H5-2|UBP35_HUMAN		FALSE	Library
ALLKGLAAV	43.27	854.559	9	-0.0396	0	855.566	1	84.368			62419	-80511	20200317_QE_HFX2_LC3_DIA_RA957_R02.raw	Q9P2H5|UBP35_HUMAN;Q8NB14-2|UBP38_HUMAN;Q8NB14|UBP38_HUMAN;Q9P2H5-2|UBP35_HUMAN		FALSE	Library
ALLKRLEAV	46.58	1011.64	9	0.0142	1.1	506.83	2	62.821	5.7924e+06	55834984	46399	85152	20200317_QE_HFX2_LC3_DIA_RA957_R01.raw	Q9P2B7|CFA97_HUMAN		FALSE	Library
ALLKRLEAV	45.94	1011.64	9	-0.0003	1	506.83	2	62.8653	4.14008e+06	37886452	46353	84690	20200317_QE_HFX2_LC3_DIA_RA957_R02.raw	Q9P2B7|CFA97_HUMAN		FALSE	Library
ALLPSSPTL	45.4	897.517	9	0.0104	-0.3	449.766	2	100.583	124436	1.8266e+06	74640	57632	20200317_QE_HFX2_LC3_DIA_RA957_R01.raw	Q92994|TF3B_HUMAN;Q92994-9|TF3B_HUMAN;Q92994-7|TF3B_HUMAN;Q92994-3|TF3B_HUMAN;Q92994-5|TF3B_HUMAN;Q92994-8|TF3B_HUMAN		FALSE	Library
ALLPSSPTL	46.49	897.517	9	-0.0128	-0.1	898.524	1	100.602	487718	3.48274e+06	74656	165100	20200317_QE_HFX2_LC3_DIA_RA957_R01.raw	Q92994|TF3B_HUMAN;Q92994-9|TF3B_HUMAN;Q92994-7|TF3B_HUMAN;Q92994-3|TF3B_HUMAN;Q92994-5|TF3B_HUMAN;Q92994-8|TF3B_HUMAN		FALSE	Library
ALLPSSPTL	45.85	897.517	9	0.0003	0.8	898.525	1	100.45	329667	3551928	74403	146949	20200317_QE_HFX2_LC3_DIA_RA957_R02.raw	Q92994|TF3B_HUMAN;Q92994-9|TF3B_HUMAN;Q92994-7|TF3B_HUMAN;Q92994-3|TF3B_HUMAN;Q92994-5|TF3B_HUMAN;Q92994-8|TF3B_HUMAN		FALSE	Library
ALLPSSPTL	44.8	897.517	9	-0.0006	0.2	449.766	2	100.456	200239	1.58338e+06	74410	164537	20200317_QE_HFX2_LC3_DIA_RA957_R02.raw	Q92994|TF3B_HUMAN;Q92994-9|TF3B_HUMAN;Q92994-7|TF3B_HUMAN;Q92994-3|TF3B_HUMAN;Q92994-5|TF3B_HUMAN;Q92994-8|TF3B_HUMAN		FALSE	Library
ALLRTVVSV	43.63	956.602	9	0.002	-1.3	479.308	2	83.3814	1.46898e+06	8684708	61807	70557	20200317_QE_HFX2_LC3_DIA_RA957_R01.raw	Q10471-2|GALT2_HUMAN;Q10471|GALT2_HUMAN		FALSE	Library
ALLRTVVSV	43.19	956.602	9	-0.0006	-1.8	479.307	2	83.3973	1.18831e+06	5795448	61692	167167	20200317_QE_HFX2_LC3_DIA_RA957_R02.raw	Q10471-2|GALT2_HUMAN;Q10471|GALT2_HUMAN		FALSE	Library
ALLSHRPREV	46.6	1176.67	10	0.0299	-0.8	393.231	3	35.2445	3.64141e+06	37493224	25901	35387	20200317_QE_HFX2_LC3_DIA_RA957_R01.raw	Q5UE93|PI3R6_HUMAN		FALSE	Library
ALLSHRPREV	45.94	1176.67	10	0.0005	-0.8	393.231	3	35.1295	4.66405e+06	39043308	25809	35135	20200317_QE_HFX2_LC3_DIA_RA957_R02.raw	Q5UE93|PI3R6_HUMAN		FALSE	Library
ALLSRLEQI	46.41	1041.62	9	0.0348	0.4	521.817	2	90.1207	1.18339e+06	8443591	66869	93598	20200317_QE_HFX2_LC3_DIA_RA957_R01.raw	Q9UKM9|RALY_HUMAN;Q9UKM9-2|RALY_HUMAN		FALSE	Library
ALLSRLEQI	45.84	1041.62	9	0.0004	0.4	521.817	2	90.1363	860431	6.35104e+06	66731	93005	20200317_QE_HFX2_LC3_DIA_RA957_R02.raw	Q9UKM9|RALY_HUMAN;Q9UKM9-2|RALY_HUMAN		FALSE	Library
ALLTVVSQV	45.38	928.559	9	-0.0046	0.1	929.567	1	104.143			77301	-83488	20200317_QE_HFX2_LC3_DIA_RA957_R01.raw	Q9Y5S1|TRPV2_HUMAN		FALSE	Database
ALLTVVSQV	45.06	928.559	9	-0.0005	0.4	929.567	1	103.957	86838.1	842781	77025	164230	20200317_QE_HFX2_LC3_DIA_RA957_R02.raw	Q9Y5S1|TRPV2_HUMAN		FALSE	Database
ALM(+15.99)ADM(+15.99)VYV	46.31	1043.47	9	-0.0549	0.1	1044.47	1	79.288			58741	-89904	20200317_QE_HFX2_LC3_DIA_RA957_R01.raw	O75643|U520_HUMAN	Oxidation (M); Oxidation (M)	FALSE	Library
ALM(+15.99)ADM(+15.99)VYV	45.92	1043.47	9	0.0003	0.8	1044.47	1	79.2947	250227	3126849	58649	154795	20200317_QE_HFX2_LC3_DIA_RA957_R02.raw	O75643|U520_HUMAN	Oxidation (M); Oxidation (M)	FALSE	Library
ALM(+15.99)ADMVYV	38.19	1027.47	9	0.0686	1.3	514.744	2	95.6564	948452	5537505	70963	89619	20200317_QE_HFX2_LC3_DIA_RA957_R01.raw	O75643|U520_HUMAN	Oxidation (M)	FALSE	Library
ALM(+15.99)ADMVYV	45.79	1027.47	9	-0.0009	0.9	514.744	2	95.6358	1.30168e+06	7084863	70756	89044	20200317_QE_HFX2_LC3_DIA_RA957_R02.raw	O75643|U520_HUMAN	Oxidation (M)	FALSE	Library
ALM(+15.99)AHAMEEV	46.48	1116.49	10	-0.0191	-1.1	559.254	2	54.9754	1.21733e+06	6775300	40559	111950	20200317_QE_HFX2_LC3_DIA_RA957_R01.raw	Q07666|KHDR1_HUMAN;Q07666-2|KHDR1_HUMAN;Q07666-3|KHDR1_HUMAN	Oxidation (M)	FALSE	Library
ALM(+15.99)AHAMEEV	45.94	1116.49	10	-0.0003	-0.3	559.254	2	55.0071	1.47589e+06	8080804	40513	111342	20200317_QE_HFX2_LC3_DIA_RA957_R02.raw	Q07666|KHDR1_HUMAN;Q07666-2|KHDR1_HUMAN;Q07666-3|KHDR1_HUMAN	Oxidation (M)	FALSE	Library
[truncated: 88,363 more rows]
