# Supplementary material for: A streamlined platform for analyzing tera-scale DDA and DIA mass spectrometry data enables highly sensitive immunopeptidomics
Source: Nat Commun. 2022 Jun 7;13:3108. doi: 10.1038/s41467-022-30867-7 (PMC9174175; doi:10.1038/s41467-022-30867-7)
Supplement: Supplementary file 6 — Supplementary Data 3 [file 41467_2022_30867_MOESM6_ESM.xlsx]

## Sheet: Sheet1
Supplementary Data 3. SARS-CoV-2 HLA-I peptides identified from infected A549 cells and HEK293T cells.
Cell line	Peptide	Length	Protein	Spectrum Mill score	PEAKS Online score
A549	FAVDAAKAY	9	nsp10	17.03	26.28
	FASEAARVV	9	nsp2	13.87	20.43
	LATNNLVVM	9	nsp2	5.26	not found
	EEFEPSTQYEY	11	nsp3	13.67	32.94
	DEFVVVTV	8	ORF9b	5.5	20.49
	LEDKAFQL	8	ORF9b	6.97	16.55
	EILDITPCSF	10	S	15.03	33.15
	EILDITPCSFG	11	S	9.83	21.36
	HADQLTPTW	9	S	15.03	22.91
	KNIDGYFKIY	10	S	16.92	30.22
	NATNVVIKV	9	S	10.1	27.91
	VGYLQPRTF	9	S	11.81	30.32
	VATSRTLSY	9	M	7.64	not found
	QLTPTWRVY	9	S	not found	23.93
	NAPRITFG	8	N	not found	27.25
HEK293T	APHGHVMVEL	10	nsp1	14.36	30.69
	KRVDWTIEY	9	nsp14	13.86	15.09
	YLNSTNVTI	9	nsp3	7.31	not found
	ELPDEFVVVTV	11	ORF9b	9.01	not found
	SLEDKAFQL	9	ORF9b	14.5	23.41
	GLITLSYHL	9	S.iORF1/2	11.09	25.32
	GPMVLRGLIT	10	S.iORF1/2	15.37	32.88
	MLLGSMLYM	9	S.iORF1	11.22	20.72
	APRITFGGP	9	N	not found	19.09
	SIIAYTMSL	9	S	not found	20.28
	HLVDFQVTI	9	ORF6	not found	17.57
	NLIDSYFVV	9	nsp12	not found	18.27

## Sheet: Sheet2
Peptide	Protein	Confidence score	MHC ligand assays Positive / All	HLA alleles	T cell assays Positive / All	IEDB link
QLTPTWRVY	S	23.93	1 / 1	C*16:01	1 / 1	http://www.iedb.org/epitope/1323406
NAPRITFG	N	27.25
APRITFGGP	N	19.09	1 / 1	B*07:02		http://www.iedb.org/epitope/1330992
SIIAYTMSL	S	20.28	6 / 6	A*02:01, C*01:02	7 / 13	http://www.iedb.org/epitope/1309137
HLVDFQVTI	ORF6	17.57	10 / 10	A*02:01, A*02:02, A*02:03, A*02:06, A*68:02	7 / 13	http://www.iedb.org/epitope/24313
NLIDSYFVV	nsp12	18.27	1 / 1	A*02:01	1 / 1	http://www.iedb.org/epitope/1313213
